# Supplementary material for: Antarctic Moss Multiprotein Bridging Factor 1c Overexpression in Arabidopsis Resulted in Enhanced Tolerance to Salt Stress
Source: Front Plant Sci. 2017 Jul 11;8:1206. doi: 10.3389/fpls.2017.01206 (PMC5504242; doi:10.3389/fpls.2017.01206)
Supplement: Supplementary file 8 [file Table_1.XLSX]

## Sheet: Sheet1
Supplementary Table 1. Sequences of primers used in the study.
No	Primer name	Sequence (5'-3')	Purpose
1	PaMBF1c-For	CACCATGCCTGCGAGAACAGCC	Semi qRT PCR
2	PaMBF1c-Rev	CTTCTTTCCTCGAAGTTTCA	Semi qRT PCR
3	PaMBF1c-qRT-F	CCGAACTTGCACAGAAGAT	qRT PCR
4	PaMBF1c-qRT-R	GCGTCTGTTTACGAATTTACAC	qRT PCR
5	PaTUB-qRT-F	TTGTTCCTGGCGGAGATTTAG	qRT PCR
6	PaTUB-qRT-R	CCTCCATACCTTCACCAACATAC	qRT PCR
7	At1g33480-qRT-F	CAGTGTGCCTTGGGGACTAT	qRT PCR
8	At1g33480-qRT-R	GGATCATCTTGGCTTTGACG	qRT PCR
9	At5g59310-qRT-F	GTC CAT GTC TAG GCT ACC TAT CA	qRT PCR
10	At5g59310-qRT-R	ATT AAC CCC TTT TGC AGC GGA	qRT PCR
11	At5g26970-qRT-F	AGCCACGTGTCTTCTGCTG	qRT PCR
12	At5g26970-qRT-R	ACCGGTGAAAACCCATAAGA	qRT PCR
13	At4g25100-qRT-F	GCTCGGCTCTTTCCCATTGC	qRT PCR
14	At4g25100-qRT-R	CAGCTTCCCAAGACACAAGATTGG	qRT PCR
15	AtPP2A-361 (At1g13320)-F	GCG TGT GCG TTA TAT GGT TG	Semi qRT PCR
16	AtPP2A-361 (At1g13320)-R	GCG TAC ATC AGG AAA TTC GTC	Semi qRT PCR
17	AtClatharin (At4g24550)-F	CTGACTGGCCCTGCTT	qRT PCR
18	AtClatharin (At4g24550)- R	ATACGCGCTGAGTTCCC	qRT PCR
