# Supplementary material for: Antarctic Moss Multiprotein Bridging Factor 1c Overexpression in Arabidopsis Resulted in Enhanced Tolerance to Salt Stress
Source: Front Plant Sci. 2017 Jul 11;8:1206. doi: 10.3389/fpls.2017.01206 (PMC5504242; doi:10.3389/fpls.2017.01206)
Supplement: Supplementary file 9 [file Table_2.XLSX]

## Sheet: Table S2
Supplementary Table 2 List of DEGs from WT under salt condition and from PaMBF1c-OE or AtMBF1c-OE under normal condition in comparison to WT under normal condition. Only genes with significance (p-value < 0.05, p-value of the FDR correction < 0.05, absolute value of fold change > 1.5) were designated as Up or Down.
Locus ID	Annotations	WT-S vs WT			PaMBF1c-OE vs WT			AtMBF1c-OE vs WT
		Fold change	Up or Down	FDR p-value correction	Fold change	Up or Down	FDR p-value correction	Fold change	Up or Down	FDR p-value correction
AT1G01010	ANAC001 (Arabidopsis NAC domain containing protein 1); transcription factor	1.8515		0.169391	1.23379		1	1.17815		1
AT1G01060	LHY (LATE ELONGATED HYPOCOTYL); DNA binding / transcription factor	-1.07175		0.965361	-1.08733		1	1.15594		1
AT1G01080	33 kDa ribonucleoprotein, chloroplast, putative / RNA-binding protein cp33, putative	-5.36687	Down	1.29928e-10	1.14074		1	1.3614		0.781532
AT1G01090	PDH-E1 ALPHA (PYRUVATE DEHYDROGENASE E1 ALPHA); pyruvate dehydrogenase (acetyl-transferring)	-1.41774		0.00584103	1.10901		1	1.19076		1
AT1G01100	60S acidic ribosomal protein P1 (RPP1A)	-1.22639		0.00400868	1.08034		1	1.0457		1
AT1G01120	KCS1 (3-KETOACYL-COA SYNTHASE 1); acyltransferase/ fatty acid elongase	2.11425	Up	1.79175e-09	-1.01511		1	1.28374		1
AT1G01140	CIPK9 (CBL-INTERACTING PROTEIN KINASE 9); ATP binding / kinase/ protein kinase/ protein serine/threonine kinase	2.36517	Up	0	-1.08348		1	1.08701		1
AT1G01170	ozone-responsive stress-related protein, putative	-1.40668		4.78391e-07	1.00546		1	1.03219		1
AT1G01210	DNA-directed RNA polymerase III family protein	-1.65369		0.166663	1.15213		1	1.34532		1
AT1G01240	unknown protein	5.35499	Up	0	1.16476		1	1.02652		1
AT1G01250	AP2 domain-containing transcription factor, putative	3.49223		0.173838	-2.60053		1	1.70384		1
AT1G01260	basic helix-loop-helix (bHLH) family protein	-2.24414		0.0628612	1.07481		1	1.06009		1
AT1G01300	aspartyl protease family protein	-2.71677	Down	0.00206332	1.06039		1	1.11646		1
AT1G01320	tetratricopeptide repeat (TPR)-containing protein	2.10074	Up	4.09466e-09	-1.14789		1	1.05322		1
AT1G01340	ATCNGC10 (CYCLIC NUCLEOTIDE GATED CHANNEL 10); calmodulin binding / cyclic nucleotide binding / ion channel	-2.74017		0.0765969	-1.0375		1	-1.31829		1
AT1G01360	unknown protein	7.21947	Up	0	1.01462		1	1.15684		1
AT1G01420	UGT72B3 (UDP-GLUCOSYL TRANSFERASE 72B3); UDP-glycosyltransferase/ quercetin 3-O-glucosyltransferase/ transferase, transferring glycosyl groups	-11.0485	Down	0.0184228	-1.13952		1	-1.0233		1
AT1G01430	unknown protein	-1.76806	Down	0.00919167	1.02341		1	1.37181		0.719225
AT1G01470	LEA14 (LATE EMBRYOGENESIS ABUNDANT 14)	7.04082	Up	0	1.03447		1	-1.22776		0.375104
AT1G01480	ACS2; 1-aminocyclopropane-1-carboxylate synthase	2.56868	Up	3.80837e-06	-1.40048		1	-1.35739		1
AT1G01520	myb family transcription factor	8.90937	Up	9.20969e-14	-2.61638		1	-1.09209		1
AT1G01540	protein kinase family protein	-2.77946	Down	2.62822e-12	-1.02115		1	-1.03604		1
AT1G01550	BPS1 (BYPASS 1)	-1.35046		0.000699179	1.08553		1	-1.01932		1
AT1G01620	PIP1C (PLASMA MEMBRANE INTRINSIC PROTEIN 1C); water channel	2.48153	Up	0	1.03404		1	1.09249		1
AT1G01630	SEC14 cytosolic factor, putative / phosphoglyceride transfer protein, putative	-1.61906	Down	0.0191285	-1.06264		1	1.01592		1
AT1G01650	aspartic-type endopeptidase/ peptidase	1.84996	Up	1.52929e-05	-1.27156		1	-1.20148		1
AT1G01680	U-box domain-containing protein	-4.07349	Down	0.000264785	-1.24963		1	1.2211		1
AT1G01710	acyl-CoA thioesterase family protein	1.76094	Up	0.018127	-1.04478		1	1.10703		1
AT1G01720	ATAF1; transcription activator/ transcription factor	8.40499	Up	0	-1.2363		1	-1.2631		0.832367
AT1G01725	unknown protein	-1.0648		1	1.37991		1	1.30052		1
AT1G01750	ADF11 (ACTIN DEPOLYMERIZING FACTOR 11); actin binding	-4.98231		0.0698689	1.29363		1	-1.03857		1
AT1G01770	unknown protein	2.45117	Up	3.51099e-07	-1.25182		1	-1.15855		1
AT1G01780	LIM domain-containing protein	2.72158	Up	3.60751e-08	1.03874		1	-1.11839		1
AT1G01820	PEX11C (PEROXIN 11C)	-1.61837	Down	4.33289e-05	-1.08853		1	-1.17123		1
AT1G01830	armadillo/beta-catenin repeat family protein	2.60795	Up	0.0261529	1.24285		1	1.2994		1
AT1G01940	peptidyl-prolyl cis-trans isomerase cyclophilin-type family protein	-2.53097	Down	0.00715299	-1.21237		1	-1.34141		1
AT1G01950	armadillo/beta-catenin repeat family protein / kinesin motor family protein	-1.9843		0.322861	1.27458		1	1.06895		1
AT1G01960	EDA10 (embryo sac development arrest 10); ARF guanyl-nucleotide exchange factor/ binding / guanyl-nucleotide exchange factor	-2.08393	Down	0.0431952	-1.18289		1	-1.00015		1
AT1G01970	pentatricopeptide (PPR) repeat-containing protein	-4.0177	Down	1.72856e-05	-1.0879		1	-1.0432		1
AT1G01990		-1.55335		0.152235	1.0356		1	-1.09134		1
AT1G02080	transcriptional regulator-related	1.70779		0.0681097	-1.07613		1	-1.07113		1
AT1G02140	MAGO (MAGO NASHI); protein binding	-1.17332		0.413823	1.08404		1	-1.05615		1
AT1G02150	pentatricopeptide (PPR) repeat-containing protein	-2.13298	Down	5.91191e-05	-1.133		1	-1.0226		1
AT1G02160		-1.72956	Down	0.0185574	1.19127		1	1.0322		1
AT1G02205	CER1 (ECERIFERUM 1); octadecanal decarbonylase	30.3032	Up	0	-1.69386		1	-1.21487		1
AT1G02220	ANAC003 (Arabidopsis NAC domain containing protein 3); transcription factor	4.05935	Up	1.62102e-14	-1.05784		1	-1.12471		1
AT1G02230	ANAC004 (Arabidopsis NAC domain containing protein 4); transcription factor	7.30722	Up	0.0178792	2.24812		1	1.01271		1
AT1G02305	cathepsin B-like cysteine protease, putative	1.18942		0.134306	-1.0661		1	-1.04976		1
AT1G02340	HFR1 (LONG HYPOCOTYL IN FAR-RED); DNA binding / protein binding / transcription factor	4.38	Up	8.43499e-06	-1.93984		1	-1.44019		1
AT1G02360	chitinase, putative	-10.1717	Down	1.24222e-07	-1.04396		1	1.18526		1
AT1G02370	pentatricopeptide (PPR) repeat-containing protein	-2.195		0.562331	-1.11502		1	1.28926		1
AT1G02380	unknown protein	1.55321		0.549836	1.69469		1	1.27665		1
AT1G02390	GPAT2 (GLYCEROL-3-PHOSPHATE ACYLTRANSFERASE 2); acyltransferase	2.31271		0.321592	-1.04676		1	-1.54437		1
AT1G02400	GA2OX6 (GIBBERELLIN 2-OXIDASE 6); gibberellin 2-beta-dioxygenase	1.79361	Up	0.00744175	1.02011		1	-1.13573		1
AT1G02450	NIMIN1 (NIM1-INTERACTING 1); protein binding	#DIV/0!		0.124297	1.82358		1	2.18447		1
AT1G02470		1.86933		0.157052	1.33544		1	1.22009		1
AT1G02490	unknown protein	#DIV/0!	Up	0.0466159	#DIV/0!		1	#DIV/0!		1
AT1G02500	SAM1 (S-ADENOSYLMETHIONINE SYNTHETASE 1); methionine adenosyltransferase	-2.04108	Down	2.2881e-28	1.01728		1	1.01714		1
AT1G02560	CLPP5 (NUCLEAR ENCODED CLP PROTEASE 5); serine-type endopeptidase	1.16148		0.06243	-1.01117		1	-1.03947		1
AT1G02610	zinc finger (C3HC4-type RING finger) family protein	1.10845		0.698558	1.00326		1	-1.19112		1
AT1G02640	BXL2 (BETA-XYLOSIDASE 2); hydrolase, hydrolyzing O-glycosyl compounds	-1.71646	Down	0.00289123	-1.47777		0.451434	-1.08809		1
AT1G02660	lipase class 3 family protein	1.3063		0.0137097	-1.24826		0.964152	-1.33635		0.178164
AT1G02710	glycine-rich protein	-5.85937		0.27002	2.0284		1	-1.07049		1
AT1G02780	emb2386 (embryo defective 2386); structural constituent of ribosome	-1.33724		1.21749e-09	1.00414		1	-1.00269		1
AT1G02816	unknown protein	2.17317	Up	9.94814e-11	1.0361		1	-1.13775		1
AT1G02820	late embryogenesis abundant 3 family protein / LEA3 family protein	3.10973	Up	4.49726e-06	-1.48988		1	-1.3567		1
AT1G02840	SR1; RNA binding / nucleic acid binding / nucleotide binding	-1.20764		0.107333	-1.00325		1	-1.14173		1
AT1G02850	BGLU11 (BETA GLUCOSIDASE 11); catalytic/ cation binding / hydrolase, hydrolyzing O-glycosyl compounds	2.8098	Up	0	-1.42862		0.510595	-1.17677		1
AT1G02860	NLA (nitrogen limitation adaptation); ubiquitin-protein ligase	1.88468	Up	9.61314e-06	-1.15741		1	-1.13785		1
AT1G02870	unknown protein	-2.15463	Down	0.00713666	-1.07929		1	-1.05221		1
AT1G02880	TPK1 (THIAMIN PYROPHOSPHOKINASE1); thiamin diphosphokinase	1.58226		0.138269	-1.2744		1	-1.139		1
AT1G02890	AAA-type ATPase family protein	1.38984		0.0935145	-1.17665		1	-1.06917		1
AT1G02900	RALF1 (RAPID ALKALINIZATION FACTOR 1); signal transducer	-4.94	Down	1.29809e-06	1.40327		1	1.60661		0.242368
AT1G02910	LPA1 (LOW PSII ACCUMULATION1); binding	1.49487		0.0157646	-1.00634		1	1.0708		1
AT1G02920	GSTF7; copper ion binding / glutathione binding / glutathione transferase	-4.26584	Down	1.76239e-170	-1.06601		1	-1.1321		0.0373823
AT1G02930	ATGSTF6 (GLUTATHIONE S-TRANSFERASE); copper ion binding / glutathione binding / glutathione transferase	-4.85915	Down	1.9471e-237	-1.07146		1	-1.11047		0.0592756
AT1G02960	unknown protein	-1.16354		0.909356	1.14068		1	1.03417		1
AT1G03040	basic helix-loop-helix (bHLH) family protein	1.1889		0.623344	-1.24346		1	-1.17329		1
AT1G03080		1.43943		0.152209	-1.14665		1	-1.12386		1
AT1G03090	MCCA; methylcrotonoyl-CoA carboxylase	1.45471		1.77049e-12	-1.31929		0.000591148	-1.36158		3.18831e-05
AT1G03100	pentatricopeptide (PPR) repeat-containing protein	2.57361		0.111719	-3.38271		1	-2.96197		1
AT1G03110	transducin family protein / WD-40 repeat family protein	-4.52283	Down	0.0382361	-1.50355		1	1.00924		1
AT1G03130	PSAD-2 (photosystem I subunit D-2)	-1.27746		0.000125486	1.42299		1.449e-10	1.45804		3.07732e-13
AT1G03140	splicing factor Prp18 family protein	1.47712		0.00115218	-1.00521		1	-1.09162		1
AT1G03210	phenazine biosynthesis PhzC/PhzF family protein	-1.09588		1	1.19351		1	1.29082		1
AT1G03220	extracellular dermal glycoprotein, putative / EDGP, putative	4.69168	Up	0	-1.46665		2.28384e-07	-1.51747	Down	5.26698e-09
AT1G03230	extracellular dermal glycoprotein, putative / EDGP, putative	-1.7555	Down	0.0480822	-1.25555		1	-1.21242		1
AT1G03290	unknown protein	2.27592	Up	4.4358e-08	-1.00394		1	1.00523		1
AT1G03330	small nuclear ribonucleoprotein D, putative / snRNP core SM-like protein, putative / U6 snRNA-associated Sm-like protein, putative	-1.46162		0.00609951	1.13005		1	-1.17776		1
AT1G03380	AtATG18g	1.48837		0.140279	-1.1996		1	-1.06149		1
AT1G03430	AHP5 (HISTIDINE-CONTAINING PHOSPHOTRANSFER FACTOR 5); histidine phosphotransfer kinase	-1.90229	Down	0.0488407	1.09018		1	-1.00128		1
AT1G03440	leucine-rich repeat family protein	-1.68767		0.374844	1.25776		1	1.11646		1
AT1G03457	RNA-binding protein, putative	-3.16445	Down	0.00179465	-1.05156		1	-1.27263		1
AT1G03470	kinase interacting family protein	-1.4559		0.257074	1.24398		1	-1.01576		1
AT1G03475	LIN2 (LESION INITIATION 2); coproporphyrinogen oxidase	-1.44668		0.00286198	1.00647		1	1.12971		1
AT1G03550	secretory carrier membrane protein (SCAMP) family protein	-1.65417		0.21833	-1.188		1	-1.47092		1
AT1G03600	photosystem II family protein	1.03308		0.998718	1.05221		1	1.03492		1
AT1G03610	unknown protein	2.01211	Up	8.68428e-08	1.03496		1	-1.05444		1
AT1G03630	POR C (PROTOCHLOROPHYLLIDE OXIDOREDUCTASE); NADPH dehydrogenase/ oxidoreductase/ protochlorophyllide reductase	-1.09787		0.908382	1.11927		1	1.47895		0.117619
AT1G03680	ATHM1; enzyme activator	-1.15548		0.177462	1.00313		1	1.12415		1
AT1G03740	ATP binding / kinase/ protein kinase/ protein serine/threonine kinase	-2.36798	Down	0.000524524	-1.12714		1	-1.14642		1
AT1G03790	SOM (SOMNUS); nucleic acid binding / transcription factor	33.467	Up	0.0021254	1.52777		1	-2.95576		1
AT1G03860	ATPHB2 (PROHIBITIN 2)	-1.63938	Down	0.00235547	-1.14594		1	-1.16959		1
AT1G03870	FLA9 (FASCICLIN-LIKE ARABINOOGALACTAN 9)	-37.5828	Down	1.249e-81	1.07463		1	1.25663		0.0335734
AT1G03910		1.56885	Up	0.027261	-1.1011		1	-1.08412		1
AT1G03930	ADK1 (dual specificity kinase 1); kinase/ protein serine/threonine/tyrosine kinase	-2.21801	Down	0.00721198	1.07513		1	1.17119		1
AT1G04040	acid phosphatase class B family protein	-7.94025	Down	6.10332e-11	1.25667		1	1.71065		0.23151
AT1G04100	IAA10; transcription factor	-3.526	Down	0.0298914	-1.01877		1	-1.48087		1
AT1G04170	EIF2 GAMMA; translation factor, nucleic acid binding / translation initiation factor	-1.79404	Down	0.00176377	-1.04312		1	-1.03246		1
AT1G04190	tetratricopeptide repeat (TPR)-containing protein	-2.0368	Down	0.0276993	1.18658		1	-1.0712		1
AT1G04200	unknown protein	-4.28104	Down	6.49295e-05	-1.23551		1	-1.13275		1
AT1G04220	KCS2 (3-KETOACYL-COA SYNTHASE 2); fatty acid elongase	5.85172	Up	2.54451e-06	-1.02895		1	1.19507		1
AT1G04240	SHY2 (SHORT HYPOCOTYL 2); transcription factor	3.20969	Up	0	1.12674		1	1.28649		1
AT1G04270	RPS15 (CYTOSOLIC RIBOSOMAL PROTEIN S15); structural constituent of ribosome	-1.89361	Down	4.48582e-21	1.0233		1	1.01474		1
AT1G04290	thioesterase family protein	-1.26083		0.523227	1.24645		1	1.03933		1
AT1G04300		1.99262	Up	9.73142e-05	-1.07279		1	-1.0195		1
AT1G04340	lesion inducing protein-related	-1.33638		0.367911	1.29052		1	1.28648		1
AT1G04350	2-oxoglutarate-dependent dioxygenase, putative	1.42984		0.0247679	-1.11789		1	1.11916		1
AT1G04400	CRY2 (CRYPTOCHROME 2); blue light photoreceptor/ protein homodimerization	1.84839	Up	7.39735e-13	-1.07765		1	-1.11015		1
AT1G04410	malate dehydrogenase, cytosolic, putative	-1.0031		1	-1.12528		0.356054	-1.05074		1
AT1G04420	aldo/keto reductase family protein	1.56701	Up	0.000478717	-1.21166		1	-1.10288		1
AT1G04430	dehydration-responsive protein-related	-3.94031	Down	4.71436e-24	-1.08876		1	-1.14557		1
AT1G04445	zinc finger (C2H2 type) family protein	7.23226	Up	0.0209302	-6.82197		1	-8.06929		1
AT1G04480	60S ribosomal protein L23 (RPL23A)	-1.76113	Down	1.26734e-14	1.14649		0.811449	-1.03338		1
AT1G04530	binding	-1.55056	Down	0.0325328	1.12081		1	1.09113		1
AT1G04550	IAA12 (AUXIN-INDUCED PROTEIN 12); transcription factor/ transcription repressor	-1.76324		0.229336	1.02468		1	1.26548		1
AT1G04620	coenzyme F420 hydrogenase family / dehydrogenase, beta subunit family	1.66752		0.120311	1.11362		1	1.03537		1
AT1G04640	LIP2 (LIPOYLTRANSFERASE 2); lipoyltransferase	1.23971		0.505442	1.11233		1	1.30222		1
AT1G04680	pectate lyase family protein	-1.73548		0.275042	1.38702		1	1.91139		0.250063
AT1G04690	KAB1 (POTASSIUM CHANNEL BETA SUBUNIT); oxidoreductase/ potassium channel	1.40791		0.00258264	1.03288		1	-1.03206		1
AT1G04750	VAMP721 (VESICLE-ASSOCIATED MEMBRANE PROTEIN 721)	-1.68145	Down	3.14658e-05	1.01452		1	-1.0788		1
AT1G04770	male sterility MS5 family protein	2.01052	Up	0.0072224	1.09067		1	1.04406		1
AT1G04780	ankyrin repeat family protein	1.31056		0.267754	-1.14883		1	-1.19244		1
AT1G04800	glycine-rich protein	-1.36625		0.0270197	1.16758		1	1.34415		0.103685
AT1G04820	TUA4; structural constituent of cytoskeleton	-4.05326	Down	1.82409e-29	-1.0131		1	1.03694		1
AT1G04910	unknown protein	-1.78621		0.0714934	-1.21777		1	1.04771		1
AT1G04960		1.21542		0.480382	-1.33032		1	-1.26783		1
AT1G04970	lipid-binding serum glycoprotein family protein	1.54471	Up	0.00328536	-1.08202		1	-1.009		1
AT1G04980	ATPDIL2-2 (PDI-LIKE 2-2); protein disulfide isomerase	-7.25562	Down	1.54312e-08	-1.05156		1	-1.17591		1
AT1G04990	zinc finger (CCCH-type) family protein	3.30218	Up	3.85318e-12	1.04533		1	-1.20733		1
AT1G05000	tyrosine specific protein phosphatase family protein	-1.96683	Down	0.0287494	1.07229		1	1.24199		1
AT1G05010	EFE (ETHYLENE-FORMING ENZYME); 1-aminocyclopropane-1-carboxylate oxidase	-1.16724		0.00443256	-1.09048		1	-1.04746		1
AT1G05100	MAPKKK18; ATP binding / kinase/ protein kinase/ protein serine/threonine kinase	15.5369	Up	0	-1.22851		1	-2.37883		0.823123
AT1G05150	calcium-binding EF hand family protein	-2.44727	Down	0.0277884	-1.0402		1	-1.08085		1
AT1G05170	galactosyltransferase family protein	2.00957		0.134306	-1.10675		1	1.24941		1
AT1G05190	emb2394 (embryo defective 2394); structural constituent of ribosome	-1.49482		4.70135e-16	-1.05343		1	-1.03637		1
AT1G05200	ATGLR3.4; intracellular ligand-gated ion channel	-2.53955	Down	0.0369401	1.01541		1	1.18983		1
AT1G05205	unknown protein	-2.45832	Down	0.00796974	1.72181		0.326848	1.38949		1
AT1G05210		-12.9282	Down	0.0420736	-1.09174		1	1.27082		1
AT1G05260	RCI3 (RARE COLD INDUCIBLE GENE 3); peroxidase	-8.73704	Down	2.21801e-07	1.47314		1	1.13643		1
AT1G05270	TraB family protein	1.44626		0.0679835	1.05724		1	1.03773		1
AT1G05300	ZIP5; cation transmembrane transporter/ metal ion transmembrane transporter	-3.4485		0.323938	1.8828		1	2.09358		1
AT1G05340	unknown protein	7.97495	Up	0	-1.11348		1	-1.52422	Down	0.0258671
AT1G05385	photosystem II 11 kDa protein-related	-2.16883	Down	0.000187264	1.00879		1	1.07412		1
AT1G05430	unknown protein	-1.68737	Down	0.0484508	1.29695		1	1.20705		1
AT1G05590	HEXO2 (BETA-HEXOSAMINIDASE 2); beta-N-acetylhexosaminidase/ hexosaminidase/ hydrolase, hydrolyzing O-glycosyl compounds	-3.33719		0.377157	1.25754		1	2.0985		1
AT1G05600	pentatricopeptide (PPR) repeat-containing protein	-2.34391		0.285915	-1.06878		1	1.35476		1
AT1G05620	URH2 (URIDINE-RIBOHYDROLASE 2); hydrolase	-2.2865	Down	0.00021749	-1.32773		1	-1.37646		1
AT1G05675		1.51446		0.700133	-1.88416		1	-1.0414		1
AT1G05680	UDP-glucoronosyl/UDP-glucosyl transferase family protein	9.40523	Up	0	-1.55634		1	-1.37022		1
AT1G05710	ethylene-responsive protein, putative	-2.39135	Down	0.00836987	-1.19579		1	-1.40586		1
AT1G05720	selenoprotein family protein	-2.88841	Down	0.000582107	1.23208		1	1.30416		1
AT1G05780	unknown protein	-1.63073		0.204893	1.18897		1	-1.04315		1
AT1G05790	lipase class 3 family protein	1.68756	Up	0.0225085	-1.12937		1	-1.17555		1
AT1G05805	basic helix-loop-helix (bHLH) family protein	-1.46567		0.0920335	-1.05122		1	1.02784		1
AT1G05810	RABA5E (RAB GTPASE HOMOLOG A5E); GTP binding	-5.32589	Down	5.46464e-20	1.16401		1	1.01092		1
AT1G05835	unknown protein	-1.38902		0.643721	1.06398		1	-1.48157		1
AT1G05840	aspartyl protease family protein	1.26837		0.292628	-1.13649		1	-1.23856		1
AT1G05850	POM1 (POM-POM1); chitinase	-3.24926	Down	3.3749e-79	-1.04969		1	-1.00568		1
AT1G05870	unknown protein	2.25952	Up	4.76934e-05	-1.05865		1	-1.00164		1
AT1G05890	zinc finger protein-related	1.47591		0.00249977	-1.12584		1	-1.10322		1
AT1G05894	unknown protein	6.95427		0.117434	#DIV/0!		1	-1.20762		1
AT1G05960	binding	1.67224	Up	0.0124515	-1.06988		1	-1.01072		1
AT1G06010	unknown protein	-1.3736		0.292714	1.38959		1	1.17641		1
AT1G06040	STO (SALT TOLERANCE); DNA binding / protein binding / transcription factor/ zinc ion binding	1.14002		0.169017	1.18071		0.550986	1.11644		1
AT1G06050	unknown protein	1.33308		0.635731	-1.20096		1	-1.42946		1
AT1G06060	RanBPM-related	1.16087		0.701783	-1.14457		1	-1.18336		1
AT1G06090	fatty acid desaturase family protein	-2.49589		0.599197	1.92967		1	2.35944		1
AT1G06160	ORA59 (OCTADECANOID-RESPONSIVE ARABIDOPSIS AP2/ERF 59); DNA binding / transcription activator/ transcription factor	-3.05661		0.161319	-1.10384		1	1.24083		1
AT1G06180	ATMYB13 (MYB DOMAIN PROTEIN 13); DNA binding / transcription factor	2.95408	Up	2.94521e-11	-1.17518		1	-1.21782		1
AT1G06190	ATP binding / ATPase, coupled to transmembrane movement of ions, phosphorylative mechanism	-1.52938	Down	0.0365933	-1.01452		1	1.07265		1
AT1G06220	MEE5 (MATERNAL EFFECT EMBRYO ARREST 5); GTP binding / GTPase/ translation elongation factor/ translation factor, nucleic acid binding	-2.0812	Down	0.0399339	-1.21731		1	-1.04876		1
AT1G06240	unknown protein	2.95361	Up	0.006692	1.56661		1	1.83467		1
AT1G06250	lipase class 3 family protein	3.72456		0.181125	-6.66992		1	-1.6337		1
AT1G06290	ACX3 (ACYL-COA OXIDASE 3); acyl-CoA oxidase	1.4179		0.0187238	-1.18872		1	-1.02768		1
AT1G06350	fatty acid desaturase family protein	-1.34306		0.951579	1.32952		1	-1.09053		1
AT1G06380	ribosomal protein-related	-2.84561	Down	0.0398354	-1.2462		1	-1.14653		1
AT1G06390	GSK1 (GSK3/SHAGGY-LIKE PROTEIN KINASE 1); glycogen synthase kinase 3/ kinase	-1.30508		0.141938	1.06068		1	1.00618		1
AT1G06400	ARA-2; GTP binding	1.22043		0.0191989	1.00496		1	-1.09118		1
AT1G06430	FTSH8; ATP-dependent peptidase/ ATPase/ metallopeptidase/ zinc ion binding	3.07931	Up	0	-1.24976		0.402454	-1.11207		1
AT1G06460	ACD32.1 (ALPHA-CRYSTALLIN DOMAIN 32.1)	1.10604		0.822987	1.13527		1	-1.03506		1
AT1G06475	unknown protein	-7.63804	Down	0.0114252	-2.60073		1	-2.01269		1
AT1G06500	unknown protein	-1.88816		0.108937	1.19017		1	-1.06036		1
AT1G06510	unknown protein	-2.42073	Down	0.000120846	-1.07505		1	-1.1101		1
AT1G06515	unknown protein	-2.33904	Down	7.08423e-05	1.03787		1	-1.19434		1
AT1G06550	enoyl-CoA hydratase/isomerase family protein	-3.08449	Down	9.18991e-06	-1.18534		1	-1.14683		1
AT1G06570	PDS1 (PHYTOENE DESATURATION 1); 4-hydroxyphenylpyruvate dioxygenase	2.62049	Up	0	-1.15996		0.477586	-1.30786		0.000469605
AT1G06640	2-oxoglutarate-dependent dioxygenase, putative	-1.94816	Down	7.37167e-14	1.0506		1	1.00067		1
AT1G06645	oxidoreductase	1.87627	Up	0.0207116	-1.07174		1	-1.11171		1
AT1G06680	PSBP-1 (PHOTOSYSTEM II SUBUNIT P-1); poly(U) binding	-1.41424		5.7969e-35	1.17944		2.89419e-09	1.33715		0
AT1G06690	aldo/keto reductase family protein	1.18429		0.704894	-1.42374		1	-1.13254		1
AT1G06760	histone H1, putative	-4.12894	Down	3.39197e-47	1.13029		1	1.09661		1
AT1G06830	glutaredoxin family protein	-1.39842		0.941781	2.09676		1	1.74664		1
AT1G06890	transporter-related	-1.446		0.0960642	-1.11499		1	1.11705		1
AT1G06950	TIC110 (TRANSLOCON AT THE INNER ENVELOPE MEMBRANE OF CHLOROPLASTS 110)	-1.5154	Down	0.0362019	-1.14351		1	1.04351		1
AT1G06960	small nuclear ribonucleoprotein U2B, putative / spliceosomal protein, putative	-2.45455		0.0548167	1.15656		1	-1.09303		1
AT1G07000	ATEXO70B2 (exocyst subunit EXO70 family protein B2); protein binding	-1.74196	Down	0.0171422	-1.14483		1	-1.40595		1
AT1G07010	calcineurin-like phosphoesterase family protein	1.61519	Up	0.000162245	-1.10002		1	1.06606		1
AT1G07020	unknown protein	-1.78641	Down	0.0261492	1.05734		1	-1.10975		1
AT1G07030	mitochondrial substrate carrier family protein	1.91913	Up	0.00057804	-1.20876		1	-1.20331		1
AT1G07040	unknown protein	2.24768	Up	0	-1.09023		1	-1.27341		0.171138
AT1G07070	60S ribosomal protein L35a (RPL35aA)	-4.5482	Down	2.02407e-05	-1.00975		1	1.23911		1
AT1G07080	gamma interferon responsive lysosomal thiol reductase family protein / GILT family protein	1.69749	Up	1.21711e-05	-1.00413		1	1.03457		1
AT1G07090	LSH6 (LIGHT SENSITIVE HYPOCOTYLS 6)	-5.11382	Down	0.00464545	1.43552		1	1.56487		1
AT1G07110	F2KP (FRUCTOSE-2,6-BISPHOSPHATASE); fructose-2,6-bisphosphate 2-phosphatase	1.13208		0.612327	-1.18331		1	-1.02824		1
AT1G07135	glycine-rich protein	-5.84433	Down	9.27095e-40	-1.43565		0.006293	-1.94996	Down	1.05858e-09
AT1G07140	SIRANBP; Ran GTPase binding	-1.39878		0.000361008	1.01742		1	-1.05722		1
AT1G07150	MAPKKK13; ATP binding / kinase/ protein kinase/ protein serine/threonine kinase	11.2901	Up	0	1.09039		1	-1.03362		1
AT1G07170		-1.61531	Down	0.0292178	1.10413		1	-1.03827		1
AT1G07180	NDA1 (ALTERNATIVE NAD(P)H DEHYDROGENASE 1); NADH dehydrogenase	1.67838	Up	0.000748342	-1.35714		1	-1.09122		1
AT1G07200	ATP-dependent Clp protease ClpB protein-related	2.69598	Up	8.48672e-07	1.01192		1	1.15333		1
AT1G07210	30S ribosomal protein S18 family	-1.7266	Down	0.0349767	-1.08752		1	1.06322		1
AT1G07240	UGT71C5 (UDP-GLUCOSYL TRANSFERASE 71C5); UDP-glycosyltransferase/ quercetin 3-O-glucosyltransferase/ transferase, transferring glycosyl groups	-3.52509	Down	2.36994e-06	-1.1025		1	-1.22843		1
AT1G07250	UGT71C4 (UDP-GLUCOSYL TRANSFERASE 71C4); quercetin 3-O-glucosyltransferase/ quercetin 7-O-glucosyltransferase/ transferase, transferring glycosyl groups	1.38073		0.153234	-1.20029		1	-1.34905		1
AT1G07280	binding	1.88339	Up	0.00013037	-1.09731		1	1.04375		1
AT1G07320	RPL4; poly(U) binding / structural constituent of ribosome	-1.74835	Down	1.20329e-11	-1.04157		1	1.09806		1
AT1G07350	transformer serine/arginine-rich ribonucleoprotein, putative	1.50265	Up	0.018127	-1.12729		1	-1.35181		1
AT1G07370	PCNA1 (PROLIFERATING CELLULAR NUCLEAR ANTIGEN); DNA binding / DNA polymerase processivity factor/ protein binding	-2.24089		0.506178	1.03651		1	1.90952		1
AT1G07400	17.8 kDa class I heat shock protein (HSP17.8-CI)	-1.07476		0.80339	-1.23185		0.85829	-2.08031	Down	6.39035e-10
AT1G07410	ATRABA2B (ARABIDOPSIS RAB GTPASE HOMOLOG A2B); GTP binding / GTPase/ protein binding	2.61008	Up	0.0345991	-1.13137		1	-1.71129		1
AT1G07430	protein phosphatase 2C, putative / PP2C, putative	215.129	Up	0	-2.02586		1	1.0546		1
AT1G07470	transcription factor IIA large subunit, putative / TFIIA large subunit, putative	2.67621	Up	0.00213791	-1.35325		1	-1.19228		1
AT1G07473	unknown protein	24.1075	Up	0.00715254	1.70557		1	#DIV/0!		1
AT1G07480	transcription factor IIA large subunit / TFIIA large subunit (TFIIA-L)	2.0267	Up	0.00655822	1.14076		1	1.15437		1
AT1G07500	unknown protein	15.9281	Up	0.0323176	1.09635		1	-2.15778		1
AT1G07530	SCL14 (SCARECROW-LIKE 14); transcription factor	1.72532	Up	0.0214554	-1.13082		1	-1.08222		1
AT1G07570	APK1A; kinase/ protein serine/threonine kinase	1.53202	Up	0.0252801	-1.09232		1	-1.01805		1
AT1G07590	pentatricopeptide (PPR) repeat-containing protein	3.04747	Up	0	1.11988		0.000426524	-1.04141		1
AT1G07610	MT1C; copper ion binding	4.12401	Up	0	-1.11061		1	-1.08068		1
AT1G07650	leucine-rich repeat transmembrane protein kinase, putative	-2.21303	Down	0.00150897	-1.05962		1	1.01046		1
AT1G07660	histone H4	-4.21235	Down	1.17983e-09	1.12677		1	1.02702		1
AT1G07700	thioredoxin family protein	1.46962		0.0160849	-1.02572		1	1.01466		1
AT1G07720	KCS3 (3-KETOACYL-COA SYNTHASE 3); acyltransferase/ catalytic/ transferase, transferring acyl groups other than amino-acyl groups	6.79038	Up	0	1.07035		1	1.4119		1
AT1G07770	RPS15A (ribosomal protein s15a); structural constituent of ribosome	-1.63688	Down	1.29641e-22	1.14051		0.138576	1.05295		1
AT1G07790	HTB1; DNA binding	-1.78722		0.0517166	1.24654		1	1.20759		1
AT1G07810	ECA1 (ER-TYPE CA2+-ATPASE 1); calcium-transporting ATPase	1.46552		0.154524	-1.52747		1	-1.23229		1
AT1G07820	histone H4	-1.13959		0.798182	1.59088		0.0631854	1.2534		1
AT1G07830	ribosomal protein L29 family protein	-1.32894		0.496729	1.28307		1	-1.13672		1
AT1G07870	protein kinase family protein	3.26146	Up	2.57091e-06	-1.00845		1	-1.08217		1
AT1G07890	APX1 (ascorbate peroxidase 1); L-ascorbate peroxidase	-1.86975	Down	7.36795e-32	1.07763		1	-1.02467		1
AT1G07900	LBD1 (LOB DOMAIN-CONTAINING PROTEIN 1)	10.4481	Up	4.69995e-11	-1.5547		1	-2.0575		1
AT1G07950	surfeit locus protein 5 family protein / SURF5 family protein	-1.41605		0.139437	-1.00676		1	-1.36523		1
AT1G07960	ATPDIL5-1 (PDI-like 5-1)	-1.65796	Down	0.0140505	1.0776		1	-1.03697		1
AT1G07985	Expressed protein	6.31471	Up	0	-1.14078		1	-1.09473		1
AT1G08040	unknown protein	1.58113		0.214645	-1.05367		1	1.23314		1
AT1G08050	zinc finger (C3HC4-type RING finger) family protein	-1.94981		0.220309	-1.12767		1	-1.58993		1
AT1G08125	Expressed protein	-1.48125		0.295592	1.10135		1	-1.1327		1
AT1G08130	ATLIG1 (ARABIDOPSIS THALIANA DNA LIGASE 1); ATP binding / DNA binding / DNA ligase (ATP)	-3.72765		0.126468	1.16032		1	1.25499		1
AT1G08190	vacuolar assembly protein, putative (VPS41)	2.08368	Up	9.01592e-06	-1.02981		1	-1.02595		1
AT1G08230	amino acid transporter family protein	1.66535		0.0658578	1.17234		1	1.14763		1
AT1G08280	glycosyl transferase family 29 protein / sialyltransferase family protein	-29.3831	Down	0.0117443	-1.06254		1	1.3702		1
AT1G08320	bZIP family transcription factor	-6.19144	Down	0.0404197	1.49862		1	1.20639		1
AT1G08360	60S ribosomal protein L10A (RPL10aA)	-1.80641	Down	1.27685e-15	1.01092		1	1.00522		1
AT1G08380	PSAO (photosystem I subunit O)	-1.12405		0.224086	1.41903		7.00185e-09	1.45939		2.34588e-10
AT1G08460	HDA08; histone deacetylase	1.31125		0.317719	1.00775		1	-1.24		1
AT1G08465	YAB2 (YABBY2); transcription factor	-1.61244		0.365537	1.04062		1	1.33555		1
AT1G08510	FATB (fatty acyl-ACP thioesterases B); acyl carrier/ acyl-[acyl-carrier-protein] hydrolase	-2.06429	Down	1.75523e-09	1.04357		1	1.01906		1
AT1G08530	unknown protein	-2.10689		0.0610488	-1.23461		1	-1.10855		1
AT1G08540	SIG2 (RNA POLYMERASE SIGMA SUBUNIT 2); DNA binding / DNA-directed RNA polymerase/ sigma factor/ transcription factor	-1.45396		0.0551547	-1.14192		1	1.01248		1
AT1G08550	NPQ1 (NON-PHOTOCHEMICAL QUENCHING 1); violaxanthin de-epoxidase	1.54437	Up	0.00101098	-1.13868		1	-1.01453		1
AT1G08570	ACHT4 (ATYPICAL CYS HIS RICH THIOREDOXIN 4); oxidoreductase, acting on sulfur group of donors, disulfide as acceptor	4.22619	Up	0	-1.10635		1	-1.01099		1
AT1G08580	unknown protein	-4.72332	Down	1.13498e-10	1.29457		1	1.15478		1
AT1G08630	THA1 (Threonine Aldolase 1); aldehyde-lyase/ threonine aldolase	-7.16297	Down	1.05753e-124	-1.37801		2.79771e-07	-1.57527	Down	1.33825e-14
AT1G08640	unknown protein	-1.46776		0.0230707	1.13182		1	-1.00415		1
AT1G08650	PPCK1 (PHOSPHOENOLPYRUVATE CARBOXYLASE KINASE); kinase/ protein serine/threonine kinase	3.60264	Up	2.67528e-09	1.00049		1	-1.0649		1
AT1G08660	glycosyl transferase family 29 protein / sialyltransferase family protein	-1.98743	Down	0.0201516	1.0205		1	1.0704		1
AT1G08680	ZIGA4 (ARF GAP-like zinc finger-containing protein ZiGA4); ARF GTPase activator/ DNA binding / zinc ion binding	1.65015		0.061455	-1.05644		1	1.15177		1
AT1G08700	presenilin family protein	-1.39733		0.570474	1.13589		1	1.43813		1
AT1G08720	EDR1 (ENHANCED DISEASE RESISTANCE 1); MAP kinase kinase kinase/ kinase/ protein serine/threonine/tyrosine kinase	1.60005		0.127108	-1.33953		1	-1.06996		1
AT1G08780	AIP3 (ABI3-INTERACTING PROTEIN 3); unfolded protein binding	-2.01781	Down	0.00149357	-1.36346		1	-1.00133		1
AT1G08810	MYB60 (myb domain protein 60); DNA binding / transcription factor	-1.73428		0.266621	1.19597		1	1.54947		1
AT1G08830	CSD1 (COPPER/ZINC SUPEROXIDE DISMUTASE 1); superoxide dismutase	-2.10811	Down	9.85028e-17	-1.30066		0.0525604	-1.48961		4.79972e-05
AT1G08845	structural constituent of ribosome	-1.92113		0.356854	1.096		1	1.40071		1
AT1G08880	H2AXA; DNA binding	-1.11954		0.69875	1.21747		1	1.17961		1
AT1G08890	sugar transporter family protein	4.62363	Up	2.67316e-11	1.01218		1	-1.01829		1
AT1G08900	carbohydrate transmembrane transporter	1.33515		0.227923	-1.22724		1	-1.07347		1
AT1G08920	sugar transporter, putative	1.44045		0.00879305	-1.19283		1	-1.41717		0.375104
AT1G08930	ERD6 (EARLY RESPONSE TO DEHYDRATION 6); carbohydrate transmembrane transporter/ sugar transmembrane transporter/ sugar:hydrogen symporter	-2.7746	Down	1.7074e-30	-1.20193		0.444449	-1.18032		0.486247
AT1G08940	phosphoglycerate/bisphosphoglycerate mutase family protein	-5.45155	Down	2.62523e-15	-1.10019		1	-1.05692		1
AT1G08980	AMI1 (AMIDASE 1); amidase/ hydrolase, acting on carbon-nitrogen (but not peptide) bonds / indoleacetamide hydrolase	1.28388		0.025152	-1.03172		1	-1.14495		1
AT1G09010	glycoside hydrolase family 2 protein	1.51194		0.0588728	-1.09274		1	1.01091		1
AT1G09070	SRC2 (SOYBEAN GENE REGULATED BY COLD-2); protein binding	1.01137		1	-1.11063		1	-1.35276		1.67707e-05
AT1G09130	ATP-dependent Clp protease proteolytic subunit, putative	1.48253		4.26822e-05	-1.01798		1	1.05608		1
AT1G09150	pseudouridine synthase and archaeosine transglycosylase (PUA) domain-containing protein	-1.94109	Down	0.0059637	1.05698		1	-1.01727		1
AT1G09160	protein phosphatase 2C-related / PP2C-related	-4.38768	Down	5.13585e-05	1.15745		1	1.06356		1
AT1G09180	ATSARA1A (ARABIDOPSIS THALIANA SECRETION-ASSOCIATED RAS SUPER FAMILY 1); GTP binding	5.86095	Up	7.53739e-06	-1.1382		1	1.12471		1
AT1G09200	histone H3	1.07224		1	-1.28353		1	1.44543		1
AT1G09210	calreticulin 2 (CRT2)	-1.92157	Down	1.76064e-08	-1.05444		1	1.0356		1
AT1G09230	RNA recognition motif (RRM)-containing protein	2.23205	Up	0.00170057	1.14192		1	1.14713		1
AT1G09240	NAS3 (NICOTIANAMINE SYNTHASE 3); nicotianamine synthase	3.04328	Up	0.00159165	1.34282		1	1.04632		1
AT1G09250	transcription factor	1.9024	Up	5.91191e-05	1.57254		0.185147	1.28777		1
AT1G09260	DNAJ heat shock N-terminal domain-containing protein	#DIV/0!		0.344255	1		1	1		1
AT1G09310	unknown protein	3.70609	Up	0	1.09968		1	1.50803	Up	0
AT1G09330	unknown protein	-1.33645		0.111524	-1.02978		1	-1.08813		1
AT1G09340	CRB (CHLOROPLAST RNA BINDING); binding / catalytic/ coenzyme binding	-1.11013		0.221821	-1.34311		0.000176857	1.1415		0.422302
AT1G09350	AtGolS3 (Arabidopsis thaliana galactinol synthase 3); transferase, transferring glycosyl groups / transferase, transferring hexosyl groups	17.5089	Up	0.000191291	-1.54802		1	1.1041		1
AT1G09390	GDSL-motif lipase/hydrolase family protein	-5.00438	Down	5.06057e-06	-1.10362		1	1.09604		1
AT1G09415	NIMIN-3 (NIM1-INTERACTING 3)	1.75646	Up	0.00012195	1.11257		1	1.05103		1
AT1G09420	G6PD4 (GLUCOSE-6-PHOSPHATE DEHYDROGENASE 4); glucose-6-phosphate dehydrogenase	-2.91795	Down	0.00013398	-1.24269		1	-1.25531		1
AT1G09430	ACLA-3; ATP citrate synthase	1.17183		0.0674871	-1.16889		0.996257	-1.25175		0.0934708
AT1G09460	glucan endo-1,3-beta-glucosidase-related	-6.09099	Down	3.04658e-08	-1.29639		1	-1.27638		1
AT1G09490	cinnamyl-alcohol dehydrogenase family / CAD family	2.31946	Up	1.59933e-12	-1.22204		1	-1.24818		1
AT1G09500	cinnamyl-alcohol dehydrogenase family / CAD family	14.2851	Up	0	-1.58351	Down	0.0273267	-2.07186	Down	9.2789e-06
AT1G09560	GLP5 (GERMIN-LIKE PROTEIN 5); manganese ion binding / nutrient reservoir	-2.75942	Down	2.39628e-40	-1.12422		1	-1.04067		1
AT1G09570	PHYA (PHYTOCHROME A); G-protein coupled photoreceptor/ protein histidine kinase/ red or far-red light photoreceptor/ signal transducer	-1.14442		0.494279	-1.16478		1	-1.17475		1
AT1G09590	60S ribosomal protein L21 (RPL21A)	-2.37385	Down	1.04732e-13	1.14363		1	1.10843		1
AT1G09620	ATP binding / aminoacyl-tRNA ligase/ leucine-tRNA ligase/ nucleotide binding	-2.26642	Down	0.000839235	-1.16137		1	1.03577		1
AT1G09630	ATRAB11C (ARABIDOPSIS RAB GTPASE 11C); GTP binding	-2.8148	Down	0.0028695	1.17797		1	1.05795		1
AT1G09640	elongation factor 1B-gamma, putative / eEF-1B gamma, putative	-1.37142		0.00208844	-1.04259		1	-1.01138		1
AT1G09645	unknown protein	-2.13108	Down	3.01022e-07	1.10677		1	-1.18277		1
AT1G09660	KH domain-containing quaking protein, putative	-3.05252	Down	0.000979754	1.06946		1	1.15724		1
AT1G09690	60S ribosomal protein L21 (RPL21C)	-2.20834	Down	4.32884e-24	1.08081		1	-1.02646		1
AT1G09700	HYL1 (HYPONASTIC LEAVES 1); double-stranded RNA binding / miRNA binding / protein binding	-3.24577		0.0578123	1.06112		1	-1.18008		1
AT1G09730	Ulp1 protease family protein	1.65069		0.100551	-1.26885		1	1.02328		1
AT1G09750	chloroplast nucleoid DNA-binding protein-related	-3.36184	Down	8.44191e-09	1.1523		1	1.42818		0.231519
AT1G09780	2,3-biphosphoglycerate-independent phosphoglycerate mutase, putative / phosphoglyceromutase, putative	-1.48315		0.0339608	1.09135		1	1.16938		1
AT1G09795	ATATP-PRT2 (ATP PHOSPHORIBOSYL TRANSFERASE 2); ATP phosphoribosyltransferase	2.46317	Up	3.25134e-08	1.15383		1	1.13648		1
AT1G09815	POLD4 (POLYMERASE DELTA 4); DNA-directed DNA polymerase	-1.96916	Down	0.00126717	1.05195		1	-1.09704		1
AT1G09830	phosphoribosylamine--glycine ligase (PUR2)	-4.49847	Down	0.00193742	1.37366		1	1.26859		1
AT1G09840	ATSK41 (SHAGGY-LIKE PROTEIN KINASE 41); ATP binding / protein kinase/ protein serine/threonine kinase	-1.6222		0.155403	1.08527		1	-1.07678		1
AT1G09900	pentatricopeptide (PPR) repeat-containing protein	-3.27625		0.0779135	1.10889		1	1.13865		1
AT1G09920	TRAF-type zinc finger-related	1.25386		0.248622	1.07641		1	-1.00296		1
AT1G09932	phosphoglycerate/bisphosphoglycerate mutase-related	-8.0872	Down	8.70065e-14	-1.20999		1	-1.2527		1
AT1G09940	HEMA2; glutamyl-tRNA reductase	-1.47484		0.0497009	-1.14272		1	-1.26014		1
AT1G09950	transcription factor-related	1.84241		0.645279	-3.7762		1	-1.09413		1
AT1G09960	SUT4 (SUCROSE TRANSPORTER 4); carbohydrate transmembrane transporter/ sucrose transmembrane transporter/ sucrose:hydrogen symporter/ sugar:hydrogen symporter	3.33435	Up	0.0166469	1.01519		1	-1.0291		1
AT1G09970	LRR XI-23; ATP binding / kinase/ protein kinase/ protein serine/threonine kinase	-1.42364		0.000443597	-1.41068		0.0109177	-1.283		0.156797
AT1G10030	ERG28 (Arabidopsis homolog of yeast ergosterol28)	-2.1681		0.187354	1.8157		1	1.68187		1
AT1G10060	branched-chain amino acid aminotransferase 1 / branched-chain amino acid transaminase 1 (BCAT1)	1.32839		0.511248	-1.08316		1	-1.41151		1
AT1G10070	ATBCAT-2 (ARABIDOPSIS THALIANA BRANCHED-CHAIN AMINO ACID TRANSAMINASE 2); branched-chain-amino-acid transaminase/ catalytic	-2.41716	Down	1.65894e-58	-1.17296		0.0384376	-1.40206		1.36302e-10
AT1G10090	unknown protein	2.75168	Up	6.18388e-06	-1.15		1	-1.2178		1
AT1G10120	DNA binding / transcription factor	-1.91948		0.220519	1.38363		1	-1.02313		1
AT1G10150	carbohydrate binding	1.54587	Up	0.0155936	-1.14775		1	-1.25549		1
AT1G10170	ATNFXL1 (ARABIDOPSIS THALIANA NF-X-LIKE 1); protein binding / transcription factor/ zinc ion binding	3.49031	Up	0	-1.25126		1	-1.29822		1
AT1G10200	WLIM1; transcription factor/ zinc ion binding	-1.94686	Down	1.05833e-05	1.39222		0.147233	1.27578		0.651778
AT1G10310	short-chain dehydrogenase/reductase (SDR) family protein	-2.90882	Down	0.000362874	-1.18458		1	-1.31427		1
AT1G10340	ankyrin repeat family protein	-15.5224	Down	3.694e-13	-1.28864		1	-1.24486		1
AT1G10360	ATGSTU18 (GLUTATHIONE S-TRANSFERASE TAU 18); glutathione transferase	2.53761	Up	0	1.13052		1	1.11383		1
AT1G10370	ERD9 (EARLY-RESPONSIVE TO DEHYDRATION 9); glutathione transferase	-1.79156	Down	6.40944e-20	-1.12459		1	-1.41925		2.04946e-07
AT1G10380	unknown protein	-5.7624		0.107028	1.17267		1	1.3126		1
AT1G10500	ATCPISCA (chloroplast-localized IscA-like protein); structural molecule	1.32698		3.37167e-05	-1.11852		1	-1.2083		0.23151
AT1G10522	unknown protein	-2.49564	Down	0.00599885	1.1525		1	1.11613		1
AT1G10550	XTH33; hydrolase, acting on glycosyl bonds / hydrolase, hydrolyzing O-glycosyl compounds / xyloglucan:xyloglucosyl transferase	-19.5666	Down	0.000430519	1.46137		1	1.06475		1
AT1G10560	PUB18 (PLANT U-BOX 18); ubiquitin-protein ligase	8.6068	Up	0.0103437	1.05141		1	1.69485		1
AT1G10580	transducin family protein / WD-40 repeat family protein	1.48833		0.150075	-1.21448		1	-1.1462		1
AT1G10585	transcription factor	1.15796		0.398673	1.00692		1	-1.16261		1
AT1G10590	DNA-binding protein-related	1.20852		0.0294261	-1.01992		1	-1.03318		1
AT1G10610	DNA binding / transcription factor	2.59935	Up	0.0164408	1.19743		1	1.20373		1
AT1G10630	ATARFA1F (ARABIDOPSIS THALIANA ADP-RIBOSYLATION FACTOR A1F); GTP binding / copper ion binding / phospholipase activator/ protein binding	-2.29798	Down	1.87283e-08	1.04292		1	-1.13198		1
AT1G10740	unknown protein	2.05015	Up	5.83852e-06	-1.08764		1	1.08102		1
AT1G10760	SEX1 (STARCH EXCESS 1); alpha-glucan, water dikinase	3.42532	Up	1.02002e-13	-1.18988		1	-1.02805		1
AT1G10820	unknown protein	-1.33734		0.669789	1.01272		1	1.1114		1
AT1G10865		-1.54755	Down	0.000368059	-1.02752		1	-1.31524		0.27997
AT1G10910		-1.79272	Down	0.0166309	-1.06932		1	-1.01511		1
AT1G10950	endomembrane protein 70, putative	-1.6819	Down	0.000801968	-1.06125		1	-1.05372		1
AT1G10960	ATFD1 (FERREDOXIN 1); 2 iron, 2 sulfur cluster binding / electron carrier/ iron-sulfur cluster binding	-1.52789	Down	6.65135e-09	-1.00843		1	1.30512		0.00106658
AT1G10990	unknown protein	-50.9879	Down	0.00157775	-1.03291		1	1.2047		1
AT1G11050	protein kinase family protein	-2.72478	Down	0.0382225	-1.22259		1	-1.29892		1
AT1G11170	unknown protein	2.02376		0.380462	-1.7927		1	-1.23599		1
AT1G11210	unknown protein	4.62211	Up	0.000851806	2.10914		1	1.49402		1
AT1G11260	STP1 (SUGAR TRANSPORTER 1); carbohydrate transmembrane transporter/ sugar:hydrogen symporter	-1.70846	Down	1.49332e-20	-1.27551		0.000156822	-1.15602		0.114099
AT1G11280	S-locus protein kinase, putative	-5.62188	Down	0.00419478	-1.28382		1	-1.0002		1
AT1G11330	S-locus lectin protein kinase family protein	-1.95149		0.275359	1.0491		1	1.41417		1
AT1G11360	universal stress protein (USP) family protein	-1.8132	Down	0.0148238	1.06262		1	-1.07916		1
AT1G11362	enzyme inhibitor/ pectinesterase	-8.55461	Down	1.98475e-05	-1.16252		1	-1.75117		1
AT1G11380	unknown protein	-1.78029	Down	0.00594925	-1.10064		1	-1.19287		1
AT1G11430	plastid developmental protein DAG, putative	-1.45969		0.0019747	-1.02828		1	1.01575		1
AT1G11440		-2.37624	Down	0.0274211	-1.07836		1	1.05538		1
AT1G11475	NRPB10; DNA binding / DNA-directed RNA polymerase	-2.49293	Down	2.4431e-06	1.25949		1	1.17859		1
AT1G11480	eukaryotic translation initiation factor-related	1.54304	Up	0.00444119	-1.12564		1	-1.08686		1
AT1G11530	ATCXXS1 (C-terminal cysteine residue is changed to a serine 1); protein disulfide isomerase	-1.28443		0.0176204	1.01203		1	-1.14395		1
AT1G11545	xyloglucan:xyloglucosyl transferase, putative / xyloglucan endotransglycosylase, putative / endo-xyloglucan transferase, putative	-13.0037	Down	0.00038457	1.53795		1	2.33953	Up	0.0497285
AT1G11580	PMEPCRA (METHYLESTERASE PCR A); enzyme inhibitor/ pectinesterase	-2.04071	Down	5.19433e-09	-1.15427		1	1.1896		1
AT1G11650	RNA-binding protein 45 (RBP45), putative	1.25271		0.00121238	-1.12852		1	-1.09107		1
AT1G11670	MATE efflux family protein	-3.09636	Down	0.00121595	-1.06408		1	1.08029		1
AT1G11680	CYP51G1 (CYTOCHROME P450 51G1); oxygen binding / sterol 14-demethylase	-1.91938	Down	0.000340681	-1.13272		1	1.07127		1
AT1G11820	catalytic/ cation binding / hydrolase, hydrolyzing O-glycosyl compounds	-2.17018	Down	5.2328e-06	1.03511		1	-1.0499		1
AT1G11840	ATGLX1 (GLYOXALASE I HOMOLOG); lactoylglutathione lyase/ metal ion binding	1.9955	Up	0	-1.10115		1	1.03681		1
AT1G11850	unknown protein	-3.18703	Down	0.00166187	1.25461		1	1.23387		1
AT1G11860	aminomethyltransferase, putative	-1.61005	Down	2.1183e-14	-1.01331		1	1.2026		0.0170027
AT1G11905		-2.72109	Down	0.0017895	-1.0693		1	-1.33764		1
AT1G11910	aspartyl protease family protein	2.20195	Up	0	-1.19771		0.132797	1.00405		1
AT1G11930	alanine racemase family protein	-1.21845		0.31356	-1.05974		1	-1.08793		1
AT1G11960		2.82307	Up	0.00989727	-1.11646		1	-1.13857		1
AT1G12000	pyrophosphate--fructose-6-phosphate 1-phosphotransferase beta subunit, putative / pyrophosphate-dependent 6-phosphofructose-1-kinase, putative	-4.72842	Down	1.19173e-06	-1.08602		1	1.17623		1
AT1G12010	1-aminocyclopropane-1-carboxylate oxidase, putative / ACC oxidase, putative	-3.88349	Down	0.000948947	-1.22648		1	-1.08785		1
AT1G12020	unknown protein	-4.12115	Down	0.00502773	1.07685		1	1.09644		1
AT1G12030	unknown protein	1.34201		0.766012	1.26415		1	-1.04819		1
AT1G12080	unknown protein	-6.01874	Down	1.73652e-19	1.16988		1	1.23593		1
AT1G12090	ELP (EXTENSIN-LIKE PROTEIN); lipid binding	-12.2256	Down	1.47497e-148	1.41406		3.07025e-12	1.27576		1.04976e-05
AT1G12110	NRT1.1; nitrate transmembrane transporter/ transporter	-3.78991	Down	1.3388e-12	1.10869		1	1.50595	Up	0.0187919
AT1G12140	FMO GS-OX5 (FLAVIN-MONOOXYGENASE GLUCOSINOLATE S-OXYGENASE 5); 8-methylthiopropyl glucosinolate S-oxygenase/ flavin-containing monooxygenase/ monooxygenase	-1.96198	Down	0.0437747	-1.11898		1	1.0472		1
AT1G12160	flavin-containing monooxygenase family protein / FMO family protein	-2.67784		0.458779	1.943		1	1.0537		1
AT1G12200	flavin-containing monooxygenase family protein / FMO family protein	-2.12024		0.0503727	-1.22627		1	-1.1319		1
AT1G12230	transaldolase, putative	-1.51105	Down	0.000488814	1.02513		1	-1.02868		1
AT1G12240	ATBETAFRUCT4; beta-fructofuranosidase/ hydrolase, hydrolyzing O-glycosyl compounds	1.14679		0.00572045	-1.42685		2.42911e-11	-1.27837		1.03063e-05
AT1G12310	calmodulin, putative	-1.51091	Down	0.00108345	1.05413		1	-1.1085		1
AT1G12360	KEU (keule); protein transporter	1.32134		0.133762	-1.13023		1	-1.10264		1
AT1G12390	cornichon family protein	-1.45836		0.18201	-1.12131		1	1.00562		1
AT1G12410	CLP2 (CLP PROTEASE PROTEOLYTIC SUBUNIT 2); serine-type endopeptidase	1.20849		0.0176431	-1.05052		1	-1.09528		1
AT1G12420	ACR8; amino acid binding	5.32043	Up	9.23289e-11	1.07859		1	-1.25155		1
AT1G12440	zinc finger (AN1-like) family protein	-1.91624	Down	2.7276e-08	-1.03729		1	-1.07616		1
AT1G12450		-2.02184	Down	0.0474365	-1.35207		1	-1.05113		1
AT1G12460	leucine-rich repeat transmembrane protein kinase, putative	-9.9464	Down	0.0235909	-1.33161		1	1.16845		1
AT1G12480	OZS1 (OZONE-SENSITIVE 1); transporter	3.43723		0.0643943	1.88321		1	1.09		1
AT1G12500	phosphate translocator-related	-2.42345	Down	0.000391277	1.14892		1	1.16954		1
AT1G12520	ATCCS (COPPER CHAPERONE FOR SOD1); superoxide dismutase/ superoxide dismutase copper chaperone	-1.83669	Down	0.00150997	-1.18706		1	-1.24278		1
AT1G12530	unknown protein	-2.26496	Down	0.015016	1.25997		1	1.11914		1
AT1G12560	ATEXPA7 (ARABIDOPSIS THALIANA EXPANSIN A7)	-20.2788	Down	0.0168287	-1.14166		1	-1.04883		1
AT1G12580	PEPKR1 (Phosphoenolpyruvate carboxylase-related kinase 1); ATP binding / kinase/ protein kinase/ protein serine/threonine kinase	-1.47602		0.0882392	-1.29828		1	-1.27282		1
AT1G12610	DDF1 (DWARF AND DELAYED FLOWERING 1); DNA binding / sequence-specific DNA binding / transcription factor	14.8671	Up	3.74633e-07	1.3211		1	-6.2002		1
AT1G12640	membrane bound O-acyl transferase (MBOAT) family protein	2.63052	Up	6.22493e-14	-1.31283		1	-1.1675		1
AT1G12740	CYP87A2; electron carrier/ heme binding / iron ion binding / monooxygenase/ oxygen binding	-6.6697		0.191613	1.04455		1	1.37569		1
AT1G12780	UGE1 (UDP-D-glucose/UDP-D-galactose 4-epimerase 1); UDP-glucose 4-epimerase/ protein dimerization	-1.13763		0.00141345	-1.13812		0.0223274	-1.29152		2.68213e-10
AT1G12805	nucleotide binding	-7.69943		0.0980777	1.59903		1	-1.74815		1
AT1G12840	DET3 (DE-ETIOLATED 3); proton-transporting ATPase, rotational mechanism	1.19969		0.107081	-1.08143		1	-1.04479		1
AT1G12850	phosphoglycerate/bisphosphoglycerate mutase family protein	-1.52811		0.152416	1.24045		1	1.10506		1
AT1G12860	SCRM2 (SCREAM 2); DNA binding / transcription factor	-3.26285	Down	0.00280976	-1.05249		1	1.19547		1
AT1G12900	GAPA-2 (GLYCERALDEHYDE 3-PHOSPHATE DEHYDROGENASE A SUBUNIT 2); NAD or NADH binding / binding / catalytic/ glyceraldehyde-3-phosphate dehydrogenase (phosphorylating)/ glyceraldehyde-3-phosphate dehydrogenase	-1.8378	Down	6.29171e-46	-1.04838		1	1.12284		0.0539313
AT1G12920	ERF1-2 (EUKARYOTIC RELEASE FACTOR 1-2); translation release factor	-1.64407	Down	0.000969175	-1.10098		1	-1.19656		1
AT1G12970	leucine-rich repeat family protein	2.1311	Up	0.0253281	1.0417		1	-1.01058		1
AT1G12990	glycosyl transferase family 17 protein	-2.70424	Down	0.0183033	-1.05526		1	-1.18036		1
AT1G13000	unknown protein	-2.48579	Down	0.0458201	1.13919		1	1.24898		1
AT1G13100	CYP71B29; electron carrier/ heme binding / iron ion binding / monooxygenase/ oxygen binding	-4.97034	Down	0.00523108	-1.35722		1	1.01973		1
AT1G13110	CYP71B7; electron carrier/ heme binding / iron ion binding / monooxygenase/ oxygen binding	-5.13828	Down	7.46688e-16	-1.08037		1	1.36787		0.244192
AT1G13190	RNA recognition motif (RRM)-containing protein	2.34077	Up	4.50361e-08	-1.17172		1	-1.1952		1
AT1G13210	ACA.l (autoinhibited Ca2+/ATPase II); ATPase, coupled to transmembrane movement of ions, phosphorylative mechanism / calmodulin binding	-2.403	Down	0.0041339	-1.26788		1	-1.10551		1
AT1G13245	RTFL17 (ROTUNDIFOLIA LIKE 17)	-1.16803		0.0202907	1.1092		1	-1.02173		1
AT1G13250	GATL3 (Galacturonosyltransferase-like 3); polygalacturonate 4-alpha-galacturonosyltransferase/ transferase, transferring glycosyl groups / transferase, transferring hexosyl groups	-3.24784		0.0713007	1.21714		1	1.33022		1
AT1G13260	RAV1; DNA binding / transcription factor/ transcription repressor	-1.5011	Down	0.00344368	1.03027		1	-1.14851		1
AT1G13270	MAP1C (METHIONINE AMINOPEPTIDASE 1B); aminopeptidase/ metalloexopeptidase	-1.56062	Down	0.0279402	-1.11881		1	-1.09508		1
AT1G13280	AOC4 (ALLENE OXIDE CYCLASE 4); allene-oxide cyclase	-3.77858	Down	9.81683e-07	1.09712		1	1.10961		1
AT1G13300	myb family transcription factor	-1.53821		0.735806	1.15605		1	1.99048		1
AT1G13380	unknown protein	-2.07288	Down	0.00133703	1.09177		1	-1.00005		1
AT1G13420	ST4B (SULFOTRANSFERASE 4B); brassinosteroid sulfotransferase/ sulfotransferase	#DIV/0!		0.0704264	1.74476		1	1.82935		1
AT1G13440	GAPC2 (GLYCERALDEHYDE-3-PHOSPHATE DEHYDROGENASE C2); NAD or NADH binding / binding / catalytic/ glyceraldehyde-3-phosphate dehydrogenase (phosphorylating)/ glyceraldehyde-3-phosphate dehydrogenase	1.08624		0.185372	-1.04054		1	1.14571		0.0359467
AT1G13450	DNA binding protein GT-1	1.18078		0.547284	-1.16708		1	-1.15691		1
AT1G13480	unknown protein	-3.03155		0.205131	-1.17957		1	1.42136		1
AT1G13530	unknown protein	-3.32306		0.278096	-1.85668		1	-2.06916		1
AT1G13580	LAG13 (LAG1 LONGEVITY ASSURANCE HOMOLOG 3)	-4.12504	Down	0.0047457	1.11094		1	1.01855		1
AT1G13590	ATPSK1 (PHYTOSULFOKINE 1 PRECURSOR); growth factor	-13.4551	Down	0.047462	1.39103		1	1.15571		1
AT1G13608		#DIV/0!	Down	0.0217407	-1.51069		1	-2.19078		1
AT1G13609		-35.8806	Down	0.014112	-1.3531		1	1.71828		1
AT1G13650		-3.64617		0.412594	-1.15249		1	1.66538		1
AT1G13670	unknown protein	-4.02997	Down	0.00723649	-1.10054		1	1.40525		1
AT1G13690	ATE1; nucleic acid binding / nucleotide binding	-2.73127	Down	0.000688838	1.0273		1	-1.11992		1
AT1G13700	glucosamine/galactosamine-6-phosphate isomerase family protein	-2.04258	Down	0.000599786	1.03292		1	-1.24611		1
AT1G13740	AFP2 (ABI FIVE BINDING PROTEIN 2)	11.0731	Up	0	1.21142		1	1.46376		1
AT1G13820	hydrolase, alpha/beta fold family protein	1.45392		0.0184937	1.06955		1	1.14822		1
AT1G13830	beta-1,3-glucanase-related	-9.40021	Down	0.011693	-2.3953		1	-1.03589		1
AT1G13870	DRL1 (DEFORMED ROOTS AND LEAVES 1); calmodulin binding / purine nucleotide binding	-3.00957	Down	0.00157123	-1.11288		1	-1.32436		1
AT1G13880	ELM2 domain-containing protein	1.33129		0.27972	1.04589		1	-1.11003		1
AT1G13930		2.27539	Up	0	1.1807		0.197959	-1.08287		1
AT1G13950	ELF5A-1 (EUKARYOTIC ELONGATION FACTOR 5A-1); translation initiation factor	-1.52941		0.526923	1.26611		1	1.37553		1
AT1G13960	WRKY4; DNA binding / transcription factor	2.27948	Up	5.09778e-07	-1.19608		1	-1.20577		1
AT1G13990	unknown protein	2.47668	Up	0	-1.1072		1	-1.14198		1
AT1G14010	emp24/gp25L/p24 family protein	-1.67113	Down	0.0129138	1.05613		1	1.02763		1
AT1G14060		-2.77462	Down	0.00113677	1.1371		1	-1.02973		1
AT1G14120	2-oxoglutarate-dependent dioxygenase, putative	-8.75843	Down	1.48532e-39	-1.12598		1	-1.41296		0.0246995
AT1G14150	oxygen evolving enhancer 3 (PsbQ) family protein	-1.40699		0.0378016	1.0596		1	1.19186		1
AT1G14160	integral membrane family protein	#DIV/0!		0.108607	2.62948		1	2.52197		1
AT1G14200	zinc finger (C3HC4-type RING finger) family protein	2.72614	Up	0	-1.43563		1	-2.16782	Down	0.0027884
AT1G14210	ribonuclease T2 family protein	-2.80313	Down	0.000510072	1.45793		1	1.90612	Up	0.00954265
AT1G14240	nucleoside phosphatase family protein / GDA1/CD39 family protein	-1.89052		0.550437	1.15632		1	1.03263		1
AT1G14280	PKS2 (PHYTOCHROME KINASE SUBSTRATE 2)	-4.20746	Down	1.22433e-11	1.16152		1	1.20943		1
AT1G14290	SBH2 (SPHINGOID BASE HYDROXYLASE 2); catalytic/ sphingosine hydroxylase	-2.35001	Down	5.8314e-07	-1.00198		1	-1.08525		1
AT1G14300	binding	-1.85273		0.0648716	-1.09754		1	-1.26158		1
AT1G14310	haloacid dehalogenase-like hydrolase family protein	-1.92403	Down	0.0152555	1.09947		1	-1.08186		1
AT1G14320	SAC52 (SUPPRESSOR OF ACAULIS 52); structural constituent of ribosome	-1.47423		2.74514e-12	-1.02472		1	-1.03054		1
AT1G14330	kelch repeat-containing F-box family protein	-2.22991	Down	0.000385615	1.04786		1	-1.16716		1
AT1G14345	oxidoreductase	-1.61426	Down	0.000159504	-1.09211		1	1.11894		1
AT1G14360	UTR3 (UDP-GALACTOSE TRANSPORTER 3); pyrimidine nucleotide sugar transmembrane transporter	-4.12738	Down	2.27365e-13	-1.33663		1	-1.46684		0.216856
AT1G14370	APK2A (PROTEIN KINASE 2A); ATP binding / kinase/ protein kinase/ protein serine/threonine kinase	-2.56155	Down	0.00036808	1.05174		1	-1.04409		1
AT1G14400	UBC1 (UBIQUITIN CARRIER PROTEIN 1); ubiquitin-protein ligase	-1.1479		0.164665	1.06565		1	-1.04898		1
AT1G14410	WHY1 (WHIRLY 1); DNA binding / telomeric DNA binding	-4.63584	Down	0.00014205	-1.14832		1	-1.11006		1
AT1G14510	AL7 (ALFIN-LIKE 7); DNA binding / methylated histone residue binding	-1.98453	Down	2.39866e-07	-1.12189		1	-1.05759		1
AT1G14530	THH1 (TOM THREE HOMOLOG 1); virion binding	2.54255	Up	0.00224595	-1.31554		1	-1.27656		1
AT1G14540	anionic peroxidase, putative	-3.4166	Down	0.00027962	1.01077		1	-1.04923		1
AT1G14580	zinc finger (C2H2 type) family protein	-2.3322		0.102474	1.24078		1	-1.09615		1
AT1G14600	DNA binding / transcription factor	-1.40288		0.95209	2.57138		1	1.43426		1
AT1G14610	TWN2 (TWIN 2); ATP binding / aminoacyl-tRNA ligase/ nucleotide binding / valine-tRNA ligase	-1.68672		0.0525497	-1.10957		1	1.07008		1
AT1G14670	endomembrane protein 70, putative	-1.49261		0.00502773	-1.36773		0.420895	-1.23596		1
AT1G14685	BPC2 (BASIC PENTACYSTEINE 2); DNA binding / transcription factor	-2.02416	Down	0.00198109	-1.11984		1	-1.41825		0.988367
AT1G14710	hydroxyproline-rich glycoprotein family protein	-2.11484	Down	0.00373497	1.1081		1	1.08723		1
AT1G14720	XTR2 (XYLOGLUCAN ENDOTRANSGLYCOSYLASE RELATED 2); hydrolase, acting on glycosyl bonds / xyloglucan:xyloglucosyl transferase	-1.37625		0.103369	-1.06471		1	1.09736		1
AT1G14740	unknown protein	-1.70095	Down	0.000100466	-1.12786		1	-1.02756		1
AT1G14770	protein binding / zinc ion binding	-4.53956		0.251803	1.1935		1	1.61556		1
AT1G14810	semialdehyde dehydrogenase family protein	-1.54259	Down	0.00435226	1.03498		1	1.05016		1
AT1G14830	ADL1C (ARABIDOPSIS DYNAMIN-LIKE PROTEIN 1C); GTP binding / GTPase	-1.44091		0.0336787	-1.36146		0.830693	-1.2799		1
AT1G14840	ATMAP70-4 (microtubule-associated proteins 70-4); microtubule binding	-2.07265		0.325518	1.39112		1	1.61324		1
AT1G14860	atnudt18 (Arabidopsis thaliana Nudix hydrolase homolog 18); hydrolase	-4.57488	Down	1.52701e-07	-1.09717		1	-1.21557		1
AT1G14870		-6.02386	Down	4.18051e-138	-1.11371		0.720936	-1.34471		6.10138e-08
AT1G14900	HMGA (HIGH MOBILITY GROUP A); DNA binding	-4.13075	Down	8.95012e-06	-1.12134		1	-1.15417		1
AT1G14910	epsin N-terminal homology (ENTH) domain-containing protein	-1.23911		0.770671	1.14422		1	-1.01349		1
AT1G14920	GAI (GIBBERELLIC ACID INSENSITIVE); transcription factor	-2.29522		0.0501124	1.40272		1	1.50905		1
AT1G14960	major latex protein-related / MLP-related	#DIV/0!	Down	1.05051e-05	1.62665		1	1.99651		0.201561
AT1G14980	CPN10 (CHAPERONIN 10); chaperone binding	-2.08986	Down	3.10274e-10	1.17182		1	-1.09791		1
AT1G14990	unknown protein	-1.86567		0.193099	1.20261		1	1.20424		1
AT1G15000	scpl50 (serine carboxypeptidase-like 50); serine-type carboxypeptidase	-3.62304	Down	0.0433089	1.18802		1	1.70484		1
AT1G15010	unknown protein	1.26708		0.0150876	1.0478		1	-1.34615		0.0581351
AT1G15040	glutamine amidotransferase-related	-11.4051	Down	1.07712e-127	-1.41896		2.01011e-07	-1.45402		8.62869e-09
AT1G15050	IAA34 (INDOLE-3-ACETIC ACID INDUCIBLE 34); transcription factor	#DIV/0!	Down	0.0221541	-1.28515		1	-1.19113		1
AT1G15060		1.71825		0.0556646	-1.1522		1	-1.13012		1
AT1G15100	RHA2A; protein binding / ubiquitin-protein ligase/ zinc ion binding	1.86675	Up	0.000444737	-1.17777		1	-1.37009		1
AT1G15110	phosphatidyl serine synthase family protein	3.38898	Up	5.52997e-07	-1.00571		1	1.11615		1
AT1G15120	ubiquinol-cytochrome C reductase complex 7.8 kDa protein, putative / mitochondrial hinge protein, putative	-1.91493	Down	5.70191e-13	1.18203		0.713675	1.02162		1
AT1G15125	S-adenosylmethionine-dependent methyltransferase/ methyltransferase	-7.30893	Down	3.80909e-16	-1.23375		1	1.02553		1
AT1G15140	oxidoreductase NAD-binding domain-containing protein	-1.96024	Down	0.000734331	1.05643		1	-1.02572		1
AT1G15170	MATE efflux family protein	-1.9385	Down	0.0326425	-1.49507		1	-1.33654		1
AT1G15180	MATE efflux family protein	1.52112	Up	0.0227066	-1.11642		1	1.04005		1
AT1G15200	protein-protein interaction regulator family protein	-1.24941		0.489931	1.25918		1	1.02253		1
AT1G15215		-1.47851		0.821031	1.12614		1	1.18834		1
AT1G15230	unknown protein	1.86007	Up	7.82297e-05	1.04488		1	-1.15538		1
AT1G15250	60S ribosomal protein L37 (RPL37A)	-3.20503	Down	0.00109234	1.16841		1	1.34938		1
AT1G15260	unknown protein	-4.4842	Down	4.10537e-06	1.16352		1	1.35779		1
AT1G15270		-1.62397	Down	4.56273e-14	1.15367		0.372806	1.02182		1
AT1G15290	binding	1.25008		0.333342	-1.27691		1	-1.04042		1
AT1G15340	MBD10; DNA binding / methyl-CpG binding	1.71165	Up	2.03778e-08	1.03104		1	1.00216		1
AT1G15370		-1.64313	Down	0.000512775	1.06263		1	1.04696		1
AT1G15380	lactoylglutathione lyase family protein / glyoxalase I family protein	-1.78596	Down	1.69263e-13	-1.1691		0.793338	-1.47215		6.30682e-06
AT1G15385	unknown protein	-8.48904	Down	0.00346238	-1.25672		1	-1.92072		1
AT1G15390	PDF1A (PEPTIDE DEFORMYLASE 1A); peptide deformylase	-1.51025		0.127108	-1.06733		1	-1.04241		1
AT1G15400	unknown protein	-1.50913	Down	0.000504224	-1.01457		1	-1.14213		1
AT1G15410	aspartate-glutamate racemase family	-4.07646	Down	0.00810185	1.12292		1	1.15403		1
AT1G15415		-1.01754		1	1.00392		1	-1.34098		1
AT1G15420	unknown protein	-2.07308	Down	0.00227437	-1.298		1	-1.18722		1
AT1G15430		1.4782		0.113328	-1.20859		1	-1.43952		1
AT1G15500	ATNTT2; ATP:ADP antiporter	-1.63738	Down	5.51222e-05	-1.13315		1	1.02214		1
AT1G15520	PDR12 (PLEIOTROPIC DRUG RESISTANCE 12); ATPase, coupled to transmembrane movement of substances	-7.08072	Down	7.25974e-05	-1.41359		1	-1.48166		1
AT1G15550	GA3OX1 (GIBBERELLIN 3-OXIDASE 1); gibberellin 3-beta-dioxygenase/ transcription factor binding	5.40206	Up	5.76123e-06	2.35266		1	2.66771		0.405016
AT1G15580	IAA5 (INDOLE-3-ACETIC ACID INDUCIBLE 5); transcription factor	115.642	Up	0	1.45846		1	1.40787		1
AT1G15670	kelch repeat-containing F-box family protein	1.40254		0.0128617	1.05871		1	1.02151		1
AT1G15690	AVP1; ATPase/ hydrogen-translocating pyrophosphatase	-1.4615		2.75264e-11	-1.37716		5.9824e-07	-1.14372		0.282963
AT1G15740	leucine-rich repeat family protein	4.15875	Up	0	-1.0399		1	1.00054		1
AT1G15820	LHCB6 (LIGHT HARVESTING COMPLEX PSII SUBUNIT 6); chlorophyll binding	-2.5155	Down	5.78754e-32	1.29255		0.00368829	1.42114		2.88492e-06
AT1G15825	hydroxyproline-rich glycoprotein family protein	-4.93685	Down	0.0243574	-2.32989		1	-1.05578		1
AT1G15830	unknown protein	-3.72692		0.108009	1.15955		1	1.04366		1
AT1G15885	unknown protein	-1.97883		0.0965947	1.25294		1	-1.14719		1
AT1G15930	40S ribosomal protein S12 (RPS12A)	-1.25133		0.0330776	1.05063		1	1.03783		1
AT1G15980	NDF1 (NDH-DEPENDENT CYCLIC ELECTRON FLOW 1)	-1.07807		0.903082	-1.1052		1	1.25833		0.781532
AT1G16000	unknown protein	-1.26436		0.625033	1.697		0.196374	1.4016		1
AT1G16020	unknown protein	-3.93497	Down	0.0276907	-1.2202		1	1.12168		1
AT1G16030	Hsp70b (heat shock protein 70B); ATP binding	-8.65338	Down	6.2448e-19	-1.37208		0.896406	-2.47011	Down	5.0873e-06
AT1G16080	unknown protein	1.3863		0.0028268	-1.02944		1	1.02682		1
AT1G16150	WAKL4 (WALL ASSOCIATED KINASE-LIKE 4); kinase	14.207	Up	0.00128906	-1.31389		1	-2.18419		1
AT1G16170	unknown protein	-2.51667	Down	0.000377538	-1.09285		1	-1.16508		1
AT1G16180	TMS membrane family protein / tumour differentially expressed (TDE) family protein	1.05368		0.891348	-1.21169		0.829362	-1.04306		1
AT1G16210	unknown protein	1.21813		0.16687	-1.07005		1	-1.08246		1
AT1G16240	SYP51 (SYNTAXIN OF PLANTS 51); SNAP receptor	1.13906		0.223442	1.04345		1	-1.11669		1
AT1G16260	protein kinase family protein	-1.68197		0.422272	1.16653		1	1.45477		1
AT1G16300	GAPCP-2; NAD or NADH binding / binding / catalytic/ glyceraldehyde-3-phosphate dehydrogenase (phosphorylating)/ glyceraldehyde-3-phosphate dehydrogenase	2.34646	Up	0.0203879	1.11805		1	1.0151		1
AT1G16320	unknown protein	1.76113	Up	1.53399e-07	1.06138		1	1.05193		1
AT1G16350	inosine-5'-monophosphate dehydrogenase, putative	-2.16582	Down	0.00078395	-1.20535		1	-1.15796		1
AT1G16370	OCT6 (ORGANIC CATION/CARNITINE TRANSPORTER 6); carbohydrate transmembrane transporter/ sugar:hydrogen symporter	-4.26668	Down	0.00014018	-1.09881		1	-1.20077		1
AT1G16390	ATOCT3 (ARABIDOPSIS THALIANA ORGANIC CATION/CARNITINE TRANSPORTER 3); carbohydrate transmembrane transporter/ sugar:hydrogen symporter	-22.9792	Down	1.32707e-05	-1.69464		1	-1.14537		1
AT1G16400	CYP79F2; oxidoreductase, acting on paired donors, with incorporation or reduction of molecular oxygen, NADH or NADPH as one donor, and incorporation of one atom of oxygen / oxygen binding	-6.95525	Down	0.00299897	-1.00119		1	1.29637		1
AT1G16410	CYP79F1 (CYTOCHROME P450 79F1); oxidoreductase, acting on paired donors, with incorporation or reduction of molecular oxygen, NADH or NADPH as one donor, and incorporation of one atom of oxygen	-8.51988	Down	4.61344e-05	-1.24225		1	1.08458		1
AT1G16420	MC8 (METACASPASE 8); cysteine-type endopeptidase	-7.11373		0.0564627	-1.05824		1	-1.55484		1
AT1G16430	surfeit locus protein 5 family protein / SURF5 family protein	-2.42716		0.0603865	1.46156		1	1.17743		1
AT1G16460	ATRDH2 (ARABIDOPSIS THALIANA RHODANESE HOMOLOGUE 2); 3-mercaptopyruvate sulfurtransferase/ thiosulfate sulfurtransferase	-1.56237	Down	0.00580656	1.04454		1	1.06519		1
AT1G16470	PAB1 (PROTEASOME SUBUNIT PAB1); endopeptidase/ peptidase/ threonine-type endopeptidase	-1.34945		0.0374562	1.06873		1	1.00552		1
AT1G16510	auxin-responsive family protein	3.30824	Up	0.00177958	1.14712		1	-1.05418		1
AT1G16515	unknown protein	20.1604	Up	0.000490342	7.47456		1	4.96721		1
AT1G16520	unknown protein	3.12872	Up	0.00184695	1.02528		1	1.60191		1
AT1G16540	ABA3 (ABA DEFICIENT 3); Mo-molybdopterin cofactor sulfurase/ selenocysteine lyase	1.85269		0.0604663	-1.16339		1	-1.17034		1
AT1G16700	NADH-ubiquinone oxidoreductase 23 kDa subunit, mitochondrial, putative	1.24927		0.110866	-1.01051		1	1.01901		1
AT1G16720	HCF173 (high chlorophyll fluorescence phenotype 173); binding / catalytic/ transcription repressor	-1.12889		0.420165	-1.17486		1	1.07661		1
AT1G16730	unknown protein	3.11881	Up	5.31804e-07	-1.2762		1	-1.37153		1
AT1G16740	ribosomal protein L20 family protein	-1.40132		0.218399	1.25259		1	1.00088		1
AT1G16810	unknown protein	-1.82321	Down	1.07113e-12	1.01884		1	-1.05436		1
AT1G16840	unknown protein	2.51997	Up	5.52066e-15	1.13314		1	1.00695		1
AT1G16850	unknown protein	23.0147	Up	0	1.4649		1	1.52926		1
AT1G16870	mitochondrial 28S ribosomal protein S29-related	-2.05641	Down	0.022213	-1.33207		1	-1.00421		1
AT1G16880	uridylyltransferase-related	-1.20522		0.04416	1.04445		1	1.22477		0.0941026
AT1G16916	unknown protein	-2.30428	Down	0.000359038	1.13302		1	1.09017		1
AT1G16920	ATRABA1B (ARABIDOPSIS RAB GTPASE HOMOLOG A1B); GTP binding	-2.13565	Down	1.83698e-07	-1.0467		1	-1.17039		1
AT1G16960	unknown protein	1.39779		0.339839	1.08325		1	-1.05405		1
AT1G17020	SRG1 (SENESCENCE-RELATED GENE 1); oxidoreductase, acting on diphenols and related substances as donors, oxygen as acceptor / oxidoreductase, acting on paired donors, with incorporation or reduction of molecular oxygen, 2-oxoglutarate as one donor, and inc	3.06686	Up	5.16074e-10	1.29415		1	1.28076		1
AT1G17060	CYP72C1 (CYTOCHROME P450 72C1); electron carrier/ heme binding / iron ion binding / monooxygenase/ oxygen binding	-2.89011		0.0893678	-1.18758		1	-1.06068		1
AT1G17100	SOUL heme-binding family protein	1.36827		0.0181898	-1.0765		1	-1.03183		1
AT1G17145	protein binding / zinc ion binding	1.96662	Up	0.00160026	-1.05184		1	-1.15364		1
AT1G17170	ATGSTU24 (GLUTATHIONE S-TRANSFERASE TAU 24); glutathione binding / glutathione transferase	-3.2108	Down	1.64502e-14	-1.22031		1	-1.62956	Down	0.0040698
AT1G17180	ATGSTU25 (GLUTATHIONE S-TRANSFERASE TAU 25); glutathione transferase	-2.37249		0.108943	-2.0555		1	-2.20185		0.887718
AT1G17190	ATGSTU26 (ARABIDOPSIS THALIANA GLUTATHIONE S-TRANSFERASE TAU 26); glutathione transferase	-15.7422	Down	2.46394e-89	1.00374		1	-1.19233		0.296451
AT1G17200	integral membrane family protein	-1.52983	Down	0.0450036	1.18382		1	1.20019		1
AT1G17210	zinc ion binding	1.33134		0.258584	-1.16366		1	-1.09161		1
AT1G17220	FUG1 (fu-gaeri1); translation initiation factor	-1.41421		0.0106329	-1.23898		1	-1.02267		1
AT1G17285	unknown protein	-10.7797		0.441247	-3.71598		1	2.72362		1
AT1G17290	AlaAT1 (ALANINE AMINOTRANSFERAS); ATP binding / L-alanine:2-oxoglutarate aminotransferase	-1.30073		0.00130816	-1.07489		1	-1.08213		1
AT1G17330	metal-dependent phosphohydrolase HD domain-containing protein-related	-2.49895	Down	0.000558315	1.13781		1	-1.1906		1
AT1G17345	auxin-responsive protein-related	#DIV/0!	Down	0.0323176	1.06875		1	-1.07456		1
AT1G17380	JAZ5 (JASMONATE-ZIM-DOMAIN PROTEIN 5)	-2.04035	Down	3.72745e-05	-1.35004		1	-1.57879		0.0829505
AT1G17410	nucleoside diphosphate kinase family protein	1.29123		0.46146	-1.28911		1	-1.46224		1
AT1G17420	LOX3; electron carrier/ iron ion binding / lipoxygenase/ metal ion binding / oxidoreductase, acting on single donors with incorporation of molecular oxygen, incorporation of two atoms of oxygen	-2.19434	Down	0.00106056	-1.42808		1	-1.68804		0.250298
AT1G17430	hydrolase, alpha/beta fold family protein	-2.70953		0.170306	-1.13117		1	1.20671		1
AT1G17455	ELF4-L4 (ELF4-Like 4)	-1.28808		0.612431	1.71362		0.250014	1.12863		1
AT1G17490	unknown protein	-1.84397	Down	0.00666245	1.0408		1	-1.11699		1
AT1G17500	ATPase, coupled to transmembrane movement of ions, phosphorylative mechanism	-3.05678	Down	0.0112073	-1.15871		1	-1.02439		1
AT1G17520	DNA-binding protein, putative	1.42362		0.229201	-1.03604		1	-1.3072		1
AT1G17530	ATTIM23-1 (TRANSLOCASE OF INNER MITOCHONDRIAL MEMBRANE 23); P-P-bond-hydrolysis-driven protein transmembrane transporter	1.45295		0.000588499	1.09373		1	1.01097		1
AT1G17550	HAB2; catalytic/ protein serine/threonine phosphatase	3.08781	Up	6.43694e-11	1.07265		1	-1.03173		1
AT1G17560	HLL (HUELLENLOS); structural constituent of ribosome	-6.49478		0.116903	1.36383		1	1.77708		1
AT1G17620		-9.21144	Down	4.9495e-49	-1.1054		1	-1.30922		0.09005
AT1G17710	phosphatase	-1.50272		0.249807	1.75151		0.15538	1.77234		0.0797493
AT1G17745	PGDH (3-PHOSPHOGLYCERATE DEHYDROGENASE); phosphoglycerate dehydrogenase	2.69241	Up	2.75611e-06	-1.04971		1	1.14499		1
AT1G17780	unknown protein	-1.61221		0.123358	1.32422		1	1.18091		1
AT1G17840	WBC11 (WHITE-BROWN COMPLEX HOMOLOG PROTEIN 11); ATPase, coupled to transmembrane movement of substances / fatty acid transporter	1.61186	Up	0.0242991	-1.13185		1	1.11651		1
AT1G17860	trypsin and protease inhibitor family protein / Kunitz family protein	-1.88918	Down	4.09808e-09	-1.09681		1	-1.01189		1
AT1G17870	EGY3 (ETHYLENE-DEPENDENT GRAVITROPISM-DEFICIENT AND YELLOW-GREEN-LIKE 3)	4.01521	Up	0.00244386	1.09681		1	-1.80537		1
AT1G17880	nascent polypeptide-associated complex (NAC) domain-containing protein / BTF3b-like transcription factor, putative	-1.62857	Down	1.7076e-08	1.02588		1	1.0865		1
AT1G17890	GER2; binding / catalytic/ coenzyme binding	-2.50783	Down	0.00045061	-1.11265		1	-1.34611		1
AT1G17940		6.96556	Up	0	-1.13306		1	-1.17884		1
AT1G18030	protein phosphatase 2C, putative / PP2C, putative	1.86334	Up	0.0152139	-1.40068		1	-1.36964		1
AT1G18060	unknown protein	1.38996		0.0350836	1.05611		1	1.14384		1
AT1G18080	ATARCA; nucleotide binding	-1.56625	Down	9.42872e-07	-1.00599		1	1.07867		1
AT1G18210	calcium-binding protein, putative	-1.63017	Down	1.11893e-05	1.08006		1	-1.16242		1
AT1G18260	suppressor of lin-12-like protein-related / sel-1 protein-related	1.36795		0.191363	-1.19371		1	1.02409		1
AT1G18270	ketose-bisphosphate aldolase class-II family protein	-2.37717	Down	8.73675e-12	-1.38629		0.137923	-1.26446		0.57644
AT1G18280	protease inhibitor/seed storage/lipid transfer protein (LTP) family protein	#DIV/0!		0.119186	1.83472		1	-1.84999		1
AT1G18300	atnudt4 (Arabidopsis thaliana Nudix hydrolase homolog 4); hydrolase	-4.52107	Down	5.61856e-12	-1.16142		1	-1.85515	Down	0.00960607
AT1G18340	basal transcription factor complex subunit-related	-2.11531		0.306991	1.31298		1	1.45922		1
AT1G18360	hydrolase, alpha/beta fold family protein	2.35154		0.0692727	1.89457		1	1.42744		1
AT1G18400	BEE1 (BR Enhanced Expression 1); transcription factor	-2.55536		0.0793353	1.05709		1	1.37173		1
AT1G18460	lipase family protein	1.7748	Up	0.000299169	-1.29892		1	-1.13037		1
AT1G18470	zinc finger (C3HC4-type RING finger) family protein	1.58368	Up	0.0221134	1.08309		1	-1.05892		1
AT1G18500	MAML-4 (METHYLTHIOALKYLMALATE SYNTHASE-LIKE 4); 2-isopropylmalate synthase	-2.97403	Down	3.68738e-17	-1.1941		1	-1.20439		1
AT1G18540	60S ribosomal protein L6 (RPL6A)	-2.03989	Down	4.85162e-16	1.07022		1	1.08849		1
AT1G18570	MYB51 (MYB DOMAIN PROTEIN 51); DNA binding / transcription factor	-2.5073	Down	0.00576766	-1.29767		1	-1.13965		1
AT1G18580	GAUT11 (Galacturonosyltransferase 11); polygalacturonate 4-alpha-galacturonosyltransferase	-2.76021		0.0848879	1.1859		1	1.14395		1
AT1G18590	SOT17 (SULFOTRANSFERASE 17); desulfoglucosinolate sulfotransferase/ sulfotransferase	-8.46259	Down	2.08947e-11	-1.01755		1	-1.05657		1
AT1G18620	unknown protein	-1.84294	Down	0.0144854	-1.00106		1	1.04104		1
AT1G18630	GR-RBP6 (glycine-rich RNA-binding protein 6); RNA binding / nucleic acid binding / nucleotide binding	-2.14255	Down	0.0164113	1.19008		1	-1.0546		1
AT1G18640	PSP (3-PHOSPHOSERINE PHOSPHATASE); phosphoserine phosphatase	-2.48369	Down	0.000546447	1.25446		1	1.04355		1
AT1G18650	PDCB3 (PLASMODESMATA CALLOSE-BINDING PROTEIN 3); callose binding / polysaccharide binding	-3.09624	Down	0.000193195	1.26732		1	1.20145		1
AT1G18710	AtMYB47 (myb domain protein 47); DNA binding / transcription factor	2.16127		0.401049	-2.78432		1	-1.73342		1
AT1G18730	NDF6 (NDH DEPENDENT FLOW 6)	-1.62691	Down	0.000146225	1.06972		1	1.07267		1
AT1G18800	NRP2 (NAP1-RELATED PROTEIN 2); DNA binding / chromatin binding / histone binding	-1.61535		0.0788717	1.12434		1	1.04823		1
AT1G18810	phytochrome kinase substrate-related	4.02474	Up	1.18788e-09	1.22825		1	1.33489		1
AT1G18830	transducin family protein / WD-40 repeat family protein	9.73833	Up	2.36338e-05	-1.0739		1	-1.27997		1
AT1G18870	ICS2 (ISOCHORISMATE SYNTHASE 2); isochorismate synthase	3.79301		0.104379	-2.43832		1	-3.88274		1
AT1G18990	unknown protein	#DIV/0!	Up	5.65459e-06	#DIV/0!		1	#DIV/0!		1
AT1G19000	myb family transcription factor	1.91005	Up	0	1.06861		1	1.09504		1
AT1G19010	unknown protein	2.53791	Up	0.00370924	1.08133		1	1.22107		1
AT1G19020	unknown protein	-4.74266	Down	7.22043e-43	1.0008		1	-1.37386		0.00484691
AT1G19050	ARR7 (RESPONSE REGULATOR 7); transcription regulator/ two-component response regulator	-1.10023		0.923154	1.3855		0.830288	1.11852		1
AT1G19110	inter-alpha-trypsin inhibitor heavy chain-related	-1.33025		0.445829	-1.09478		1	1.08448		1
AT1G19120	small nuclear ribonucleoprotein, putative / snRNP, putative / Sm protein, putative	-2.22916	Down	0.000257561	1.23431		1	1.21404		1
AT1G19130		-1.45585		0.0190049	1.17187		1	-1.02068		1
AT1G19140		1.35863		0.157903	-1.55117		0.723148	-1.09104		1
AT1G19150	LHCA6; chlorophyll binding	1.15137		0.664092	1.04072		1	1.33286		0.691026
AT1G19180	JAZ1 (JASMONATE-ZIM-DOMAIN PROTEIN 1); protein binding	-1.46319		2.30707e-05	-1.162		1	-1.38235		0.00406973
AT1G19200	senescence-associated protein-related	3.33889	Up	6.44194e-07	1.56173		1	1.70728		0.871598
AT1G19210	AP2 domain-containing transcription factor, putative	1.0798		1	-2.618		1	-2.33417		1
AT1G19240	unknown protein	-1.6213		0.350531	1.15292		1	1.07558		1
AT1G19310	zinc finger (C3HC4-type RING finger) family protein	2.53142	Up	1.65821e-05	1.33784		1	-1.13891		1
AT1G19350	BES1 (BRI1-EMS-SUPPRESSOR 1); protein binding / transcription factor/ transcription regulator	1.96193	Up	5.42032e-06	1.05764		1	1.35449		0.879068
AT1G19360		-2.28164	Down	0.00128835	1.04443		1	-1.07112		1
AT1G19370	unknown protein	-2.49558		0.0978224	-1.10081		1	1.18337		1
AT1G19380	unknown protein	-20.4733	Down	3.64145e-63	1.16036		1	1.08147		1
AT1G19400	unknown protein	1.90325	Up	4.50926e-11	-1.14225		1	-1.31275		0.529252
AT1G19450	integral membrane protein, putative / sugar transporter family protein	-1.89818	Down	0.00182648	1.09308		1	1.22747		1
AT1G19490	bZIP transcription factor family protein	5.64252	Up	5.08439e-06	-1.03113		1	1.221		1
AT1G19530	unknown protein	-4.37192	Down	8.13862e-48	1.04986		1	-1.24739		0.091353
AT1G19540	isoflavone reductase, putative	-6.12683	Down	2.3394e-37	-1.01496		1	-1.31004		0.131522
AT1G19550	dehydroascorbate reductase, putative	-6.07478		0.0654143	-1.44618		1	-2.06713		1
AT1G19570	DHAR1 (dehydroascorbate reductase); copper ion binding / glutathione dehydrogenase (ascorbate)	1.89263	Up	0	-1.02779		1	-1.09245		0.601822
AT1G19610	PDF1.4	-4.02912	Down	1.62131e-36	-1.1046		1	-1.077		1
AT1G19660	wound-responsive family protein	3.23898	Up	0	-1.15048		1	-1.14804		0.984749
AT1G19670	ATCLH1 (ARABIDOPSIS THALIANA CORONATINE-INDUCED PROTEIN 1); chlorophyllase	-2.58035	Down	2.34486e-13	-1.29646		0.550986	-1.08028		1
AT1G19710	glycosyl transferase family 1 protein	-3.42012		0.0589423	1.00756		1	1.07308		1
AT1G19740	ATP-dependent protease La (LON) domain-containing protein	-1.16725		0.365672	1.12988		1	1.06188		1
AT1G19770	ATPUP14; purine transmembrane transporter	-3.00461	Down	2.0562e-15	-1.18087		1	-1.11017		1
AT1G19800	TGD1 (TRIGALACTOSYLDIACYLGLYCEROL 1); lipid transporter	-1.66113		0.172333	1.15949		1	1.11139		1
AT1G19835	unknown protein	-3.04722	Down	0.000198741	-1.02416		1	1.03403		1
AT1G19840	auxin-responsive family protein	4.87626		0.641055	13.4052		0.979713	15.9913		0.432579
AT1G19860	zinc finger (CCCH-type) family protein	2.30952	Up	0.0315656	1.48828		1	1.15593		1
AT1G19910	AVA-P2; ATPase/ proton-transporting ATPase, rotational mechanism	-1.2516		0.000757139	-1.08963		1	-1.05449		1
AT1G19960		-3.82403	Down	5.31368e-06	1.43552		1	1.67696		0.0848573
AT1G19970	ER lumen protein retaining receptor family protein	5.6047	Up	4.05183e-07	-2.3173		1	-1.37868		1
AT1G19990	unknown protein	-7.07526	Down	0.00358267	1.23918		1	1.18353		1
AT1G20010	TUB5; structural constituent of cytoskeleton	-3.67617	Down	4.71201e-14	1.08722		1	1.15947		1
AT1G20020	FNR2 (FERREDOXIN-NADP(+)-OXIDOREDUCTASE 2); NADPH dehydrogenase/ oxidoreductase/ poly(U) binding	1.3319		1.03405e-09	-1.09423		1	1.0429		1
AT1G20030	pathogenesis-related thaumatin family protein	20.4934	Up	1.51633e-13	1.12853		1	1.23025		1
AT1G20050	HYD1 (HYDRA1); C-8 sterol isomerase	-1.89187	Down	5.08197e-05	-1.07509		1	-1.03604		1
AT1G20070	unknown protein	12.7109	Up	0	1.05057		1	-1.01184		1
AT1G20090	ROP2 (RHO-RELATED PROTEIN FROM PLANTS 2); GTP binding	-3.78753	Down	8.73569e-29	1.00406		1	-1.08624		1
AT1G20120	family II extracellular lipase, putative	2.03518		0.204194	-1.53051		1	-1.34766		1
AT1G20190	ATEXPA11 (ARABIDOPSIS THALIANA EXPANSIN 11)	-4.15076	Down	0.00129562	1.23326		1	1.36431		1
AT1G20200	EMB2719 (EMBRYO DEFECTIVE 2719); enzyme regulator	-1.41949		0.10644	-1.06063		1	1.02744		1
AT1G20220	nucleic acid binding	-1.92485	Down	0.00911164	-1.24269		1	1.12798		1
AT1G20260	hydrogen ion transporting ATP synthase, rotational mechanism / hydrolase, acting on acid anhydrides, catalyzing transmembrane movement of substances / proton-transporting ATPase, rotational mechanism	1.39986		0.00045923	-1.06789		1	-1.07758		1
AT1G20330	SMT2 (STEROL METHYLTRANSFERASE 2); S-adenosylmethionine-dependent methyltransferase	-3.55301	Down	7.13693e-31	-1.04754		1	1.04118		1
AT1G20340	DRT112; copper ion binding / electron carrier	-1.69619	Down	3.05187e-23	1.16442		0.0465653	1.27483		1.04862e-05
AT1G20430	unknown protein	-2.80841	Down	2.19901e-11	1.20938		1	1.17341		1
AT1G20440	COR47 (COLD-REGULATED 47)	10.8369	Up	0	1.00571		1	-1.10217		1
AT1G20450	ERD10 (EARLY RESPONSIVE TO DEHYDRATION 10); actin binding	16.4026	Up	0	1.19036		1	-1.02668		1
AT1G20460	unknown protein	1.22093		0.853072	1.05488		1	-1.18838		1
AT1G20510	OPCL1 (OPC-8:0 COA LIGASE1); 4-coumarate-CoA ligase	-2.43512	Down	2.16665e-05	-1.08945		1	-1.21943		1
AT1G20560	AAE1 (ACYL ACTIVATING ENZYME 1); AMP binding	1.41328		0.126812	-1.25055		1	-1.11366		1
AT1G20580	small nuclear ribonucleoprotein, putative / snRNP, putative / Sm protein, putative	-1.59972	Down	0.00551742	1.03651		1	1.05649		1
AT1G20620	CAT3 (CATALASE 3); catalase	-1.11484		0.00336556	1.10838		0.116118	1.1481		0.000298026
AT1G20630	CAT1 (CATALASE 1); catalase	1.53255	Up	0.000195993	-1.1081		1	-1.23767		1
AT1G20693	HMGB2 (HIGH MOBILITY GROUP B 2); DNA binding / chromatin binding / structural constituent of chromatin / transcription factor	-5.97619	Down	3.81546e-101	1.12038		0.853592	1.05114		1
AT1G20696	HMGB3 (HIGH MOBILITY GROUP B 3); DNA binding / chromatin binding / structural constituent of chromatin / transcription factor	-2.35769	Down	5.37196e-29	1.08605		1	-1.03813		1
AT1G20770	unknown protein	-1.09116		0.979505	1.14872		1	1.2322		1
AT1G20816	unknown protein	-2.87208	Down	0.003895	1.09899		1	1.15587		1
AT1G20840	TMT1 (TONOPLAST MONOSACCHARIDE TRANSPORTER1); carbohydrate transmembrane transporter/ nucleoside transmembrane transporter/ sugar:hydrogen symporter	-12.4223	Down	1.58158e-17	-1.30133		1	-1.18534		1
AT1G20850	XCP2 (xylem cysteine peptidase 2); cysteine-type peptidase/ peptidase	2.24594	Up	0.00456689	-1.02101		1	-1.01793		1
AT1G20880	RNA recognition motif (RRM)-containing protein	2.59496	Up	0.00123779	1.22523		1	-1.06349		1
AT1G20900	ESC (ESCAROLA); double-stranded DNA binding	-5.77412	Down	0.0103332	-1.02775		1	1.08152		1
AT1G20910	ARID/BRIGHT DNA-binding domain-containing protein	1.70069		0.101319	-1.19282		1	-1.21196		1
AT1G20950	pyrophosphate--fructose-6-phosphate 1-phosphotransferase-related / pyrophosphate-dependent 6-phosphofructose-1-kinase-related	-3.25074	Down	0.00553259	-1.18602		1	1.29165		1
AT1G21000	zinc-binding family protein	3.27118	Up	0	-1.1666		1	-1.20719		1
AT1G21010	unknown protein	1.36704		0.0616531	1.09054		1	-1.2847		1
AT1G21050	unknown protein	-2.48366	Down	0.0174159	1.13797		1	1.59147		0.786243
AT1G21065	unknown protein	1.33939		0.00933063	1.05978		1	1.06446		1
AT1G21080	DNAJ heat shock N-terminal domain-containing protein	-1.41519		0.0528264	-1.08957		1	-1.0996		1
AT1G21100	O-methyltransferase, putative	-6.58551	Down	4.20985e-34	-1.40305		0.0568381	-1.41884		0.0258499
AT1G21110	O-methyltransferase, putative	1.41507		0.378357	-1.26231		1	-1.268		1
AT1G21120	O-methyltransferase, putative	1.25498		0.695038	-1.68997		1	-1.5111		1
AT1G21130	O-methyltransferase, putative	-2.53293	Down	7.6869e-17	-1.38015		0.0415738	-1.2286		0.553281
AT1G21190	small nuclear ribonucleoprotein, putative / snRNP, putative / Sm protein, putative	-1.56964	Down	0.00999777	-1.03206		1	-1.10541		1
AT1G21200	transcription factor	-2.86934		0.0804003	1.06758		1	-1.15406		1
AT1G21250	WAK1 (CELL WALL-ASSOCIATED KINASE); kinase	-1.90944		0.0719969	-1.44455		1	1.2901		1
AT1G21270	WAK2; ATP binding / calcium ion binding / protein kinase/ protein serine/threonine kinase	-3.38748		0.0597798	1.0289		1	1.25469		1
AT1G21280	unknown protein	-2.33479		0.146607	1.5654		1	1.13679		1
AT1G21310	ATEXT3 (EXTENSIN 3); structural constituent of cell wall	-2.76855	Down	4.87537e-15	1.06922		1	1.56914	Up	0.000298026
AT1G21370	unknown protein	-2.48815	Down	0.00505297	1.03529		1	-1.18372		1
AT1G21390	emb2170 (embryo defective 2170)	-2.56933	Down	0.0181896	-1.15658		1	-1.5241		1
AT1G21400	2-oxoisovalerate dehydrogenase, putative / 3-methyl-2-oxobutanoate dehydrogenase, putative / branched-chain alpha-keto acid dehydrogenase E1 alpha subunit, putative	-1.1971		0.00163655	-1.29096		7.97278e-05	-1.35418		3.5809e-07
AT1G21410	SKP2A	5.50361	Up	0	-1.11157		1	-1.04904		1
AT1G21450	SCL1 (SCARECROW-LIKE 1); transcription factor	1.32284		0.192251	-1.16825		1	-1.16907		1
AT1G21460	nodulin MtN3 family protein	-1.69482	Down	0.00730512	1.19868		1	1.22459		1
AT1G21500	unknown protein	-2.65736	Down	4.98852e-16	1.38492		0.00947703	1.54229	Up	9.04782e-06
AT1G21520	unknown protein	1.97813	Up	0.000594381	1.43459		1	1.00279		1
AT1G21550	calcium-binding protein, putative	-3.81737	Down	4.90888e-08	-1.19793		1	-1.62567		0.253617
AT1G21560	unknown protein	-3.39796	Down	0.0295235	1.29405		1	1.28426		1
AT1G21640	NADK2; NAD+ kinase/ calmodulin binding	1.94292	Up	7.15016e-05	-1.08682		1	1.00342		1
AT1G21670		2.45195	Up	3.04141e-07	-1.26508		1	-1.27353		1
AT1G21680		6.88633	Up	0	-1.35899		0.826421	-1.22285		1
AT1G21720	PBC1 (PROTEASOME BETA SUBUNIT C1); peptidase/ threonine-type endopeptidase	-1.44179		0.00301552	1.05029		1	-1.02671		1
AT1G21750	ATPDIL1-1 (PDI-LIKE 1-1); protein disulfide isomerase	-2.56966	Down	2.50532e-13	-1.18149		1	-1.23936		0.800629
AT1G21760	FBP7 (F-BOX PROTEIN 7)	1.50064	Up	0.00914419	1.06417		1	-1.13146		1
AT1G21780	BTB/POZ domain-containing protein	1.86391	Up	2.89279e-05	1.09159		1	1.10666		1
AT1G21790		7.60812	Up	0	-1.10863		1	-1.38775		1
AT1G21830	unknown protein	-2.34309	Down	7.76236e-05	1.1641		1	-1.00603		1
AT1G21840	UREF (urease accessory protein F); nickel ion binding	-3.52776		0.149752	1.33152		1	1.57168		1
AT1G21880	LYM1 (LYSM DOMAIN GPI-ANCHORED PROTEIN 1 PRECURSOR)	-3.44621		0.099395	1.05066		1	-1.00653		1
AT1G21900	emp24/gp25L/p24 family protein	-1.70969	Down	6.43749e-05	-1.03316		1	-1.00861		1
AT1G21910	AP2 domain-containing transcription factor family protein	-13.2547	Down	3.2143e-54	-1.21612		0.83499	-1.74563	Down	3.85932e-07
AT1G21930	unknown protein	-1.79065	Down	0.00216028	1.01915		1	1.00858		1
AT1G21940	unknown protein	-5.76584		0.0804695	-1.01951		1	-2.99671		1
AT1G21980	ATPIP5K1 (PHOSPHATIDYLINOSITOL-4-PHOSPHATE 5-KINASE 1); 1-phosphatidylinositol-4-phosphate 5-kinase/ actin filament binding / actin monomer binding / phosphatidylinositol phosphate kinase	1.87912	Up	0.00735275	-1.1294		1	1.03192		1
AT1G22065	unknown protein	-3.64301		0.183769	1.07489		1	1.44329		1
AT1G22140	unknown protein	-1.53516		0.0500771	1.16844		1	-1.03911		1
AT1G22160	senescence-associated protein-related	4.95259	Up	0.0335632	2.36329		1	2.45949		1
AT1G22190	AP2 domain-containing transcription factor, putative	2.42455	Up	0	-1.06793		1	-1.31167		0.280727
AT1G22250	unknown protein	1.12323		1	-1.52839		1	1.55318		1
AT1G22270	unknown protein	-1.88345	Down	0.0238611	1.42676		1	1.67839		0.0980562
AT1G22300	GRF10 (GENERAL REGULATORY FACTOR 10); ATP binding / protein binding / protein phosphorylated amino acid binding	-1.79459	Down	1.85426e-10	1.06222		1	1.06868		1
AT1G22330	RNA binding / nucleic acid binding / nucleotide binding	-5.20001	Down	0.00521273	1.3058		1	1.2632		1
AT1G22340	AtUGT85A7 (UDP-glucosyl transferase 85A7); UDP-glycosyltransferase/ glucuronosyltransferase/ transferase, transferring glycosyl groups	4.95213		0.160306	-1.02784		1	-1.6895		1
AT1G22370	AtUGT85A5 (UDP-glucosyl transferase 85A5); glucuronosyltransferase/ transferase, transferring glycosyl groups	3.71513	Up	4.00686e-07	-1.20463		1	-1.11379		1
AT1G22380	AtUGT85A3 (UDP-glucosyl transferase 85A3); glucuronosyltransferase/ transcription factor/ transferase, transferring glycosyl groups	5.33075	Up	0.000834246	-2.77337		1	-2.95035		1
AT1G22400	UGT85A1; UDP-glycosyltransferase/ cis-zeatin O-beta-D-glucosyltransferase/ glucuronosyltransferase/ trans-zeatin O-beta-D-glucosyltransferase/ transferase, transferring glycosyl groups / transferase, transferring hexosyl groups	1.09206		0.305319	-1.44453		3.15498e-07	-1.45052		1.05914e-07
AT1G22410	2-dehydro-3-deoxyphosphoheptonate aldolase, putative / 3-deoxy-D-arabino-heptulosonate 7-phosphate synthase, putative / DAHP synthetase, putative	-3.43564	Down	6.04484e-25	-1.19882		1	-1.07722		1
AT1G22430	alcohol dehydrogenase, putative	1.40994		0.0222425	-1.0127		1	-1.08761		1
AT1G22440	alcohol dehydrogenase, putative	-5.68242	Down	4.85746e-05	-1.02072		1	-1.37165		1
AT1G22500	zinc finger (C3HC4-type RING finger) family protein	-1.4227		0.275803	1.0816		1	1.24987		1
AT1G22510	zinc finger (C3HC4-type RING finger) family protein	-1.50325		0.405179	1.17712		1	-1.08771		1
AT1G22520	unknown protein	-1.84818	Down	0.00518894	1.41305		0.723148	1.41306		0.487231
AT1G22530	PATL2 (PATELLIN 2); transporter	-6.58612	Down	3.04745e-34	-1.0071		1	-1.12472		1
AT1G22550	proton-dependent oligopeptide transport (POT) family protein	-8.70027	Down	1.0365e-05	1.06588		1	1.0063		1
AT1G22570	proton-dependent oligopeptide transport (POT) family protein	-1.61479	Down	0.015139	-1.368		1	-1.58268		0.168981
AT1G22590	MADS-box family protein	-2.23335	Down	0.0222151	1.2375		1	1.41039		1
AT1G22620	ATSAC1 (suppressor of actin 1); phosphatidylinositol-4,5-bisphosphate 5-phosphatase	1.72956		0.109921	-1.15514		1	-1.06624		1
AT1G22630	unknown protein	-1.76901	Down	3.29548e-09	-1.09003		1	1.06331		1
AT1G22640	MYB3 (MYB DOMAIN PROTEIN 3); DNA binding / transcription factor	2.08281	Up	1.64923e-06	1.02208		1	-1.14702		1
AT1G22690	gibberellin-responsive protein, putative	-7.45287	Down	2.90636e-98	1.06765		1	1.01758		1
AT1G22700	tetratricopeptide repeat (TPR)-containing protein	-1.20219		0.218927	-1.01092		1	1.01838		1
AT1G22710	SUC2 (SUCROSE-PROTON SYMPORTER 2); carbohydrate transmembrane transporter/ sucrose transmembrane transporter/ sucrose:hydrogen symporter/ sugar:hydrogen symporter	3.98751	Up	0	1.02243		1	1.27067		1
AT1G22740	RABG3B; GTP binding	-4.80942	Down	5.54232e-16	1.02072		1	-1.31965		0.790067
AT1G22750	unknown protein	1.64557	Up	3.11981e-05	-1.02041		1	-1.02725		1
AT1G22780	PFL (POINTED FIRST LEAVES); RNA binding / nucleic acid binding / structural constituent of ribosome	-2.27644	Down	2.49457e-26	1.01579		1	-1.03072		1
AT1G22790	unknown protein	-1.46809		0.390899	1.20642		1	1.0797		1
AT1G22810	AP2 domain-containing transcription factor, putative	2.13186	Up	0.0488087	1.20419		1	-2.07689		1
AT1G22840	CYTC-1 (CYTOCHROME C-1); electron carrier/ heme binding / iron ion binding	-1.13816		0.111684	-1.06316		1	-1.32694		0.000151885
AT1G22850		2.27218	Up	0	-1.04653		1	1.01272		1
AT1G22882		-1.71913		0.0742645	1.1103		1	-1.02521		1
AT1G22885	unknown protein	-2.02994	Down	4.44143e-05	1.12402		1	1.07339		1
AT1G22890	unknown protein	1.31826		4.19885e-06	-1.07917		1	-1.11225		1
AT1G22900		-3.37205	Down	0.000158736	-1.09676		1	-1.13972		1
AT1G22910	RNA recognition motif (RRM)-containing protein	-2.32438	Down	0.0075622	-1.08962		1	1.11206		1
AT1G22930	T-complex protein 11	3.27714	Up	0	-1.21443		1	-1.1408		1
AT1G22970	unknown protein	-1.74534		0.13012	1.02663		1	1.15002		1
AT1G22985	AP2 domain-containing transcription factor, putative	2.02316	Up	0.00426587	1.19801		1	-1.09959		1
AT1G22990	heavy-metal-associated domain-containing protein / copper chaperone (CCH)-related	24.7643	Up	2.78663e-05	4.74691		1	4.23131		1
AT1G23020	FRO3; ferric-chelate reductase	-1.56247	Down	0.00889052	-1.06345		1	1.21054		1
AT1G23030	armadillo/beta-catenin repeat family protein / U-box domain-containing protein	-3.02814	Down	3.14659e-07	-1.06075		1	-1.09774		1
AT1G23040	hydroxyproline-rich glycoprotein family protein	2.24574	Up	9.57122e-07	-1.01739		1	-1.01793		1
AT1G23080	PIN7 (PIN-FORMED 7); auxin efflux transmembrane transporter/ auxin:hydrogen symporter/ transporter	-4.36345	Down	0.00219259	1.35877		1	1.38194		1
AT1G23090	AST91 (SULFATE TRANSPORTER 91); sulfate transmembrane transporter	2.0718	Up	4.88697e-05	-1.03913		1	1.03234		1
AT1G23100	10 kDa chaperonin, putative	-6.1309	Down	0.00577985	-1.98691		1	-1.71673		1
AT1G23110	unknown protein	-4.69569		0.225097	1.66568		1	1.94855		1
AT1G23120	major latex protein-related / MLP-related	-2.79539	Down	4.28691e-06	1.15943		1	-1.36104		1
AT1G23130	Bet v I allergen family protein	1.53215	Up	6.22493e-14	1.62046	Up	0	1.46291		0
AT1G23140	C2 domain-containing protein	-1.14202		1	1.17159		1	1.73923		0.636991
AT1G23190	phosphoglucomutase, cytoplasmic, putative / glucose phosphomutase, putative	2.17242	Up	4.82149e-08	-1.24073		1	-1.04401		1
AT1G23200	pectinesterase family protein	2.40655		0.239086	-1.54651		1	-1.19494		1
AT1G23205	invertase/pectin methylesterase inhibitor family protein	-1.70934		0.57833	1.43891		1	1.87494		1
AT1G23220	dynein light chain type 1 family protein	-1.94647	Down	0.00483305	1.06094		1	-1.30997		1
AT1G23260	MMZ1 (MMS ZWEI HOMOLOGUE 1); protein binding / ubiquitin-protein ligase	-1.29955		0.0782167	-1.00578		1	1.04175		1
AT1G23280	MAK16 protein-related	-1.99788	Down	0.021211	-1.25283		1	-1.13994		1
AT1G23290	RPL27AB; structural constituent of ribosome	-2.92101	Down	6.95054e-49	-1.01776		1	-1.014		1
AT1G23310	GGT1 (GLUTAMATE:GLYOXYLATE AMINOTRANSFERASE); L-alanine:2-oxoglutarate aminotransferase/ glycine:2-oxoglutarate aminotransferase	1.39879		0	-1.17832		2.50459e-06	-1.02657		1
AT1G23330	unknown protein	1.67741		0.183293	-1.13404		1	-1.05428		1
AT1G23390	kelch repeat-containing F-box family protein	-1.10849		0.423607	-1.14091		1	-1.05326		1
AT1G23410	ubiquitin extension protein, putative / 40S ribosomal protein S27A (RPS27aA)	-8.56194	Down	0.00244084	1.32382		1	1.20052		1
AT1G23440	pyrrolidone-carboxylate peptidase family protein	1.54985	Up	0.000126693	-1.02359		1	-1.11665		1
AT1G23450		59.5651	Up	5.2432e-13	-1.24122		1	1.60265		1
AT1G23460	polygalacturonase	8.93561	Up	0	-1.47868		1	-1.33083		1
AT1G23480	ATCSLA03 (CELLULOSE SYNTHASE-LIKE A3); cellulose synthase/ transferase, transferring glycosyl groups	-7.12532	Down	3.50707e-09	-1.05792		1	-1.02043		1
AT1G23490	ATARF1 (ADP-RIBOSYLATION FACTOR 1); GTP binding / phospholipase activator/ protein binding	-1.96721	Down	3.55682e-20	1.06341		1	-1.00099		1
AT1G23550	SRO2 (SIMILAR TO RCD ONE 2); NAD+ ADP-ribosyltransferase	-2.57353	Down	6.69676e-05	1.01177		1	-1.41052		1
AT1G23710	unknown protein	2.38043	Up	0	-1.24735		1	-1.34038		0.800414
AT1G23730	BCA3 (BETA CARBONIC ANHYDRASE 4); carbonate dehydratase/ zinc ion binding	-2.0927		0.204893	1.83109		1	2.09521		0.242357
AT1G23740	oxidoreductase, zinc-binding dehydrogenase family protein	1.92896	Up	0	-1.1235		1	1.11374		1
AT1G23800	ALDH2B7; 3-chloroallyl aldehyde dehydrogenase/ aldehyde dehydrogenase (NAD)	-1.74299	Down	0.0413202	-1.14244		1	-1.22718		1
AT1G23850	unknown protein	-5.13432	Down	0.000732221	-1.0173		1	-1.20802		1
AT1G23860	RSZP21 (RS-CONTAINING ZINC FINGER PROTEIN 21); protein binding	1.73864	Up	0.000565209	1.0375		1	-1.21104		1
AT1G23870	ATTPS9; transferase, transferring glycosyl groups / trehalose-phosphatase	1.74219	Up	2.09723e-06	-1.19138		1	-1.2742		1
AT1G23880	NHL repeat-containing protein	2.59776		0.0626154	-1.08548		1	-1.41243		1
AT1G24020	MLP423 (MLP-LIKE PROTEIN 423)	-6.02716	Down	1.70128e-10	1.08796		1	1.21367		1
AT1G24070	ATCSLA10; cellulose synthase/ transferase, transferring glycosyl groups	5.39274		0.210307	2.1791		1	-1.25999		1
AT1G24100	UGT74B1 (UDP-glucosyl transferase 74B1); UDP-glycosyltransferase/ thiohydroximate beta-D-glucosyltransferase/ transferase, transferring glycosyl groups	-5.45015	Down	2.59146e-21	-1.16891		1	-1.12101		1
AT1G24140	matrixin family protein	-4.37775	Down	0.0100442	-1.40268		1	-1.61877		1
AT1G24145	unknown protein	-1.09471		1	1.51054		1	2.4898	Up	5.16815e-05
AT1G24147	unknown protein	-6.51026	Down	0.000351714	-1.46761		1	1.0344		1
AT1G24148	other RNA	-1.55553		0.558423	1.18202		1	1.60759		1
AT1G24160	unknown protein	-1.98481	Down	1.99199e-05	-1.1306		1	1.01518		1
AT1G24170	LGT9; polygalacturonate 4-alpha-galacturonosyltransferase/ transferase, transferring glycosyl groups / transferase, transferring hexosyl groups	-6.38804	Down	4.56084e-19	-1.06209		1	-1.11864		1
AT1G24180	IAR4; oxidoreductase, acting on the aldehyde or oxo group of donors, disulfide as acceptor / pyruvate dehydrogenase (acetyl-transferring)	-1.52157	Down	0.00675976	-1.09188		1	-1.09609		1
AT1G24240	ribosomal protein L19 family protein	-1.73593		0.515714	1.33343		1	1.41406		1
AT1G24310	unknown protein	-2.48321		0.0910325	1.28071		1	-1.06873		1
AT1G24360	3-oxoacyl-(acyl-carrier protein) reductase, chloroplast / 3-ketoacyl-acyl carrier protein reductase	-1.97011	Down	2.90559e-06	1.10385		1	1.0293		1
AT1G24440	protein binding / zinc ion binding	2.01395	Up	1.21314e-06	1.04195		1	-1.13796		1
AT1G24470	short-chain dehydrogenase/reductase (SDR) family protein	6.02102		0.151987	-1.65399		1	2.78743		1
AT1G24490	ALB4 (ALBINA 4)	1.53687		0.14904	1.16579		1	1.10537		1
AT1G24510	T-complex protein 1 epsilon subunit, putative / TCP-1-epsilon, putative / chaperonin, putative	-1.36521		0.0875797	1.00209		1	-1.00092		1
AT1G24530	transducin family protein / WD-40 repeat family protein	-11.1511	Down	2.99942e-08	1.1369		1	1.24039		1
AT1G24575	unknown protein	-1.59439		0.250419	1.38294		1	1.77527		0.194092
AT1G24580	zinc finger (C3HC4-type RING finger) family protein	10.3824	Up	0	-1.7454		1	1.11638		1
AT1G24600	unknown protein	22.6937	Up	0	-1.22642		1	-1.14753		1
AT1G24625	ZFP7 (ZINC FINGER PROTEIN 7); nucleic acid binding / transcription factor/ zinc ion binding	-1.94433		0.095223	1.11423		1	1.03759		1
AT1G24880	UDP-3-O-[3-hydroxymyristoyl] N-acetylglucosamine deacetylase	-2.61384	Down	0.0239652	1.14302		1	1.0653		1
AT1G25220	ASB1 (ANTHRANILATE SYNTHASE BETA SUBUNIT 1); anthranilate synthase	-4.16811	Down	1.49619e-20	-1.28765		0.785741	-1.2386		0.943709
AT1G25230	purple acid phosphatase family protein	-3.42611	Down	2.02913e-18	-1.01506		1	-1.00504		1
AT1G25260	acidic ribosomal protein P0-related	-1.70207	Down	6.5889e-06	1.03485		1	1.04146		1
AT1G25275	unknown protein	-4.65607	Down	1.26441e-66	-1.05102		1	-1.20328		0.176169
AT1G25370	unknown protein	-3.48978	Down	0.00538294	-1.37387		1	-1.35791		1
AT1G25400	unknown protein	-4.35746	Down	1.10879e-46	-1.45145		0.000140145	-1.71309	Down	1.15572e-09
AT1G25440	zinc finger (B-box type) family protein	1.27757		0.143723	1.29431		1	1.32902		0.464194
AT1G25520	unknown protein	3.76398	Up	0	1.09166		1	-1.06535		1
AT1G25530	lysine and histidine specific transporter, putative	9.39933	Up	0.0197869	1.7546		1	1.28525		1
AT1G25550	myb family transcription factor	-1.95344	Down	5.91801e-10	-1.00082		1	-1.10408		1
AT1G25560	TEM1 (TEMPRANILLO 1); transcription factor	-1.2143		0.100799	-1.19268		1	-1.22079		0.587903
AT1G25570	leucine-rich repeat protein-related	-2.27124	Down	0.0223017	-1.13858		1	1.08254		1
AT1G26150	PERK10 (PROLINE-RICH EXTENSIN-LIKE RECEPTOR KINASE 10); ATP binding / protein kinase/ protein serine/threonine kinase/ protein tyrosine kinase	-1.32009		0.692811	1.24028		1	1.43581		1
AT1G26250	proline-rich extensin, putative	-5.13733	Down	0.00085014	-1.24841		1	1.54997		1
AT1G26270	phosphatidylinositol 3- and 4-kinase family protein	-1.48175		0.0755036	-1.24042		1	-1.23181		1
AT1G26300	BSD domain-containing protein	-1.28988		0.533547	-1.10413		1	-1.18161		1
AT1G26340	CB5-A (CYTOCHROME B5 ISOFORM A); heme binding	-2.43247	Down	0.00983032	1.02091		1	1.21821		1
AT1G26380	FAD-binding domain-containing protein	-4.03463	Down	3.81985e-08	-1.74036		0.209747	-1.54151		0.484132
AT1G26390	FAD-binding domain-containing protein	-3.75844	Down	0.00249005	-1.35478		1	-1.31374		1
AT1G26470		-1.44256		0.0536132	1.50835		0.0594002	1.24832		1
AT1G26550	peptidyl-prolyl cis-trans isomerase PPIC-type family protein	-1.45562		3.0267e-05	1.08348		1	1.04454		1
AT1G26560	BGLU40 (BETA GLUCOSIDASE 40); catalytic/ cation binding / hydrolase, hydrolyzing O-glycosyl compounds	1.64154		0.0671527	-1.19578		1	1.30577		1
AT1G26630	FBR12 (FUMONISIN B1-RESISTANT12); translation initiation factor	-1.68522	Down	1.39892e-29	1.0645		1	1.07158		1
AT1G26640	aspartate/glutamate/uridylate kinase family protein	-1.60589		0.27754	1.17579		1	1.16559		1
AT1G26650	unknown protein	-2.76869	Down	0.0113723	1.06501		1	-1.07197		1
AT1G26665		-1.24216		0.0425067	-1.04124		1	-1.15776		1
AT1G26670	VTI1B; SNARE binding / receptor/ soluble NSF attachment protein	1.06144		0.769092	-1.03039		1	-1.0758		1
AT1G26740	structural constituent of ribosome	-1.87499	Down	0.0335142	-1.07952		1	-1.36075		1
AT1G26750	unknown protein	-1.73982		0.0535866	1.0531		1	1.10951		1
AT1G26761	unknown protein	-2.97513		0.13268	-1.45506		1	1.69623		1
AT1G26770	ATEXPA10 (ARABIDOPSIS THALIANA EXPANSIN A 10); structural constituent of cell wall	8.92443	Up	0	-1.03888		1	-1.02714		1
AT1G26800	zinc finger (C3HC4-type RING finger) family protein	4.18302	Up	1.51633e-13	1.2178		1	-1.13237		1
AT1G26850	dehydration-responsive family protein	-1.34545		0.0272848	-1.2322		1	-1.10956		1
AT1G26880	60S ribosomal protein L34 (RPL34A)	-2.89686	Down	1.30816e-21	1.15782		1	1.10611		1
AT1G26910	60S ribosomal protein L10 (RPL10B)	-1.16312		1	1.41728		1	1.22026		1
AT1G26920	unknown protein	2.15234	Up	1.3208e-10	-1.12092		1	-1.20628		1
AT1G26940	peptidyl-prolyl cis-trans isomerase cyclophilin-type family protein	-2.8073	Down	0.0192825	-1.06727		1	1.16283		1
AT1G26945	KDR (KIDARI); transcription regulator	-3.46676	Down	0.0363224	1.25477		1	2.11728		0.259412
AT1G26960	AtHB23 (ARABIDOPSIS THALIANA HOMEOBOX PROTEIN 23); DNA binding / transcription factor	-2.10185		0.542605	1.19677		1	1.46721		1
AT1G27000	bZIP family transcription factor	1.17468		0.277332	-1.04521		1	-1.04792		1
AT1G27020	unknown protein	-4.4826	Down	1.51643e-22	1.21491		1	1.60535	Up	1.08937e-05
AT1G27030	unknown protein	-2.01153	Down	0.00314977	1.14444		1	1.06535		1
AT1G27050	ATHB54 (ARABIDOPSIS THALIANA HOMEOBOX PROTEIN 54); nucleic acid binding / transcription factor	-1.94662		0.166663	1.25235		1	-1.06821		1
AT1G27100		-1.3764		0.0349757	-1.14426		1	-1.16327		1
AT1G27130	ATGSTU13 (ARABIDOPSIS THALIANA GLUTATHIONE S-TRANSFERASE TAU 13); glutathione transferase	-2.75854	Down	6.2537e-09	-1.14702		1	-1.05858		1
AT1G27150	binding	2.19337	Up	7.25023e-10	1.06653		1	-1.04303		1
AT1G27190	leucine-rich repeat transmembrane protein kinase, putative	-2.05559	Down	0.048904	-1.00846		1	1.10681		1
AT1G27210	binding	-1.29071		0.849204	1.54676		1	1.84861		0.679512
AT1G27290	unknown protein	1.09696		0.42636	1.00562		1	-1.13066		1
AT1G27300	unknown protein	1.3227		0.00135676	1.03261		1	-1.18013		0.988367
AT1G27310	NTF2A (NUCLEAR TRANSPORT FACTOR 2A); Ran GTPase binding / protein transporter	-1.36164		0.000952914	-1.00445		1	-1.07027		1
AT1G27320	AHK3 (ARABIDOPSIS HISTIDINE KINASE 3); cytokinin receptor/ osmosensor/ protein histidine kinase	2.09682	Up	2.77727e-07	-1.08952		1	-1.03158		1
AT1G27330		-3.10339	Down	1.11726e-12	1.31664		0.395846	-1.06823		1
AT1G27350		-3.18666	Down	1.28045e-27	1.19292		0.693981	-1.04762		1
AT1G27390	TOM20-2 (TRANSLOCASE OUTER MEMBRANE 20-2); P-P-bond-hydrolysis-driven protein transmembrane transporter/ metal ion binding	-3.49402	Down	2.6929e-07	1.01058		1	1.11716		1
AT1G27400	60S ribosomal protein L17 (RPL17A)	-2.54387	Down	1.80241e-18	1.04586		1	1.04527		1
AT1G27435	unknown protein	-3.28835	Down	1.98514e-09	-1.01688		1	-1.07293		1
AT1G27450	APT1 (ADENINE PHOSPHORIBOSYL TRANSFERASE 1); adenine phosphoribosyltransferase	-1.66831	Down	4.25184e-05	1.02326		1	1.10155		1
AT1G27460	NPGR1 (NO POLLEN GERMINATION RELATED 1); calmodulin binding	-2.2801	Down	0.0305712	1.01952		1	1.10063		1
AT1G27480	lecithin:cholesterol acyltransferase family protein / LACT family protein	-2.88057	Down	0.00260199	-1.19824		1	1.27407		1
AT1G27510		1.26108		0.105563	-1.22536		1	-1.17529		1
AT1G27590		-1.47399		0.571145	1.31564		1	-1.12067		1
AT1G27630	CYCT1;3 (CYCLIN T 1;3); cyclin-dependent protein kinase	1.54336		0.260738	1.14766		1	1.35013		1
AT1G27670	unknown protein	-11.2434	Down	0.0010757	-1.42989		1	-1.63619		1
AT1G27690	unknown protein	-1.82356		0.222777	1.12764		1	1.24432		1
AT1G27695	glycine-rich protein	-1.65187		0.0554572	1.19067		1	1.00654		1
AT1G27730	STZ (salt tolerance zinc finger); nucleic acid binding / transcription factor/ transcription repressor/ zinc ion binding	-1.02754		1	-1.26446		0.988015	-1.60717	Down	0.00241724
AT1G27760	interferon-related developmental regulator family protein / IFRD protein family	1.8936	Up	4.11372e-09	-1.07652		1	-1.07046		1
AT1G27770	ACA1 (AUTO-INHIBITED CA2+-ATPASE 1); calcium channel/ calcium-transporting ATPase/ calmodulin binding	-1.81388	Down	0.00472322	-1.33278		1	-1.30124		1
AT1G27840	transducin family protein / WD-40 repeat family protein	1.58149		0.112502	-1.21844		1	1.1809		1
AT1G27930	unknown protein	-1.53397		0.070057	-1.0393		1	1.06541		1
AT1G27950	LTPG1 (GLYCOSYLPHOSPHATIDYLINOSITOL-ANCHORED LIPID PROTEIN TRANSFER 1)	1.09356		0.517459	1.12339		1	1.16619		0.679512
AT1G27960	ECT9 (evolutionarily conserved C-terminal region 9)	-9.05933	Down	7.51244e-08	-1.13788		1	-1.18708		1
AT1G27970	NTF2B (NUCLEAR TRANSPORT FACTOR 2B); Ran GTPase binding / protein transporter	-1.7137	Down	1.91208e-07	1.1679		1	1.04414		1
AT1G28010	PGP14 (P-GLYCOPROTEIN 14); ATPase, coupled to transmembrane movement of substances	1.98238		0.281784	-1.00921		1	1.03758		1
AT1G28100	unknown protein	-2.24889		0.108795	1.12241		1	1.07697		1
AT1G28120		1.56647	Up	0.00309372	-1.08841		1	-1.05002		1
AT1G28140	unknown protein	1.16885		0.273146	-1.08177		1	-1.15457		1
AT1G28150	unknown protein	1.11061		0.702963	-1.00102		1	-1.24476		1
AT1G28190	unknown protein	1.20657		0.354248	-1.16066		1	-1.50595		0.157298
AT1G28230	PUP1 (PURINE PERMEASE 1); purine nucleoside transmembrane transporter/ purine transmembrane transporter	3.65636	Up	0.000936248	-1.10346		1	1.05512		1
AT1G28240	unknown protein	-1.72613	Down	0.042186	1.00908		1	-1.06149		1
AT1G28250	unknown protein	-1.39371		0.0853742	-1.14969		1	-1.21602		1
AT1G28260		1.50116		0.153656	-1.21986		1	-1.18506		1
AT1G28290	AGP31 (arabinogalactan-protein 31)	-1.65572		0.0842655	1.11386		1	1.53357		0.409105
AT1G28330	DYL1 (DORMANCY-ASSOCIATED PROTEIN-LIKE 1)	5.12969	Up	0	1.24111		0.057725	-1.00548		1
AT1G28360	ERF12 (ERF DOMAIN PROTEIN 12); DNA binding / transcription factor/ transcription repressor	3.27849		0.0846877	-1.7431		1	1.01415		1
AT1G28380	NSL1 (necrotic spotted lesions 1)	-1.43826		0.0688824	-1.2194		1	-1.2865		1
AT1G28390	protein kinase family protein	-4.53223	Down	0.00919558	-1.11147		1	-1.20203		1
AT1G28395	unknown protein	-5.5906	Down	0.0191511	1.20701		1	1.45217		1
AT1G28400	unknown protein	-2.22824	Down	0.00443782	-1.14454		1	1.04833		1
AT1G28440	HSL1 (HAESA-Like 1); ATP binding / kinase/ protein serine/threonine kinase	-1.58159		0.240565	-1.00844		1	1.12893		1
AT1G28480	GRX480; electron carrier/ protein disulfide oxidoreductase	3.84426	Up	0	1.07782		1	-1.00579		1
AT1G28510		-1.93822	Down	0.00636971	1.0231		1	-1.25393		1
AT1G28520	VOZ1 (VASCULAR PLANT ONE ZINC FINGER PROTEIN); transcription activator	1.81654	Up	0.000936045	-1.02927		1	1.06254		1
AT1G28540	unknown protein	1.45896		0.0909668	1.22148		1	-1.3371		1
AT1G28600	lipase, putative	1.4796		0.00582532	-1.04266		1	1.23792		1
AT1G28670	ARAB-1; carboxylesterase/ hydrolase, acting on ester bonds	-2.52389	Down	0.00445499	1.34085		1	1.65643		0.276915
AT1G28680	transferase family protein	-4.67026		0.154484	1.1099		1	1.15645		1
AT1G28960	ATNUDX15 (ARABIDOPSIS THALIANA NUDIX HYDROLASE HOMOLOG 15); hydrolase	3.02528	Up	0	-1.08959		1	-1.09356		1
AT1G29025		-4.26448		0.0538361	1.18584		1	1.3076		1
AT1G29070	ribosomal protein L34 family protein	1.30527		5.81806e-05	1.12884		1	1.12248		1
AT1G29100	copper-binding family protein	#DIV/0!		0.844457	5.83003		1	13.9094		0.380719
AT1G29195	unknown protein	7.25224	Up	2.11255e-08	1.39274		1	1.68493		1
AT1G29220	transcriptional regulator family protein	1.73949	Up	0.0146215	1.07217		1	-1.05419		1
AT1G29240	unknown protein	2.87335		0.0559644	-1.29819		1	-1.15614		1
AT1G29250	nucleic acid binding	-3.34996	Down	3.97333e-12	1.16648		1	1.14629		1
AT1G29260	PEX7; peroxisome matrix targeting signal-2 binding / protein binding	1.5686	Up	0.0125576	-1.06183		1	-1.037		1
AT1G29270	unknown protein	-2.51356	Down	0.00290899	-1.10062		1	-1.62174		0.868237
AT1G29280	WRKY65; transcription factor	-3.33608	Down	0.000208749	1.36763		1	1.3178		1
AT1G29290	unknown protein	-43.2446	Down	5.47564e-08	-1.85354		0.917257	-1.99495		0.426699
AT1G29310	P-P-bond-hydrolysis-driven protein transmembrane transporter	-2.7849	Down	5.42032e-06	-1.15445		1	-1.29742		1
AT1G29330	ERD2 (ENDOPLASMIC RETICULUM RETENTION DEFECTIVE 2); KDEL sequence binding / receptor	2.58333	Up	3.125e-12	-1.17848		1	-1.46009		0.800414
AT1G29340	PUB17 (PLANT U-BOX 17); ubiquitin-protein ligase	1.38374		0.094423	-1.16512		1	-1.17576		1
AT1G29390	COR314-TM2	2.61296	Up	2.4963e-08	1.55561		0.661549	1.40128		1
AT1G29395	COR414-TM1	4.03677	Up	0	1.68465	Up	0.0181317	1.43146		0.397241
AT1G29400	AML5 (ARABIDOPSIS MEI2-LIKE PROTEIN 5); RNA binding / nucleic acid binding / nucleotide binding	3.4834	Up	0	-1.059		1	-1.00604		1
AT1G29410	PAI3 (phosphoribosylanthranilate isomerase 3); phosphoribosylanthranilate isomerase	3.58763	Up	0.0116281	1.76778		1	1.52789		1
AT1G29418	unknown protein	-4.14345	Down	1.45627e-14	1.30294		0.784634	1.2914		0.622784
AT1G29430	auxin-responsive family protein	-10.9597	Down	0.00268689	1.01188		1	2.15312		0.296274
AT1G29440		-3.29171		0.080206	1.63663		1	1.151		1
AT1G29450	auxin-responsive protein, putative	-9.87296	Down	0.0428445	2.22033		1	1.72736		1
AT1G29460	auxin-responsive protein, putative	-5.6125		0.172868	1.58188		1	2.20326		1
AT1G29465	unknown protein	-3.78512	Down	0.000182043	1.1229		1	1.18579		1
AT1G29470	dehydration-responsive protein-related	-4.36475	Down	1.87514e-19	-1.21381		1	1.0106		1
AT1G29500	auxin-responsive protein, putative	-1.37328		0.761762	1.36236		1	1.68927		1
AT1G29520	AWPM-19-like membrane family protein	-2.67687	Down	0.0468366	-1.04901		1	-1.07991		1
AT1G29530	unknown protein	-3.28333	Down	0.00174495	-1.17822		1	1.08668		1
AT1G29640	unknown protein	5.95073	Up	0	1.17467		1	-1.0248		1
AT1G29660	GDSL-motif lipase/hydrolase family protein	-2.76182	Down	1.68736e-08	1.2873		1	1.86987	Up	2.08212e-06
AT1G29670	GDSL-motif lipase/hydrolase family protein	-1.30944		0.0315076	-1.0117		1	1.08101		1
AT1G29700	unknown protein	1.42541		0.0889696	-1.05195		1	1.04207		1
AT1G29760		1.56035	Up	0.0105263	-1.2956		1	-1.54166		0.45961
AT1G29790		-1.57629		0.280697	1.11364		1	1.05376		1
AT1G29800	phosphoinositide binding / zinc ion binding	1.69881		0.0520994	-1.10046		1	-1.23819		1
AT1G29850	double-stranded DNA-binding family protein	-1.27962		0.0434255	-1.02171		1	-1.14668		1
AT1G29880	glycyl-tRNA synthetase / glycine--tRNA ligase	-1.57718	Down	0.0185073	-1.04532		1	1.03086		1
AT1G29900	CARB (CARBAMOYL PHOSPHATE SYNTHETASE B); ATP binding / carbamoyl-phosphate synthase/ catalytic	-2.71864	Down	0.000963046	1.01594		1	1.02693		1
AT1G29910	CAB3 (CHLOROPHYLL A/B BINDING PROTEIN 3); chlorophyll binding	-4.35777	Down	3.12369e-51	1.42411		6.60256e-05	1.71376	Up	4.03797e-13
AT1G29920	CAB2 (CHLOROPHYLL A/B-BINDING PROTEIN 2); chlorophyll binding	-3.27494	Down	1.14637e-33	1.33889		0.00113276	1.54746	Up	2.11015e-10
AT1G29930	CAB1 (CHLOROPHYLL A/B BINDING PROTEIN 1); chlorophyll binding	-1.63864	Down	1.46098e-13	1.31454		0.00033063	1.39668		3.07105e-06
AT1G29965	60S ribosomal protein L18A (RPL18aA)	-2.71702		0.0975147	1.29425		1	1.13053		1
AT1G29990	PDF6 (PREFOLDIN 6); unfolded protein binding	-2.12256	Down	9.54283e-07	1.07539		1	1.09055		1
AT1G30040	ATGA2OX2 (GIBBERELLIN 2-OXIDASE); gibberellin 2-beta-dioxygenase	-2.67244	Down	0.00580355	-1.04033		1	-1.42985		1
AT1G30110	ATNUDX25 (ARABIDOPSIS THALIANA NUDIX HYDROLASE HOMOLOG 25); bis(5'-nucleosyl)-tetraphosphatase (asymmetrical)	-2.35819	Down	0.0151506	1.37282		1	1.37929		1
AT1G30120	PDH-E1 BETA (PYRUVATE DEHYDROGENASE E1 BETA); pyruvate dehydrogenase (acetyl-transferring)	-1.32805		0.043053	-1.01325		1	1.05122		1
AT1G30135	JAZ8 (JASMONATE-ZIM-DOMAIN PROTEIN 8)	-3.80178	Down	1.07096e-12	1.05826		1	-1.59471	Down	0.0497611
AT1G30190	unknown protein	3.46913		0.458637	1.53486		1	-1.17308		1
AT1G30200	F-box family protein	1.45571		0.0217407	1.05942		1	-1.05727		1
AT1G30210	TCP24 (TEOSINTE BRANCHED1, CYCLOIDEA, AND PCF FAMILY 24); transcription factor	-3.69114	Down	0.00014642	1.27768		1	1.14305		1
AT1G30230	elongation factor 1-beta / EF-1-beta	-1.86901	Down	7.64381e-46	1.03375		1	1.08863		0.535186
AT1G30250	unknown protein	35.1647	Up	1.27229e-06	1.11923		1	7.19108		0.943709
AT1G30260		3.92952	Up	1.79582e-12	-1.09685		1	1.33232		1
AT1G30270	CIPK23 (CBL-INTERACTING PROTEIN KINASE 23); kinase/ protein binding / protein serine/threonine kinase	-1.57345	Down	0.018022	-1.02607		1	-1.06707		1
AT1G30320	remorin family protein	2.64312	Up	3.53714e-11	-1.15962		1	-1.27304		1
AT1G30360	ERD4 (early-responsive to dehydration 4)	-1.18616		0.208938	-1.19578		1	-1.05351		1
AT1G30380	PSAK (photosystem I subunit K)	-1.41999		5.28133e-07	1.33459		4.16353e-05	1.42659		2.17071e-08
AT1G30440	phototropic-responsive NPH3 family protein	-2.51784	Down	0.00518294	1.03007		1	1.17434		1
AT1G30500	NF-YA7 (NUCLEAR FACTOR Y, SUBUNIT A7); specific transcriptional repressor/ transcription factor	3.46453	Up	1.26032e-06	1.72366		1	1.30119		1
AT1G30520	AAE14 (Acyl-Activating Enzyme 14); AMP binding / o-succinylbenzoate-CoA ligase	-1.76313		0.102474	-1.26812		1	-1.00281		1
AT1G30530	UGT78D1 (UDP-GLUCOSYL TRANSFERASE 78D1); UDP-glycosyltransferase/ quercetin 3-O-glucosyltransferase/ transferase, transferring glycosyl groups	-4.40565	Down	0.000122352	-1.03596		1	1.11735		1
AT1G30570	protein kinase family protein	-3.97254	Down	0.0387642	-1.41063		1	-1.01133		1
AT1G30590	RNA polymerase I specific transcription initiation factor RRN3 family protein	-1.99361	Down	0.0159983	1.22448		1	1.05265		1
AT1G30630	coatomer protein epsilon subunit family protein / COPE family protein	-2.30876	Down	1.87623e-11	-1.02246		1	-1.09649		1
AT1G30700	FAD-binding domain-containing protein	-1.26874		0.185046	-1.26878		1	-1.24126		1
AT1G30720	FAD-binding domain-containing protein	-2.1417	Down	4.07846e-08	-1.38966		0.273361	-1.18403		1
AT1G30730	FAD-binding domain-containing protein	-1.71965	Down	0.015661	-1.85605		0.0794926	-1.66265		0.194666
AT1G30750	unknown protein	-5.63798		0.324445	1.67885		1	2.36022		1
AT1G30760	FAD-binding domain-containing protein	-24.7989	Down	0.00077289	-1.28733		1	-1.47228		1
AT1G30820	CTP synthase, putative / UTP--ammonia ligase, putative	1.60276	Up	8.00524e-05	-1.2154		1	-1.07332		1
AT1G30825	DIS2 (DISTORTED TRICHOMES 2); structural molecule	-2.84612	Down	0.0253241	-1.04677		1	-1.39378		1
AT1G30845	unknown protein	-2.05416		0.349229	1.53422		1	1.12226		1
AT1G30870	cationic peroxidase, putative	-5.87247		0.100411	1.62452		1	2.07001		1
AT1G30880	unknown protein	-1.39814		0.000602744	-1.02868		1	-1.1301		1
AT1G30890	integral membrane HRF1 family protein	-2.77185	Down	0.00256495	1.02813		1	-1.12137		1
AT1G30900	vacuolar sorting receptor, putative	-3.05078		0.200068	1.07612		1	1.30533		1
AT1G30910	molybdenum cofactor sulfurase family protein	-1.43253		0.175203	1.04474		1	1.16901		1
AT1G30970	SUF4 (suppressor of FRIGIDA4); DNA binding / protein heterodimerization/ protein homodimerization/ transcription factor	-1.93259	Down	0.00828525	1.12189		1	1.01573		1
AT1G31020	ATO2 (Arabidopsis thioredoxin o2)	-2.56854	Down	0.00253997	1.04134		1	-1.06964		1
AT1G31130	unknown protein	-2.32151	Down	5.23148e-14	-1.15959		1	-1.10277		1
AT1G31160	zinc-binding protein, putative / protein kinase C inhibitor, putative	-2.92321	Down	0.000582782	1.07014		1	-1.01532		1
AT1G31180	3-isopropylmalate dehydrogenase, chloroplast, putative	-1.91891	Down	0.00138594	1.06286		1	1.11334		1
AT1G31300		-2.08396	Down	0.00128743	-1.03663		1	1.04677		1
AT1G31320	LBD4 (LOB DOMAIN-CONTAINING PROTEIN 4)	44.1198	Up	9.14279e-07	4.18312		1	4.56964		1
AT1G31330	PSAF (photosystem I subunit F)	-1.27815		1.2093e-05	1.39675		0	1.42369		0
AT1G31335	unknown protein	-2.1093		0.188792	-1.06715		1	-1.05691		1
AT1G31340	RUB1 (RELATED TO UBIQUITIN 1); protein binding	-1.24602		0.231966	1.23669		1	1.25219		0.870717
AT1G31410	putrescine-binding periplasmic protein-related	-1.75372		0.168483	1.18315		1	1.12859		1
AT1G31420	FEI1 (FEI 1); ATP binding / kinase/ protein serine/threonine kinase	-2.21354	Down	3.81408e-07	1.01563		1	1.09196		1
AT1G31440	SH3 domain-containing protein 1 (SH3P1)	-1.77101	Down	0.0277364	-1.06379		1	1.02598		1
AT1G31550	GDSL-motif lipase, putative	-2.55146	Down	0.038249	1.00765		1	1.10771		1
AT1G31580	ECS1	-1.77304	Down	7.15995e-16	1.21892		0.0418804	1.60389	Up	0
AT1G31660		-2.53388	Down	0.0216748	1.01581		1	1.08981		1
AT1G31710	copper amine oxidase, putative	-3.65655	Down	9.33429e-05	-1.2172		1	-1.08851		1
AT1G31800	CYP97A3 (CYTOCHROME P450-TYPE MONOOXYGENASE 97A3); carotene beta-ring hydroxylase/ oxygen binding	-1.09715		0.850025	-1.37076		0.730651	-1.01141		1
AT1G31812	ACBP6 (acyl-CoA-binding protein 6); acyl-CoA binding / phosphatidylcholine binding	-1.79846	Down	1.68777e-18	1.1455		0.165888	-1.00778		1
AT1G31820	amino acid permease family protein	2.78737	Up	2.86852e-05	-1.28159		1	-1.13656		1
AT1G31835	unknown protein	-13.2992	Down	0.00202707	1.28563		1	-1.24323		1
AT1G31860	AT-IE; phosphoribosyl-AMP cyclohydrolase/ phosphoribosyl-ATP diphosphatase	-1.36478		0.508296	1.24913		1	1.07168		1
AT1G31880	BRX (BREVIS RADIX); identical protein binding / water channel	7.40606	Up	1.33215e-05	1.01963		1	-1.4084		1
AT1G31885	transporter	-7.31997		0.0977859	1.94832		1	1.15208		1
AT1G31920	pentatricopeptide (PPR) repeat-containing protein	-3.84571		0.0757611	1.2215		1	1.306		1
AT1G31970	STRS1 (STRESS RESPONSE SUPPRESSOR 1); ATP binding / ATP-dependent helicase/ helicase/ nucleic acid binding	-1.98167	Down	0.000516834	1.07914		1	1.09639		1
AT1G32050	secretory carrier membrane protein (SCAMP) family protein	-1.53427	Down	1.38031e-07	-1.06218		1	-1.1005		1
AT1G32060	PRK (PHOSPHORIBULOKINASE); ATP binding / phosphoribulokinase/ protein binding	-1.52339	Down	2.21871e-22	-1.00634		1	1.19639		7.9991e-05
AT1G32080	membrane protein, putative	1.31032		0.156461	-1.21743		1	1.3703		0.499645
AT1G32150	bZIP transcription factor family protein	-2.08171		0.0522535	-1.22896		1	-1.17707		1
AT1G32170	XTR4 (XYLOGLUCAN ENDOTRANSGLYCOSYLASE 4); hydrolase, acting on glycosyl bonds / hydrolase, hydrolyzing O-glycosyl compounds / xyloglucan:xyloglucosyl transferase	-1.88069	Down	0.00209842	-1.09656		1	-1.05552		1
AT1G32210	ATDAD1 (DEFENDER AGAINST APOPTOTIC DEATH 1)	-1.45167		0.0169118	1.00575		1	1.00101		1
AT1G32220	binding / catalytic/ coenzyme binding	1.31367		0.267946	-1.15516		1	1.18635		1
AT1G32230	RCD1 (RADICAL-INDUCED CELL DEATH1); protein binding	1.32698		0.00290622	-1.04346		1	-1.02353		1
AT1G32260	unknown protein	-1.9429	Down	0.0382966	-1.1683		1	-1.09547		1
AT1G32350	AOX1D (alternative oxidase 1D); alternative oxidase	1.93243	Up	0.00155969	-1.2502		1	-1.37197		1
AT1G32410	vacuolar protein sorting 55 family protein / VPS55 family protein	-1.34832		0.296806	1.01506		1	1.24736		1
AT1G32450	NRT1.5 (NITRATE TRANSPORTER 1.5); nitrate transmembrane transporter/ transporter	1.67811		0.288702	-1.92344		1	-1.67823		1
AT1G32460	unknown protein	-3.16118	Down	2.30615e-51	1.01774		1	-1.13343		0.653748
AT1G32470	glycine cleavage system H protein, mitochondrial, putative	-1.82241	Down	1.71327e-26	-1.00402		1	1.13645		0.198575
AT1G32500	ATNAP6 (NON-INTRINSIC ABC PROTEIN 6); protein binding / transporter	-1.94552	Down	0.00229949	-1.03155		1	1.16639		1
AT1G32540	LOL1 (LSD ONE LIKE 1); DNA binding	-1.93226		0.24204	1.78281		1	1.34928		1
AT1G32550	ferredoxin family protein	-1.80618	Down	0.00220473	-1.23554		1	1.0203		1
AT1G32560	late embryogenesis abundant group 1 domain-containing protein / LEA group 1 domain-containing protein	22.1094	Up	4.97982e-06	2.23846		1	-1.0455		1
AT1G32580	plastid developmental protein DAG, putative	-1.50469	Down	0.0311719	-1.23153		1	-1.10225		1
AT1G32630	unknown protein	-2.4767	Down	0.0120914	-1.03113		1	1.02702		1
AT1G32640	MYC2; DNA binding / transcription activator/ transcription factor	1.39442		0.00371831	-1.09655		1	-1.22583		1
AT1G32700	zinc-binding family protein	1.27093		0.0895713	-1.01162		1	-1.02251		1
AT1G32750	HAF01; DNA binding / histone acetyltransferase	1.95912	Up	0.0453453	-1.27912		1	-1.14603		1
AT1G32870	ANAC13 (Arabidopsis thaliana NAC domain protein 13); transcription factor	8.61465	Up	0	-1.44175		1	-1.29257		1
AT1G32880	importin alpha-1 subunit, putative	14.105	Up	0.00360651	#DIV/0!		1	#DIV/0!		1
AT1G32900	starch synthase, putative	2.88956	Up	0.00205492	-1.1277		1	1.59322		1
AT1G32920	unknown protein	-1.61991	Down	5.16521e-16	-1.1494		0.42779	-1.63291	Down	4.09652e-15
AT1G32928	unknown protein	-1.93835	Down	0.000235265	-1.14416		1	-1.53627		0.167862
AT1G32940	SBT3.5; identical protein binding / serine-type endopeptidase	2.14172	Up	2.61555e-07	-1.35671		1	-1.23958		1
AT1G32950	subtilase family protein	2.94052		0.072746	-1.10189		1	-1.49846		1
AT1G32990	PRPL11 (PLASTID RIBOSOMAL PROTEIN L11); structural constituent of ribosome	-1.82532	Down	1.10242e-12	-1.02368		1	1.16472		0.585414
AT1G33030	O-methyltransferase family 2 protein	-1.81278		0.391646	1.1908		1	1.12506		1
AT1G33040	NACA5 (NASCENT POLYPEPTIDE-ASSOCIATED COMPLEX SUBUNIT ALPHA-LIKE PROTEIN 5)	-2.01355	Down	0.000146965	1.02191		1	1.10424		1
AT1G33050	unknown protein	1.47393		0.00207092	-1.1095		1	-1.10192		1
AT1G33102	unknown protein	2.34116	Up	0.00177467	-1.0231		1	-1.10904		1
AT1G33110	MATE efflux family protein	3.07672	Up	0	-1.24337		1	-1.10991		1
AT1G33240	AT-GTL1 (GT2-LIKE 1); DNA binding / transcription factor	-3.75227	Down	7.46546e-09	1.16279		1	1.15538		1
AT1G33330	peptide chain release factor, putative	-2.04573		0.0544945	-1.30585		1	-1.346		1
AT1G33470	RNA recognition motif (RRM)-containing protein	-2.1618	Down	0.0131787	1.18914		1	1.0861		1
AT1G33475		2.06312		0.371075	3.34262		0.312987	-1.49047		1
AT1G33480	protein binding / zinc ion binding	6.93229	Up	3.17589e-05	22.2869	Up	0	-1.00804		1
AT1G33490	unknown protein	1.01987		1	-2.07457	Down	0.00101738	-1.06807		1
AT1G33560	ADR1 (ACTIVATED DISEASE RESISTANCE 1); kinase	-2.07725	Down	0.0358095	-1.35823		1	-1.26781		1
AT1G33590	disease resistance protein-related / LRR protein-related	-2.2487	Down	6.05809e-15	-1.468		0.00229584	-1.2405		0.365724
AT1G33600	leucine-rich repeat family protein	-2.34122	Down	3.18235e-05	-1.24286		1	-1.25693		1
AT1G33610	protein binding	-5.57012	Down	0.00587626	-1.12409		1	1.126		1
AT1G33680	RNA binding / nucleic acid binding	1.47362		0.142005	-1.34727		1	-1.13604		1
AT1G33760	AP2 domain-containing transcription factor, putative	#DIV/0!	Down	3.80247e-10	-1.30755		1	-1.71953		0.691186
AT1G33780	unknown protein	-1.42758		0.0972881	1.15576		1	1.14409		1
AT1G33790	jacalin lectin family protein	-3.03297	Down	0.0110341	-1.1489		1	-1.02791		1
AT1G33810	unknown protein	-1.42253		0.067423	1.33011		0.851166	1.2412		1
AT1G33811	GDSL-motif lipase/hydrolase family protein	-3.04897	Down	1.40187e-05	1.18424		1	1.23871		1
AT1G33960	AIG1 (AVRRPT2-INDUCED GENE 1); GTP binding	-10.0499	Down	3.73661e-21	1.1431		1	1.64612	Up	0.000661687
AT1G33970	avirulence-responsive protein, putative / avirulence induced gene protein, putative / AIG protein, putative	1.89173	Up	0.0032367	1.02052		1	-1.06511		1
AT1G33980	Smg-4/UPF3 family protein	1.73285	Up	0.00221405	-1.03822		1	-1.11173		1
AT1G33990	MES14 (METHYL ESTERASE 14); hydrolase	-1.41448		0.00559758	-1.05413		1	1.00005		1
AT1G34000	OHP2 (ONE-HELIX PROTEIN 2)	-1.99193	Down	2.83372e-21	1.15391		0.572563	1.12271		0.930459
AT1G34010	unknown protein	-2.68081	Down	0.00177423	1.28376		1	1.08428		1
AT1G34030	40S ribosomal protein S18 (RPS18B)	-1.5966	Down	1.45335e-07	1.23286		0.186937	1.19152		0.394489
AT1G34130	STT3B (staurosporin and temperature sensitive 3-like b); oligosaccharyl transferase	-2.76388	Down	0.0137896	-1.13256		1	1.02977		1
AT1G34150	tRNA pseudouridine synthase family protein	1.28947		0.611589	-1.0763		1	-1.59434		1
AT1G34200	oxidoreductase family protein	-2.19699		0.110273	1.02459		1	-1.05201		1
AT1G34210	SERK2 (SOMATIC EMBRYOGENESIS RECEPTOR-LIKE KINASE 2); kinase	-2.63095	Down	0.00706056	1.06193		1	1.16307		1
AT1G34220	unknown protein	1.65828	Up	0.0172298	-1.11643		1	-1.01044		1
AT1G34320	unknown protein	-1.74353	Down	0.0465835	1.15387		1	1.07719		1
AT1G34350	unknown protein	-2.10917		0.0649313	-1.02172		1	1.04763		1
AT1G34370	STOP1 (sensitive to proton rhizotoxicity 1); nucleic acid binding / transcription factor/ zinc ion binding	1.52988	Up	0.000113488	-1.17291		1	-1.22166		1
AT1G34430	EMB3003 (embryo defective 3003); acyltransferase/ dihydrolipoyllysine-residue acetyltransferase/ protein binding	-2.40582	Down	2.33802e-09	1.04736		1	1.03985		1
AT1G34510	peroxidase, putative	-18.8642	Down	0.0417327	1.30029		1	2.15578		1
AT1G34630	unknown protein	3.18353	Up	1.80961e-10	-1.06518		1	1.01001		1
AT1G34640	unknown protein	-2.82188	Down	0.0106679	1.15451		1	1.20007		1
AT1G34750	protein phosphatase 2C, putative / PP2C, putative	-3.52552	Down	0.000251436	-1.09119		1	-1.05445		1
AT1G34760	GRF11 (GENERAL REGULATORY FACTOR 11); ATPase binding / amino acid binding / protein binding / protein phosphorylated amino acid binding	-1.70028		0.187794	1.03561		1	-1.17343		1
AT1G35140	PHI-1 (PHOSPHATE-INDUCED 1)	-11.8174	Down	1.22772e-141	-1.33609		2.0626e-05	-1.6459	Down	2.97547e-17
AT1G35160	GF14 PHI (GF14 PROTEIN PHI CHAIN); protein binding / protein phosphorylated amino acid binding	-1.3353		0.0315208	1.03624		1	1.05775		1
AT1G35210	unknown protein	-12.0623	Down	7.71606e-07	-1.06123		1	-1.675		1
AT1G35220	unknown protein	-3.51086	Down	0.032845	1.02093		1	1.00187		1
AT1G35250	thioesterase family protein	-11.349	Down	0.0489999	1.55683		1	1.20818		1
AT1G35260	MLP165 (MLP-LIKE PROTEIN 165)	-12.8525	Down	9.7598e-06	1.56684		1	1.21376		1
AT1G35320	unknown protein	-4.23438	Down	6.96401e-05	1.20325		1	1.14326		1
AT1G35330	zinc finger (C3HC4-type RING finger) family protein	#DIV/0!	Down	0.0204431	-1.84051		1	-1.71651		1
AT1G35350		-2.9069	Down	1.13466e-06	-1.05184		1	-1.10336		1
AT1G35420	dienelactone hydrolase family protein	1.24784		0.0695884	-1.03898		1	-1.08202		1
AT1G35560	TCP family transcription factor, putative	-2.46007		0.0732916	1.11861		1	1.34527		1
AT1G35580	CINV1 (cytosolic invertase 1); beta-fructofuranosidase	-2.46897	Down	7.72053e-37	-1.23783		0.0272653	-1.24727		0.0109459
AT1G35620	ATPDIL5-2 (PDI-LIKE 5-2); protein disulfide isomerase	-2.04722	Down	0.00102423	1.09242		1	1.21937		1
AT1G35625	peptidase/ protein binding / zinc ion binding	-8.57739	Down	0.00242561	-1.11349		1	-1.3189		1
AT1G35670	ATCDPK2 (CALCIUM-DEPENDENT PROTEIN KINASE 2); calmodulin-dependent protein kinase/ kinase	-1.74535	Down	2.02767e-06	-1.29308		0.487365	-1.35483		0.115294
AT1G35680	50S ribosomal protein L21, chloroplast / CL21 (RPL21)	-1.93747	Down	2.15324e-20	1.12511		1	1.26522		0.00166363
AT1G35710	leucine-rich repeat transmembrane protein kinase, putative	-2.39576		0.139732	-1.07152		1	1.23969		1
AT1G35720	ANNAT1 (ANNEXIN ARABIDOPSIS 1); ATP binding / calcium ion binding / calcium-dependent phospholipid binding / copper ion binding / peroxidase/ protein homodimerization	-1.25094		0.000557507	1.05354		1	1.17367		0.0919693
AT1G36050	unknown protein	-1.77119	Down	4.90767e-05	-1.18362		1	-1.19117		1
AT1G36060	AP2 domain-containing transcription factor, putative	-8.63115	Down	0.000442185	-1.12153		1	-1.13177		1
AT1G36160	ACC1 (ACETYL-COENZYME A CARBOXYLASE 1); acetyl-CoA carboxylase	2.03475	Up	0.000293761	-1.20162		1	-1.0716		1
AT1G36310	methyltransferase	-2.3641	Down	0.0121196	1.22133		1	1.19489		1
AT1G36370	SHM7 (serine hydroxymethyltransferase 7); catalytic/ glycine hydroxymethyltransferase/ pyridoxal phosphate binding	1.26453		0.482729	-1.06618		1	1.13298		1
AT1G36390	co-chaperone grpE family protein	-2.32322	Down	0.0116867	1.43891		1	1.48609		0.966748
AT1G36622	unknown protein	-3.71816	Down	2.38977e-17	1.30205		0.403343	-1.68387	Down	0.00119415
AT1G36940	unknown protein	-10.0473		0.253418	1.27212		1	1.97093		1
AT1G36980	unknown protein	1.20804		0.0419866	1.10942		1	-1.03251		1
AT1G37130	NIA2 (NITRATE REDUCTASE 2); nitrate reductase (NADH)/ nitrate reductase	1.32454		1.44165e-08	-1.2538		9.46982e-06	-1.06759		1
AT1G37140	MCT1 (mei2 C-Terminal RRM only like 1); RNA binding	2.85157		0.199445	-3.13567		1	-6.55256		1
AT1G41880	60S ribosomal protein L35a (RPL35aB)	-2.68105	Down	5.87891e-23	1.20738		0.449169	1.24493		0.09634
AT1G42430	unknown protein	1.88631	Up	0.000139432	-1.28089		1	-1.08476		1
AT1G42470	patched family protein	1.64901		0.0873084	-1.30101		1	-1.29944		1
AT1G42480	unknown protein	-1.51084		0.336971	1.22197		1	1.19193		1
AT1G42550	PMI1 (PLASTID MOVEMENT IMPAIRED1)	1.57709	Up	0.000217673	-1.21588		1	-1.07383		1
AT1G42560	MLO9 (MILDEW RESISTANCE LOCUS O 9); calmodulin binding	2.38569		0.183106	-1.91163		1	-1.65921		1
AT1G42960		-1.41864		2.77951e-07	1.0293		1	1.03317		1
AT1G42970	GAPB (GLYCERALDEHYDE-3-PHOSPHATE DEHYDROGENASE B SUBUNIT); glyceraldehyde-3-phosphate dehydrogenase (NADP+)/ glyceraldehyde-3-phosphate dehydrogenase	1.16695		0.000131135	-1.12492		0.242632	1.17379		0.000411145
AT1G42990	ATBZIP60 (BASIC REGION/LEUCINE ZIPPER MOTIF 60); DNA binding / transcription factor	1.3192		0.00212281	-1.05554		1	-1.17527		1
AT1G43000	zinc-binding family protein	8.81598	Up	0.0258185	#DIV/0!		1	-1.49644		1
AT1G43130	LCV2 (LIKE COV 2)	1.26189		0.191926	-1.16854		1	-1.34582		0.781532
AT1G43160	RAP2.6 (related to AP2 6); DNA binding / transcription factor	2.95594	Up	0	-1.07811		1	-1.40995		3.10729e-05
AT1G43170	ARP1 (ARABIDOPSIS RIBOSOMAL PROTEIN 1); structural constituent of ribosome	-1.48847		6.40281e-12	-1.16472		0.221086	-1.13299		0.450473
AT1G43560	Aty2 (Arabidopsis thioredoxin y2); electron carrier/ protein disulfide oxidoreductase	-1.42631		0.0191743	-1.07029		1	1.03945		1
AT1G43580	unknown protein	-1.82784	Down	0.0150774	-1.00372		1	-1.23189		1
AT1G43670	fructose-1,6-bisphosphatase, putative / D-fructose-1,6-bisphosphate 1-phosphohydrolase, putative / FBPase, putative	-1.6617	Down	4.50092e-27	-1.25923		2.08865e-05	-1.29957		2.23911e-07
AT1G43700	VIP1 (VIRE2-INTERACTING PROTEIN 1); protein binding / transcription factor	1.35686		0.0332393	-1.06389		1	-1.13759		1
AT1G43710	emb1075 (embryo defective 1075); carboxy-lyase/ catalytic/ pyridoxal phosphate binding	1.51873	Up	0.0136618	1.01855		1	1.06657		1
AT1G43800	acyl-(acyl-carrier-protein) desaturase, putative / stearoyl-ACP desaturase, putative	-3.24111	Down	0.00306642	1.3327		1	1.87949		0.127078
AT1G43910	AAA-type ATPase family protein	1.07341		1	-1.06578		1	-1.00446		1
AT1G44000	unknown protein	-1.42584		0.00857165	1.0232		1	1.15555		1
AT1G44090	ATGA20OX5 (ARABIDOPSIS THALIANA GIBBERELLIN 20-OXIDASE 5); gibberellin 20-oxidase	11.6294	Up	0.000488285	1.10475		1	-1.91041		1
AT1G44100	AAP5; amino acid transmembrane transporter/ basic amino acid transmembrane transporter	-1.33823		0.6631	1.31391		1	1.42013		1
AT1G44130	nucellin protein, putative	-5.8087	Down	0.00871009	-1.26875		1	-1.06181		1
AT1G44170	ALDH3H1 (ALDEHYDE DEHYDROGENASE 3H1); 3-chloroallyl aldehyde dehydrogenase/ aldehyde dehydrogenase (NAD)	1.78111	Up	0.0025516	1.03596		1	-1.04663		1
AT1G44350	ILL6; IAA-amino acid conjugate hydrolase/ metallopeptidase	1.16074		0.481985	-1.24366		1	-1.29702		0.846145
AT1G44414	unknown protein	-3.29216	Down	0.0447931	-1.59834		1	-4.17964		0.16006
AT1G44446	CH1 (CHLORINA 1); chlorophyllide a oxygenase	1.75265	Up	1.6597e-09	-1.00409		1	1.13273		1
AT1G44575	NPQ4 (NONPHOTOCHEMICAL QUENCHING); chlorophyll binding / xanthophyll binding	1.05861		0.542792	-1.10403		1	1.2432		0.000110408
AT1G44608	unknown protein	-16.5777	Down	0.00615623	1.36911		1	1.20957		1
AT1G44770	unknown protein	1.54407	Up	2.09196e-05	-1.03122		1	-1.07739		1
AT1G44800	nodulin MtN21 family protein	-1.29096		0.520864	-1.06827		1	1.27539		1
AT1G44810	transcription regulator	-1.85361	Down	0.00303379	-1.09908		1	-1.09049		1
AT1G44830	AP2 domain-containing transcription factor TINY, putative	#DIV/0!	Down	0.0149225	-1.08511		1	-1.984		1
AT1G44835	YbaK/prolyl-tRNA synthetase family protein	-2.08851		0.0525275	1.15682		1	1.05365		1
AT1G44920	unknown protein	-2.05541	Down	0.000303531	-1.00136		1	1.10408		1
AT1G45000	26S proteasome regulatory complex subunit p42D, putative	-1.65854	Down	0.000225696	-1.00334		1	-1.05122		1
AT1G45015	MD-2-related lipid recognition domain-containing protein / ML domain-containing protein	-41.969	Down	1.36406e-19	1.09857		1	-1.04785		1
AT1G45130	BGAL5 (beta-galactosidase 5); beta-galactosidase/ catalytic/ cation binding	-2.84888		0.179936	-1.1501		1	1.37574		1
AT1G45145	ATTRX5; oxidoreductase, acting on sulfur group of donors, disulfide as acceptor	-2.0591	Down	3.94532e-38	-1.19382		0.0224708	-1.37566		2.17071e-08
AT1G45201	TLL1 (TRIACYLGLYCEROL LIPASE-LIKE 1); triacylglycerol lipase	-2.79318	Down	9.85963e-07	-1.1638		1	1.16407		1
AT1G45230	defective chloroplasts and leaves protein-related / DCL protein-related	1.53909	Up	0.00647759	1.07811		1	1.0165		1
AT1G45248		-3.17452		0.15698	-1.1961		1	-1.39626		1
AT1G45249	ABF2 (ABSCISIC ACID RESPONSIVE ELEMENTS-BINDING FACTOR 2); DNA binding / protein binding / transcription activator/ transcription factor	4.42988	Up	1.23311e-11	1.03624		1	1.01775		1
AT1G45688	unknown protein	-2.88686	Down	8.79459e-22	-1.15949		1	-1.23714		0.403523
AT1G45976	SBP1 (s-ribonuclease binding protein 1); protein binding / zinc ion binding	1.90645	Up	5.91526e-10	1.01081		1	-1.02928		1
AT1G47056	VFB1 (VIER F-BOX PROTEINE 1); ubiquitin-protein ligase	1.67841		0.0703578	-1.12898		1	-1.16564		1
AT1G47128	RD21 (responsive to dehydration 21); cysteine-type endopeptidase/ cysteine-type peptidase	4.24272	Up	0	-1.26907		2.00378e-08	-1.12741		0.0386872
AT1G47200	WPP2	-1.88845	Down	0.000106342	-1.05571		1	1.01342		1
AT1G47210	cyclin family protein	-2.98765	Down	0.0286075	-1.24399		1	-1.41487		1
AT1G47260	GAMMA CA2 (GAMMA CARBONIC ANHYDRASE 2); carbonate dehydratase	-1.41327		0.00700776	-1.13211		1	-1.02015		1
AT1G47270	AtTLP6 (TUBBY LIKE PROTEIN 6); phosphoric diester hydrolase/ transcription factor	1.63156		0.0655007	-1.03376		1	-1.16878		1
AT1G47278	unknown protein	-1.33271		0.18256	1.12711		1	-1.10651		1
AT1G47380	protein phosphatase 2C-related / PP2C-related	-1.66223		0.0973253	-1.20154		1	-1.4461		1
AT1G47395	unknown protein	-26.4333	Down	5.64849e-61	-1.34893		0.0562594	1.43957		8.93438e-05
AT1G47400	unknown protein	-32.4609	Down	5.21765e-36	-1.012		1	1.80188	Up	3.23154e-08
AT1G47480	hydrolase	-5.91874	Down	0.000314612	1.0456		1	1.041		1
AT1G47510	5PTASE11 (INOSITOL POLYPHOSPHATE 5-PHOSPHATASE 11); hydrolase/ phosphatidylinositol-3,4,5-trisphosphate 5-phosphatase/ phosphatidylinositol-3,5-bisphosphate 5-phosphatase/ phosphatidylinositol-4,5-bisphosphate 5-phosphatase	1.30366		0.551038	-1.27099		1	-1.41875		1
AT1G47530	ripening-responsive protein, putative	1.62153	Up	1.10843e-05	-1.18557		1	-1.07502		1
AT1G47600	BGLU34 (BETA GLUCOSIDASE 34); hydrolase, hydrolyzing O-glycosyl compounds / thioglucosidase	-4.28225		0.0834383	1.02674		1	1.62581		1
AT1G47740	unknown protein	-3.05484	Down	0.000236428	1.20988		1	1.08611		1
AT1G47760	AGL102 (AGAMOUS-LIKE 102); DNA binding / transcription factor	-2.23492		0.89667	3.53235		1	1.22979		1
AT1G47830	clathrin coat assembly protein, putative	-1.9556	Down	1.37807e-05	1.09048		1	-1.14909		1
AT1G47960	C/VIF1 (CELL WALL / VACUOLAR INHIBITOR OF FRUCTOSIDASE 1); enzyme inhibitor/ pectinesterase/ pectinesterase inhibitor	2.50097	Up	0.000668078	1.06915		1	1.25333		1
AT1G47970	unknown protein	-1.91714	Down	5.08266e-05	1.35023		0.427727	1.25238		0.998279
AT1G48000	MYB112 (myb domain protein 112); DNA binding / transcription factor	2.25675	Up	0.00266297	1.53787		1	1.18257		1
AT1G48090	phosphoinositide binding	2.32304		0.0705374	-1.18774		1	-1.06826		1
AT1G48100	glycoside hydrolase family 28 protein / polygalacturonase (pectinase) family protein	22.1878	Up	0	1.62763		1	1.89214		1
AT1G48140	dolichol-phosphate mannosyltransferase-related	-1.49941		0.220586	1.18974		1	1.09242		1
AT1G48170	unknown protein	-1.94546		0.112091	1.3518		1	1.06019		1
AT1G48230	phosphate translocator-related	-2.44326	Down	0.00315597	-1.00942		1	-1.10894		1
AT1G48240	ATNPSN12; protein transporter	-1.94007	Down	0.0120681	1.04433		1	1.04639		1
AT1G48300	unknown protein	-1.64525	Down	2.54128e-23	-1.12552		0.414794	1.0019		1
AT1G48350	ribosomal protein L18 family protein	-1.74148	Down	3.43834e-14	1.06032		1	1.13217		0.786243
AT1G48405		#DIV/0!	Up	0.000162701	1		1	1		1
AT1G48420	D-CDES (D-CYSTEINE DESULFHYDRASE); 1-aminocyclopropane-1-carboxylate deaminase/ D-cysteine desulfhydrase/ catalytic	1.78966	Up	2.8864e-05	1.0692		1	1.1036		1
AT1G48430	dihydroxyacetone kinase family protein	-1.35144		0.38129	1.0533		1	1.1318		1
AT1G48440	unknown protein	-1.27862		0.0212215	-1.06655		1	-1.15543		1
AT1G48480	RKL1; ATP binding / kinase/ protein serine/threonine kinase	-3.82594	Down	0.00804312	-1.03181		1	1.73414		0.760302
AT1G48490	kinase	1.81647	Up	0.0118427	-1.2388		1	-1.25316		1
AT1G48500	JAZ4 (JASMONATE-ZIM-DOMAIN PROTEIN 4)	-17.9978	Down	0.0310668	-1.80639		1	1.32515		1
AT1G48570	zinc finger (Ran-binding) family protein	-1.84504		0.136151	1.02689		1	1.05013		1
AT1G48610	AT hook motif-containing protein	-2.85318		0.072583	1.09891		1	1.05893		1
AT1G48620	HON5 (High Mobility Group Family A 5); DNA binding	-2.02423	Down	0.000354139	-1.11282		1	-1.03869		1
AT1G48630	RACK1B_AT (RECEPTOR FOR ACTIVATED C KINASE 1 B); nucleotide binding	-3.32848	Down	1.07478e-06	-1.09884		1	1.05417		1
AT1G48745	unknown protein	-2.31382	Down	0.000222575	-1.39206		1	-1.43853		0.880372
AT1G48770	unknown protein	-1.4369		0.436162	1.22022		1	1.12754		1
AT1G48790	mov34 family protein	1.25411		0.365454	-1.11363		1	-1.05979		1
AT1G48840	unknown protein	2.3331	Up	3.72002e-05	-1.05858		1	-1.24251		1
AT1G48850	EMB1144 (embryo defective 1144); chorismate synthase	-2.00899	Down	2.40163e-09	-1.10347		1	-1.11375		1
AT1G48920	ATNUC-L1; nucleic acid binding / nucleotide binding	-1.9093	Down	9.40259e-07	1.01066		1	1.12578		1
AT1G49000	unknown protein	2.36982		0.2041	1.90527		1	2.04414		1
AT1G49032	unknown protein	1.03141		1	1.00003		1	-1.03702		1
AT1G49140	NADH-ubiquinone oxidoreductase-related	-1.09737		0.648256	-1.0056		1	-1.18664		1
AT1G49240	ACT8 (ACTIN 8); copper ion binding / structural constituent of cytoskeleton	-1.90896	Down	2.03433e-23	1.00645		1	1.01141		1
AT1G49245		-2.4076	Down	0.006917	-1.259		1	1.05882		1
AT1G49310	unknown protein	-2.15575	Down	0.0130559	-1.04767		1	1.0217		1
AT1G49380	cytochrome c biogenesis protein family	-2.79115	Down	0.00475774	-1.02662		1	1.10451		1
AT1G49400	emb1129 (embryo defective 1129); structural constituent of ribosome	-2.05134	Down	0.0478811	1.43357		1	1.40248		1
AT1G49410	TOM6 (translocase of the outer mitochondrial membrane 6)	-3.93617	Down	1.00154e-12	1.25932		1	1.1407		1
AT1G49450	transducin family protein / WD-40 repeat family protein	76.3758	Up	0	-1.05895		1	1.07946		1
AT1G49500	unknown protein	-1.50789	Down	4.62119e-08	1.00194		1	-1.17924		0.38705
AT1G49510	emb1273 (embryo defective 1273)	-2.09655	Down	0.000214681	-1.09959		1	-1.27146		1
AT1G49520	SWIB complex BAF60b domain-containing protein	1.95478	Up	0.032971	1.05536		1	1.1491		1
AT1G49530	GGPS6 (geranylgeranyl pyrophosphate synthase 6); farnesyltranstransferase	1.64567		0.307641	1.13581		1	-1.98673		1
AT1G49570	peroxidase, putative	-10.3671	Down	2.91485e-10	1.1794		1	1.27044		1
AT1G49580	calcium-dependent protein kinase, putative / CDPK, putative	-1.61085		0.524589	1.10478		1	1.29897		1
AT1G49600	ATRBP47A (Arabidopsis thaliana RNA-binding protein 47a); RNA binding	-1.85634	Down	0.000343238	-1.15424		1	1.03546		1
AT1G49650	cell death associated protein-related	1.32675		0.378032	-1.11915		1	-1.40711		1
AT1G49660	AtCXE5 (Arabidopsis thaliana carboxyesterase 5); carboxylesterase	-1.67212	Down	0.0333979	-1.03087		1	1.23889		1
AT1G49730	protein kinase family protein	-2.74807	Down	0.00287748	1.01271		1	-1.01779		1
AT1G49750	leucine-rich repeat family protein	-6.61012	Down	3.63349e-10	1.17522		1	1.52182		0.222186
AT1G49760	PAB8 (POLY(A) BINDING PROTEIN 8); RNA binding / translation initiation factor	-1.54276		0.0768506	-1.07119		1	1.03151		1
AT1G49860	ATGSTF14; glutathione transferase	2.52964		0.251942	-1.39662		1	1.52499		1
AT1G49970	CLPR1; serine-type endopeptidase	1.28278		0.00160527	-1.12442		1	-1.1005		1
AT1G49975	unknown protein	-3.2831	Down	2.14499e-11	1.17928		1	1.19874		1
AT1G50010	TUA2; structural constituent of cytoskeleton	-1.71806	Down	7.88104e-07	-1.02323		1	-1.02416		1
AT1G50020	unknown protein	1.33048		0.00019866	1.0817		1	1.00796		1
AT1G50040	unknown protein	-7.77367	Down	9.07372e-16	1.11329		1	-1.46969		0.387181
AT1G50170	ATSIRB (ARABIDOPSIS THALIANA SIROHYDROCHLORIN FERROCHELATASE B); sirohydrochlorin ferrochelatase	-1.38997		0.218089	1.29424		1	1.03864		1
AT1G50250	FTSH1 (FtsH protease 1); ATP-dependent peptidase/ ATPase/ metallopeptidase	1.87444	Up	3.05665e-13	-1.21532		1	1.02909		1
AT1G50260	NTMC2T5.1 (N-TERMINAL-TRANSMEMBRANE-C2 DOMAIN TYPE 5.1)	4.69945	Up	0	-1.29434		1	-1.49498		1
AT1G50430	DWF5 (DWARF 5); sterol delta7 reductase	-1.39317		0.0254792	-1.0754		1	-1.03457		1
AT1G50440	zinc finger (C3HC4-type RING finger) family protein	-2.51381	Down	1.82146e-05	-1.02677		1	-1.22361		1
AT1G50460	HKL1 (HEXOKINASE-LIKE 1); ATP binding / fructokinase/ glucokinase/ hexokinase	-4.37242	Down	9.47241e-14	-1.07653		1	-1.24226		1
AT1G50480	THFS (10-FORMYLTETRAHYDROFOLATE SYNTHETASE); ATP binding / copper ion binding / formate-tetrahydrofolate ligase	1.14855		0.237112	-1.08398		1	-1.03397		1
AT1G50560	CYP705A25; electron carrier/ heme binding / iron ion binding / monooxygenase/ oxygen binding	-3.57932	Down	0.0339685	-1.31807		1	-1.1295		1
AT1G50575	lysine decarboxylase family protein	-1.84564		0.425254	1.62071		1	1.7319		1
AT1G50590	pirin, putative	3.71259	Up	0.0163612	-1.0306		1	-1.267		1
AT1G50670	OTU-like cysteine protease family protein	-1.95673	Down	1.32614e-05	1.13228		1	-1.05067		1
AT1G50732		-3.21935	Down	7.60382e-07	1.1073		1	1.37165		0.761528
AT1G50740	unknown protein	-2.43204	Down	3.48583e-06	-1.09346		1	-1.44262		0.468199
AT1G50900		-2.65629	Down	0.00323634	1.26546		1	1.44154		1
AT1G50920	GTP-binding protein-related	-1.83752	Down	0.000986682	-1.01754		1	-1.00232		1
AT1G51035		-1.99915		0.77285	1.48085		1	-1.56137		1
AT1G51060	HTA10; DNA binding	-2.67239	Down	3.61062e-08	1.31324		0.866171	1.14094		1
AT1G51070	basic helix-loop-helix (bHLH) family protein	-1.54243		0.0687762	1.22446		1	1.34907		0.951409
AT1G51080	unknown protein	-3.78665		0.169945	-1.194		1	1.50942		1
AT1G51090	heavy-metal-associated domain-containing protein	3.28117	Up	0.00514356	-1.55177		1	-1.26905		1
AT1G51100	unknown protein	-1.82281	Down	0.0270108	1.19221		1	1.31933		1
AT1G51110	plastid-lipid associated protein PAP / fibrillin family protein	1.44271		0.00738712	1.09486		1	1.14737		1
AT1G51140	basic helix-loop-helix (bHLH) family protein	16.9857	Up	0	1.19822		1	1.26276		1
AT1G51200	zinc finger (AN1-like) family protein	-1.14652		0.0678877	1.07372		1	-1.00695		1
AT1G51270	structural molecule/ transmembrane receptor	-2.76154	Down	0.0242654	-1.09215		1	-1.2527		1
AT1G51350	armadillo/beta-catenin repeat family protein	1.57662		0.231342	-1.13798		1	-1.07745		1
AT1G51430	unknown protein	-1.90645		0.167874	1.52377		1	1.01347		1
AT1G51470	BGLU35 (BETA GLUCOSIDASE 35); catalytic/ cation binding / hydrolase, hydrolyzing O-glycosyl compounds	-5.24307		0.102817	-1.40513		1	1.68492		1
AT1G51500	CER5 (ECERIFERUM 5); ATPase, coupled to transmembrane movement of substances	2.99092	Up	0	-1.21348		1	1.10659		1
AT1G51510	Y14; RNA binding / protein binding	-1.09344		0.882035	1.18399		1	1.00866		1
AT1G51540		-2.7093	Down	0.000428937	-1.15605		1	-1.34423		1
AT1G51570	C2 domain-containing protein	-1.56691	Down	0.0359642	-1.21222		1	-1.12679		1
AT1G51600	TIFY2A; sequence-specific DNA binding / transcription factor/ zinc ion binding	1.77663	Up	0.0493832	1.0174		1	1.02912		1
AT1G51620	protein kinase family protein	-5.15458	Down	0.00038457	-1.23681		1	-1.45861		1
AT1G51630	unknown protein	-2.82081	Down	0.00019973	-1.35322		1	-1.02444		1
AT1G51650	ATP synthase epsilon chain, mitochondrial	-1.96208	Down	1.02437e-25	1.13333		0.654413	1.0377		1
AT1G51660	ATMKK4 (ARABIDOPSIS THALIANA MITOGEN-ACTIVATED PROTEIN KINASE KINASE 4); MAP kinase kinase/ kinase	-1.73574		0.134306	-1.15336		1	-1.03029		1
AT1G51680	4CL1 (4-COUMARATE:COA LIGASE 1); 4-coumarate-CoA ligase	-6.12421	Down	2.13409e-27	-1.13983		1	-1.1026		1
AT1G51700	ADOF1; DNA binding / transcription factor	1.83481	Up	0.00416688	-1.18605		1	-1.1643		1
AT1G51760	IAR3 (IAA-ALANINE RESISTANT 3); IAA-Ala conjugate hydrolase/ metallopeptidase	1.52374	Up	7.15119e-11	-1.3507		0.00537326	-1.29387		0.0237755
AT1G51770	unknown protein	19.2909		0.0784531	-3.41099		1	#DIV/0!		1
AT1G51790	kinase	-2.18775		0.236361	1.11053		1	1.0678		1
AT1G51800	leucine-rich repeat protein kinase, putative	-7.12905	Down	4.83704e-06	-1.05103		1	1.09686		1
AT1G51805	leucine-rich repeat protein kinase, putative	-2.32796	Down	0.0108964	-1.28855		1	1.02592		1
AT1G51820	leucine-rich repeat protein kinase, putative	-2.53677	Down	0.00828525	-1.00957		1	1.13133		1
AT1G51830	ATP binding / kinase/ protein serine/threonine kinase	-10.1087	Down	0.0320269	-1.23544		1	-1.01456		1
AT1G51850	leucine-rich repeat protein kinase, putative	-6.08074	Down	0.00958503	-1.08224		1	1.05759		1
AT1G51860	leucine-rich repeat protein kinase, putative	-2.72381		0.191213	-1.05674		1	1.05298		1
AT1G51890	leucine-rich repeat protein kinase, putative	-3.01445	Down	0.00172621	-1.16342		1	-1.04662		1
AT1G51940	protein kinase family protein / peptidoglycan-binding LysM domain-containing protein	-4.38601	Down	5.95964e-06	1.07316		1	-1.15473		1
AT1G51950	IAA18 (INDOLE-3-ACETIC ACID INDUCIBLE 18); transcription factor	1.75146	Up	1.39992e-06	1.03468		1	-1.11559		1
AT1G52000	jacalin lectin family protein	1.82839	Up	0.0211885	-1.28117		1	1.17325		1
AT1G52040	MBP1 (MYROSINASE-BINDING PROTEIN 1); protein binding	1.54926		0.683412	1.36221		1	1.4227		1
AT1G52050	jacalin lectin family protein	-7.1972		0.14842	1.64533		1	1.46039		1
AT1G52060		-3.63287		0.326871	1.40649		1	2.13948		1
AT1G52070	jacalin lectin family protein	-2.31288	Down	0.019251	1.47995		1	1.89938		0.0667118
AT1G52080	AR791; actin binding	4.24997	Up	1.45151e-06	-1.12365		1	-1.18564		1
AT1G52100	jacalin lectin family protein	-2.16706	Down	0.0171422	-1.34597		1	-1.34731		1
AT1G52190	proton-dependent oligopeptide transport (POT) family protein	-7.57581	Down	0.00036808	-1.02492		1	1.67928		0.879358
AT1G52200	unknown protein	-2.95133	Down	5.4588e-31	1.11641		1	1.09062		1
AT1G52220		-1.39867		0.000167603	1.3716		0.00047278	1.36831		0.000301509
AT1G52230	PSAH2 (PHOTOSYSTEM I SUBUNIT H2)	-3.20543	Down	3.83147e-113	1.33316		2.54392e-13	1.4342		0
AT1G52240	ROPGEF11 (RHO GUANYL-NUCLEOTIDE EXCHANGE FACTOR 11); Rho guanyl-nucleotide exchange factor	-4.07262	Down	0.00378206	-1.1116		1	-1.2109		1
AT1G52280	AtRABG3d (Arabidopsis Rab GTPase homolog G3d); GTP binding	-4.05065	Down	2.42191e-08	1.08145		1	-1.19713		1
AT1G52290	protein kinase family protein	-6.36026	Down	0.0279615	1.15115		1	1.22214		1
AT1G52300	60S ribosomal protein L37 (RPL37B)	-1.96227	Down	3.76984e-22	-1.01191		1	-1.0298		1
AT1G52342	unknown protein	2.10448	Up	0	-1.19256		1	-1.12983		1
AT1G52510	hydrolase, alpha/beta fold family protein	1.58174	Up	0.000785857	-1.19588		1	-1.02482		1
AT1G52560	26.5 kDa class I small heat shock protein-like (HSP26.5-P)	-2.57108	Down	0.00315492	-2.17957		0.193266	-2.73451	Down	0.0183453
AT1G52565	unknown protein	7.81335	Up	0	-1.02645		1	-1.52443		1
AT1G52600	signal peptidase, putative	-2.19896	Down	2.71859e-06	-1.0211		1	1.0665		1
AT1G52618	unknown protein	-2.94048		0.180494	2.42365		0.456114	1.01822		1
AT1G52670	biotin/lipoyl attachment domain-containing protein	-2.50836	Down	3.42965e-06	-1.02771		1	1.0191		1
AT1G52690	late embryogenesis abundant protein, putative / LEA protein, putative	671.528	Up	0	1.55623		1	1.43822		1
AT1G52720	unknown protein	1.19799		0.417479	-1.10254		1	-1.34534		0.843124
AT1G52730	transducin family protein / WD-40 repeat family protein	-1.6332		0.0804934	-1.00388		1	-1.021		1
AT1G52740	HTA9 (HISTONE H2A PROTEIN 9); DNA binding	-1.48458		2.724e-14	1.0104		1	-1.10692		0.694829
AT1G52760	esterase/lipase/thioesterase family protein	-2.45718	Down	1.02177e-15	1.04066		1	-1.05811		1
AT1G52780	unknown protein	-3.3318		0.166604	-1.09834		1	1.3009		1
AT1G52825	unknown protein	-2.12205		0.0835558	1.12197		1	1.21106		1
AT1G52827	unknown protein	4.96235	Up	0	1.20974		1	-1.04995		1
AT1G52855	unknown protein	4.59505	Up	0.000228246	1.73546		1	1.29798		1
AT1G52870	peroxisomal membrane protein-related	2.03309	Up	4.91255e-12	-1.18953		1	1.02643		1
AT1G52880	NAM (NO APICAL MERISTEM); transcription factor	2.20039	Up	0.0222195	1.2925		1	1.14107		1
AT1G52890	ANAC019 (Arabidopsis NAC domain containing protein 19); transcription factor	3.86182	Up	0	-1.0393		1	-1.35064		1
AT1G52905	unknown protein	-1.32786		0.67853	1.29948		1	1.117		1
AT1G53000	cytidylyltransferase family	-1.31803		0.346371	-1.11259		1	1.03603		1
AT1G53030	cytochrome c oxidase copper chaperone family protein	-1.66989	Down	0.00160078	1.10079		1	-1.19193		1
AT1G53040	unknown protein	-4.93182	Down	0.0153686	-1.20642		1	1.15702		1
AT1G53090	SPA4 (SPA1-RELATED 4); protein binding / signal transducer	2.04099	Up	0.0105382	-1.15187		1	-1.16352		1
AT1G53120	RNA-binding S4 domain-containing protein	-1.90167	Down	0.0254978	-1.16334		1	-1.04669		1
AT1G53160	SPL4 (SQUAMOSA PROMOTER BINDING PROTEIN-LIKE 4); DNA binding / transcription factor	-1.55976		0.550575	1.44866		1	1.42695		1
AT1G53163	unknown protein	#DIV/0!	Up	0.0182487	#DIV/0!		1	1		1
AT1G53170	ERF8; DNA binding / transcription factor/ transcription repressor	8.4412	Up	0	1.51224		1	1.28234		1
AT1G53210	sodium/calcium exchanger family protein / calcium-binding EF hand family protein	1.32993		0.000175119	-1.13511		1	1.004		1
AT1G53240	malate dehydrogenase (NAD), mitochondrial	-1.70522	Down	3.03522e-06	1.00169		1	1.14369		1
AT1G53320	AtTLP7 (TUBBY LIKE PROTEIN 7); phosphoric diester hydrolase/ transcription factor	1.0586		0.953982	-1.12779		1	-1.23673		1
AT1G53380	unknown protein	-2.03349		0.0540352	1.1343		1	1.05965		1
AT1G53390	ATPase, coupled to transmembrane movement of substances	-3.05179	Down	0.0103434	-1.24276		1	-1.06344		1
AT1G53400	unknown protein	1.32543		0.000956419	1.03666		1	-1.1446		1
AT1G53430	leucine-rich repeat family protein / protein kinase family protein	-2.11859	Down	0.00106847	-1.21155		1	-1.23455		1
AT1G53440	leucine-rich repeat family protein / protein kinase family protein	-2.23078	Down	0.000576043	-1.12464		1	-1.1007		1
AT1G53470	MSL4 (MECHANOSENSITIVE CHANNEL OF SMALL CONDUCTANCE-LIKE 4)	10.4121	Up	8.0379e-09	-1.06447		1	-1.90357		1
AT1G53500	MUM4 (MUCILAGE-MODIFIED 4); UDP-4-keto-6-deoxy-glucose-3,5-epimerase/ UDP-4-keto-rhamnose-4-keto-reductase/ UDP-L-rhamnose synthase/ UDP-glucose 4,6-dehydratase/ catalytic	-2.02102	Down	0.0331417	-1.16676		1	1.05796		1
AT1G53530	signal peptidase I family protein	-1.87887		0.190938	1.22521		1	-1.09505		1
AT1G53540	17.6 kDa class I small heat shock protein (HSP17.6C-CI) (AA 1-156)	-6.23755	Down	1.68648e-30	-1.30529		0.44959	-2.02232	Down	9.7981e-08
AT1G53560	unknown protein	2.2255	Up	0	1.03085		1	-1.14236		1
AT1G53570	MAP3KA; ATP binding / kinase/ protein kinase/ protein serine/threonine kinase	1.63873	Up	0.000150996	-1.00247		1	-1.00246		1
AT1G53580	GLY3 (GLYOXALASE II 3); hydrolase/ hydroxyacylglutathione hydrolase	2.7098	Up	0	-1.20613		0.203913	-1.24191		0.0375927
AT1G53625	unknown protein	-5.84679	Down	2.18923e-20	1.13668		1	-1.03966		1
AT1G53633	unknown protein	-1.2213		1	1.50214		1	2.84824		0.679283
AT1G53670	MSRB1 (methionine sulfoxide reductase B 1); peptide-methionine-(S)-S-oxide reductase	1.43744		0.000252069	-1.07087		1	1.05566		1
AT1G53680	ATGSTU28 (GLUTATHIONE S-TRANSFERASE TAU 28); glutathione transferase	7.77546	Up	0.00076237	2.2356		1	1.29492		1
AT1G53730	SRF6 (STRUBBELIG-RECEPTOR FAMILY 6); ATP binding / protein binding / protein kinase/ protein serine/threonine kinase/ protein tyrosine kinase	-6.84298	Down	2.98995e-10	1.01741		1	1.06478		1
AT1G53780	ATP binding / ATPase/ hydrolase/ nucleoside-triphosphatase/ nucleotide binding / peptidyl-prolyl cis-trans isomerase	1.25319		0.338705	-1.04329		1	-1.1832		1
AT1G53785	unknown protein	1.57707	Up	0.0425585	1.02709		1	-1.00082		1
AT1G53830	ATPME2; pectinesterase	-5.45636	Down	0.0150119	-1.50741		1	-1.1599		1
AT1G53840	ATPME1; pectinesterase	-2.07372	Down	1.09907e-07	-1.10357		1	-1.03801		1
AT1G53910	RAP2.12; DNA binding / transcription factor	1.37892		0.000476925	1.1802		1	1.00399		1
AT1G54000	myrosinase-associated protein, putative	-17.613	Down	1.35937e-35	-1.19078		1	-1.02785		1
AT1G54010	myrosinase-associated protein, putative	-22.9701	Down	1.77037e-28	-1.28061		1	1.01744		1
AT1G54030	GDSL-motif lipase, putative	-2.06829	Down	1.76627e-07	-1.11967		1	-1.05042		1
AT1G54040	ESP (EPITHIOSPECIFIER PROTEIN); enzyme regulator	1.59415		0.170055	-1.37622		1	-1.21113		1
AT1G54050	17.4 kDa class III heat shock protein (HSP17.4-CIII)	1.30856		0.229745	-1.11443		1	-1.86297	Down	0.0478993
AT1G54080	oligouridylate-binding protein, putative	-1.42754		0.0631602	-1.1134		1	1.06908		1
AT1G54090	ATEXO70D2 (exocyst subunit EXO70 family protein D2); protein binding	-1.69307		0.147221	1.05845		1	1.01593		1
AT1G54100	ALDH7B4 (Aldehyde Dehydrogenase 7B4); 3-chloroallyl aldehyde dehydrogenase/ oxidoreductase	3.46363	Up	0	-1.24534		4.17045e-06	-1.30503		2.34548e-09
AT1G54120	unknown protein	3.22427	Up	0.0147828	1.83693		1	1.54743		1
AT1G54130	RSH3 (RELA/SPOT HOMOLOG 3); GTP diphosphokinase	2.13813	Up	5.74121e-08	-1.07681		1	-1.12718		1
AT1G54160	NF-YA5 (NUCLEAR FACTOR Y, SUBUNIT A5); specific transcriptional repressor/ transcription factor	10.4924	Up	0.0333005	1.78548		1	1.35793		1
AT1G54200	unknown protein	3.59901		0.0876155	1.34338		1	1.88109		1
AT1G54210	ATG12A (AUTOPHAGY 12 A); protein binding	1.77698	Up	0.00170042	-1.00721		1	-1.00032		1
AT1G54290	eukaryotic translation initiation factor SUI1, putative	1.67276	Up	0.00133133	-1.23289		1	-1.09814		1
AT1G54380	spliceosome protein-related	-1.53509		0.61055	1.41446		1	1.10869		1
AT1G54410	dehydrin family protein	1.1988		0.000101958	1.20204		3.44717e-09	1.06359		0.670422
AT1G54460		1.36875		0.129286	-1.1912		1	-1.08901		1
AT1G54500	rubredoxin family protein	-1.14848		0.40989	1.14858		1	1.29091		0.139477
AT1G54520	unknown protein	1.33879		0.011134	1.01111		1	-1.01175		1
AT1G54570	esterase/lipase/thioesterase family protein	3.46255	Up	1.34407e-08	-1.11887		1	1.0552		1
AT1G54575	unknown protein	2.37985	Up	3.03219e-10	1.08993		1	-1.16182		1
AT1G54580	ACP2 (ACYL CARRIER PROTEIN 2); acyl carrier	-2.82463	Down	6.58281e-14	1.11454		1	1.11021		1
AT1G54610	protein kinase family protein	-1.36883		0.341359	1.12141		1	1.03154		1
AT1G54630	ACP3 (ACYL CARRIER PROTEIN 3); acyl carrier	-2.51919	Down	4.32896e-14	1.1521		1	1.09806		1
AT1G54680	unknown protein	-2.41766	Down	0.0361648	-1.20494		1	-1.43625		1
AT1G54690	GAMMA-H2AX (GAMMA HISTONE VARIANT H2AX); DNA binding	-4.98322	Down	2.64499e-06	1.16912		1	1.01943		1
AT1G54710	AtATG18h	3.53189	Up	9.59348e-10	-1.25338		1	-1.19701		1
AT1G54730	sugar transporter, putative	-3.6118	Down	2.55441e-05	-1.00641		1	1.0138		1
AT1G54740		-3.63545	Down	3.14399e-49	-1.32665		0.00246744	-1.40694		3.48777e-05
AT1G54770		-2.27994	Down	0.0284212	1.46324		1	1.38882		1
AT1G54780	thylakoid lumen 18.3 kDa protein	-1.18133		0.0588824	1.10156		1	1.20167		0.13166
AT1G54820	protein kinase family protein	-9.59359	Down	0.0121103	-1.02592		1	1.39757		1
AT1G54830	NF-YC3 (NUCLEAR FACTOR Y, SUBUNIT C3); DNA binding / transcription factor	1.80581	Up	0.00685103	1.1186		1	1.11676		1
AT1G54970	ATPRP1 (PROLINE-RICH PROTEIN 1); structural constituent of cell wall	#DIV/0!	Down	0.0118159	1.25446		1	1.20269		1
AT1G55000	peptidoglycan-binding LysM domain-containing protein	1.18321		0.314841	-1.17979		1	-1.11333		1
AT1G55010	PDF1.5 (plant defensin 1.5)	-3.99829		0.180438	-1.45441		1	1.47644		1
AT1G55020	LOX1; lipoxygenase	-3.73598	Down	1.37237e-22	-1.16967		1	-1.04717		1
AT1G55110	AtIDD7 (Arabidopsis thaliana Indeterminate(ID)-Domain 7); nucleic acid binding / transcription factor/ zinc ion binding	2.29768	Up	0.000171426	1.1143		1	1.10405		1
AT1G55130	endomembrane protein 70, putative	-3.24974		0.0671531	-1.09159		1	1.04972		1
AT1G55140	RNA binding / ribonuclease III	-1.54268		0.0858763	1.12457		1	1.0857		1
AT1G55152	unknown protein	1.19594		0.703642	-1.091		1	-1.1931		1
AT1G55160	unknown protein	-3.23432	Down	2.44355e-09	1.14401		1	-1.16747		1
AT1G55210	disease resistance response	-4.58244	Down	5.46328e-13	-1.11784		1	-1.10394		1
AT1G55260	lipid binding	1.13117		0.908112	1.60956		0.402919	1.7768	Up	0.0499958
AT1G55265	unknown protein	2.63642	Up	0.000750491	1.12193		1	1.38696		1
AT1G55280		2.97978	Up	1.64966e-06	-1.07239		1	-1.30907		1
AT1G55310	SR33; RNA binding / protein binding	1.35337		0.0313047	-1.01256		1	-1.14655		1
AT1G55330	AGP21	-10.7268	Down	2.02336e-224	1.21248		3.87228e-05	1.03207		1
AT1G55340	unknown protein	-1.223		0.627482	1.21749		1	1.16855		1
AT1G55360	unknown protein	-4.04257	Down	1.41705e-09	1.09617		1	1.5208		0.0868978
AT1G55365	unknown protein	#DIV/0!		0.0526255	1.04855		1	1.21462		1
AT1G55370	carbohydrate binding / catalytic	-1.89339		0.113011	1.04608		1	1.05689		1
AT1G55480	binding / protein binding	1.18863		0.144173	-1.06611		1	1.25071		0.250977
AT1G55490	CPN60B (CHAPERONIN 60 BETA); ATP binding / protein binding	-1.12335		0.468918	-1.17603		1	1.1132		1
AT1G55510	BCDH BETA1 (BRANCHED-CHAIN ALPHA-KETO ACID DECARBOXYLASE E1 BETA SUBUNIT); 3-methyl-2-oxobutanoate dehydrogenase (2-methylpropanoyl-transferring)/ catalytic	1.35098		0.000272548	-1.22354		0.666453	-1.47941		0.000597146
AT1G55520	TBP2 (TATA BINDING PROTEIN 2); DNA binding / RNA polymerase II transcription factor/ TATA-binding protein binding	-1.61301		0.0575412	1.07219		1	1.07513		1
AT1G55530	zinc finger (C3HC4-type RING finger) family protein	1.72377	Up	7.88629e-05	-1.19334		1	-1.34832		0.986854
AT1G55670	PSAG (PHOTOSYSTEM I SUBUNIT G)	-1.94159	Down	2.15648e-44	1.27874		6.34681e-05	1.44967		0
AT1G55680	WD-40 repeat family protein	1.56985	Up	0.000494146	1.05474		1	1.0188		1
AT1G55730	ATCAX5; calcium:cation antiporter/ cation:cation antiporter	1.33296		0.587228	-1.15585		1	-1.02951		1
AT1G55805	BolA-like family protein	-2.09827	Down	4.57694e-11	1.15381		1	-1.09108		1
AT1G55810	uracil phosphoribosyltransferase, putative / UMP pyrophosphorylase, putative / UPRTase, putative	-1.66245	Down	0.000130136	1.02405		1	-1.16057		1
AT1G55850	ATCSLE1; cellulose synthase/ transferase, transferring glycosyl groups	-1.48939		0.0248716	-1.20065		1	1.02528		1
AT1G55890	pentatricopeptide (PPR) repeat-containing protein	-1.80426		0.275043	1.34233		1	1.14139		1
AT1G55920	ATSERAT2;1 (SERINE ACETYLTRANSFERASE 2;1); serine O-acetyltransferase	-1.42295		0.0189951	-1.06987		1	-1.18354		1
AT1G55930	CBS domain-containing protein / transporter associated domain-containing protein	-1.90433		0.278209	-1.0616		1	1.23438		1
AT1G55960		-1.09218		0.851799	-1.01219		1	1.25143		0.904301
AT1G55990	glycine-rich protein	-4.32662		0.256712	1.52363		1	1.28675		1
AT1G56045	ribosomal protein L41 family protein	-2.97378	Down	6.33878e-47	-1.03957		1	-1.10249		1
AT1G56050	GTP-binding protein-related	-1.97597		0.0942391	-1.11912		1	1.16432		1
AT1G56060	unknown protein	-5.63486	Down	1.04345e-19	-1.21277		1	-1.59773	Down	0.0192269
AT1G56070	LOS1; copper ion binding / translation elongation factor/ translation factor, nucleic acid binding	-1.19665		0.0248827	-1.21166		0.19946	-1.05162		1
AT1G56090	tetratricopeptide repeat (TPR)-containing protein	1.8213		0.119594	1.03639		1	1.40532		1
AT1G56110	NOP56 (Arabidopsis homolog of nucleolar protein Nop56)	-4.39473	Down	2.94698e-07	1.11297		1	1.31324		1
AT1G56170	NF-YC2 (NUCLEAR FACTOR Y, SUBUNIT C2); DNA binding / transcription activator/ transcription factor	7.20051	Up	1.74857e-07	1.01778		1	-1.28957		1
AT1G56200	emb1303 (embryo defective 1303)	-1.22525		0.00838812	1.00094		1	-1.07727		1
AT1G56220	dormancy/auxin associated family protein	1.53765	Up	5.52066e-15	1.04401		1	-1.1155		0.118126
AT1G56260	unknown protein	-5.38444	Down	0.0209235	1.21919		1	1.22862		1
AT1G56280	ATDI19	-1.09578		0.0455633	1.18411		0.000661048	1.04816		1
AT1G56300	DNAJ heat shock N-terminal domain-containing protein	-1.73583	Down	0.00247234	-1.05787		1	-1.74943	Down	0.0217973
AT1G56330	ATSAR1B (SECRETION-ASSOCIATED RAS 1 B); GTP binding	-2.31278	Down	1.79409e-17	1.03729		1	-1.12161		1
AT1G56340	CRT1 (CALRETICULIN 1); calcium ion binding / unfolded protein binding	-5.9131	Down	4.50331e-49	-1.00132		1	1.01992		1
AT1G56423	unknown protein	-1.97621		0.195705	1.05586		1	1.21228		1
AT1G56430	NAS4 (NICOTIANAMINE SYNTHASE 4); nicotianamine synthase	-3.38163		0.0846593	-1.32557		1	1.21166		1
AT1G56450	PBG1; peptidase/ threonine-type endopeptidase	-1.71422	Down	2.15311e-05	-1.11108		1	-1.0674		1
AT1G56580	unknown protein	3.51762	Up	0	1.5293	Up	8.53675e-07	1.22213		0.27604
AT1G56600	AtGolS2 (Arabidopsis thaliana galactinol synthase 2); transferase, transferring glycosyl groups / transferase, transferring hexosyl groups	328.791	Up	0	-1.75584		1	-4.1092		1
AT1G56660	unknown protein	-2.36886	Down	1.57647e-06	-1.96064	Down	0.00247322	-1.92192	Down	0.00220476
AT1G56700	pyrrolidone-carboxylate peptidase family protein	-1.76702	Down	4.00467e-07	-1.12448		1	-1.04187		1
AT1G56720	protein kinase family protein	-3.29388		0.0653567	1.16762		1	1.74136		1
AT1G57560	AtMYB50 (myb domain protein 50); DNA binding / transcription factor	-5.68753		0.140117	-1.38057		1	1.53431		1
AT1G57620	emp24/gp25L/p24 family protein	-5.59934	Down	3.67965e-07	-1.10956		1	-1.0336		1
AT1G57630	disease resistance protein (TIR class), putative	-8.27492	Down	4.55956e-23	-1.09728		1	-1.32075		0.464194
AT1G57660	60S ribosomal protein L21 (RPL21E)	-2.00393	Down	6.45067e-19	1.11357		1	1.16045		0.835478
AT1G57680		-3.82997	Down	1.2742e-26	-1.03436		1	-1.26594		0.313239
AT1G57720	elongation factor 1B-gamma, putative / eEF-1B gamma, putative	-1.52299	Down	5.91191e-05	-1.01001		1	1.07045		1
AT1G57770	amine oxidase family	1.3161		0.238319	-1.35067		1	-1.22114		1
AT1G57860	60S ribosomal protein L21	-2.25529	Down	1.80072e-11	1.03026		1	-1.01538		1
AT1G57980	purine permease-related	-4.5557	Down	0.006151	1.00827		1	-1.21261		1
AT1G57990	ATPUP18; purine transmembrane transporter	-2.52584	Down	2.36253e-27	-1.34674		0.00357855	-1.4636		1.60618e-05
AT1G58025	DNA binding	1.78601	Up	0.0433089	1.05678		1	-1.04277		1
AT1G58030	CAT2 (CATIONIC AMINO ACID TRANSPORTER 2); amino acid transmembrane transporter	1.56057	Up	1.08611e-05	-1.25027		1	-1.10766		1
AT1G58080	ATATP-PRT1 (ATP PHOSPHORIBOSYL TRANSFERASE 1); ATP phosphoribosyltransferase	-1.23954		0.326871	-1.02466		1	1.12017		1
AT1G58100	TCP family transcription factor, putative	-1.43753		0.125248	-1.04809		1	-1.12111		1
AT1G58200	MSL3 (MscS-LIKE 3); ion channel	3.19789	Up	0	-1.17006		1	-1.10566		1
AT1G58225	unknown protein	8.50398		0.178442	4.47693		1	1.91296		1
AT1G58235	unknown protein	1.49625		0.0664303	-1.18032		1	-1.06216		1
AT1G58270	ZW9	1.97296	Up	0	-1.15485		1	-1.25488		0.580301
AT1G58290	HEMA1; glutamyl-tRNA reductase	1.31338		0.000926958	1.35923		0.0022441	1.27482		0.0432067
AT1G58340	ZF14; antiporter/ drug transporter/ transporter	2.55766	Up	0.000340551	-1.23696		1	-1.55676		1
AT1G58360	AAP1 (AMINO ACID PERMEASE 1); amino acid transmembrane transporter/ neutral amino acid transmembrane transporter	2.68881	Up	0	-1.13797		1	-1.20171		1
AT1G58420		-2.1154		0.227125	1.00702		1	-1.37051		1
AT1G58440	XF1; squalene monooxygenase	-3.93607	Down	4.80477e-10	-1.19193		1	-1.24493		1
AT1G58470	ATRBP1 (ARABIDOPSIS THALIANA RNA-BINDING PROTEIN 1); RNA binding / single-stranded RNA binding	2.16629		0.127836	1.15909		1	-1.21625		1
AT1G58520	unknown protein	5.96059	Up	2.07728e-05	1.47715		1	1.27239		1
AT1G58602	ATP binding / protein binding	1.53333	Up	0.019934	-1.12112		1	1.07349		1
AT1G59560	ZCF61; protein binding / zinc ion binding	-1.20466		1	1.99105		1	1.5534		1
AT1G59580	ATMPK2 (ARABIDOPSIS THALIANA MITOGEN-ACTIVATED PROTEIN KINASE HOMOLOG 2); MAP kinase/ kinase/ protein kinase	-2.2673	Down	0.00425395	1.05922		1	1.05014		1
AT1G59590	ZCF37	1.83528	Up	0.0181135	1.12698		1	-1.2222		1
AT1G59640	ZCW32; DNA binding / transcription factor	3.35055		0.0866698	-1.22661		1	1.17815		1
AT1G59700	ATGSTU16 (GLUTATHIONE S-TRANSFERASE TAU 16); glutathione transferase	2.1774	Up	8.36187e-13	1.07411		1	-1.03707		1
AT1G59710		-3.51251	Down	1.8118e-09	1.05369		1	1.03804		1
AT1G59730	ATH7 (thioredoxin H-type 7)	-21.1282	Down	0.0224694	1.02299		1	1.44017		1
AT1G59740	proton-dependent oligopeptide transport (POT) family protein	1.51803		0.523046	-1.71889		1	-2.16329		1
AT1G59860	17.6 kDa class I heat shock protein (HSP17.6A-CI)	-6.30275	Down	8.92352e-09	-1.13589		1	-2.34778	Down	0.011088
AT1G59870	PEN3 (PENETRATION 3); ATPase, coupled to transmembrane movement of substances / cadmium ion transmembrane transporter	-1.97211	Down	8.92369e-14	-1.37427		0.00738289	-1.14263		1
AT1G59900	AT-E1 ALPHA; oxidoreductase, acting on the aldehyde or oxo group of donors, disulfide as acceptor / pyruvate dehydrogenase (acetyl-transferring)	-1.4194		3.88706e-06	-1.11554		1	-1.19714		0.245569
AT1G59990	DEAD/DEAH box helicase, putative (RH22)	-4.33497	Down	0.00153423	-1.21221		1	1.07922		1
AT1G60000	29 kDa ribonucleoprotein, chloroplast, putative / RNA-binding protein cp29, putative	-2.14519	Down	1.41838e-08	1.14157		1	1.2577		0.521418
AT1G60010	unknown protein	-1.4637		0.000317627	1.23543		0.450555	1.05412		1
AT1G60070	binding / clathrin binding / protein binding / protein transporter	-2.81532	Down	0.000223195	-1.16109		1	-1.02098		1
AT1G60140	ATTPS10 (trehalose phosphate synthase); transferase, transferring glycosyl groups / trehalose-phosphatase	2.84915	Up	0	-1.26663		1	-1.28806		0.930459
AT1G60160	potassium transporter family protein	3.75725	Up	0	-1.24599		1	-1.1113		1
AT1G60170	emb1220 (embryo defective 1220)	1.71445	Up	0.000157915	1.0127		1	1.01612		1
AT1G60190	armadillo/beta-catenin repeat family protein / U-box domain-containing protein	174.113	Up	0	-4.02198		1	1.26242		1
AT1G60200	splicing factor PWI domain-containing protein / RNA recognition motif (RRM)-containing protein	-1.3917		0.127869	-1.07009		1	1.00216		1
AT1G60260		1.70761	Up	0.0115935	-1.0931		1	-1.02101		1
AT1G60270		2.0267	Up	0.0388911	1.16392		1	1.07664		1
AT1G60430	ARPC3 (actin-related protein C3); structural molecule	1.32981		0.47165	-1.22		1	-1.28301		1
AT1G60440	ATPANK1 (PANTOTHENATE KINASE 1); pantothenate kinase	1.35803		0.249807	1.01353		1	1.19426		1
AT1G60450	AtGolS7 (Arabidopsis thaliana galactinol synthase 7); transferase, transferring glycosyl groups / transferase, transferring hexosyl groups	#DIV/0!		0.0962845	1.41195		1	-3.11857		1
AT1G60470	AtGolS4 (Arabidopsis thaliana galactinol synthase 4); transferase, transferring glycosyl groups / transferase, transferring hexosyl groups	4.385		0.120559	-5.77645		1	-2.68413		1
AT1G60600	ABC4 (ABERRANT CHLOROPLAST DEVELOPMENT 4); 1,4-dihydroxy-2-naphthoate octaprenyltransferase/ prenyltransferase	-1.71725		0.153734	1.03083		1	1.17861		1
AT1G60640	unknown protein	-2.35965	Down	0.0233369	1.06582		1	1.22499		1
AT1G60660	CB5LP (CYTOCHROME B5-LIKE PROTEIN); heme binding	-5.72324	Down	1.17678e-07	-1.0541		1	-1.02357		1
AT1G60670		1.64943		0.184741	1.14945		1	-1.29265		1
AT1G60710	ATB2; oxidoreductase	1.25636		0.0912699	-1.07814		1	-1.13282		1
AT1G60730	aldo/keto reductase family protein	1.9145	Up	1.71584e-12	-1.24447		1	-1.39373		0.129596
AT1G60770	pentatricopeptide (PPR) repeat-containing protein	-4.87417	Down	0.00467837	-1.065		1	-1.09056		1
AT1G60800	NIK3 (NSP-INTERACTING KINASE 3); kinase	-1.91537		0.071313	1.20532		1	1.39814		1
AT1G60870	MEE9 (maternal effect embryo arrest 9)	-1.47983		0.00289979	1.01762		1	1.03923		1
AT1G60940	SNRK2.10 (SNF1-RELATED PROTEIN KINASE 2.10); kinase	1.69494	Up	8.04188e-09	-1.03507		1	-1.10435		1
AT1G60950	FED A; 2 iron, 2 sulfur cluster binding / electron carrier/ iron-sulfur cluster binding	1.09723		0.401378	1.33262		3.30723e-05	1.42134		5.43884e-09
AT1G61100	disease resistance protein (TIR class), putative	-2.11439	Down	8.75546e-08	-1.09745		1	-1.09736		1
AT1G61120	TPS04 (TERPENE SYNTHASE 04); (E,E)-geranyllinalool synthase	-2.09496	Down	0.0310796	-2.15699		0.31374	-1.72672		0.802387
AT1G61170	unknown protein	-3.57335	Down	0.0147486	1.0701		1	-1.00194		1
AT1G61250	SC3 (SECRETORY CARRIER 3); transmembrane transporter	-1.48055		0.00318065	-1.09219		1	-1.16002		1
AT1G61340	F-box family protein	2.48382	Up	2.10605e-12	-1.18459		1	-1.908	Down	0.0227044
AT1G61350	armadillo/beta-catenin repeat family protein	-1.81962		0.33517	1.38356		1	1.32811		1
AT1G61380	SD1-29 (S-DOMAIN-1 29); carbohydrate binding / kinase/ protein kinase	-2.66591	Down	0.0121079	-1.11025		1	-1.07278		1
AT1G61450	unknown protein	-2.63054		0.454277	1.38861		1	1.67031		1
AT1G61520	LHCA3; chlorophyll binding	-1.37746		1.32496e-19	1.26171		3.37262e-11	1.25629		3.07732e-13
AT1G61570	TIM13 (TRANSLOCASE OF THE INNER MITOCHONDRIAL MEMBRANE 13); P-P-bond-hydrolysis-driven protein transmembrane transporter	-2.84271	Down	2.09923e-06	1.20007		1	1.03257		1
AT1G61580	RPL3B (R-PROTEIN L3 B); structural constituent of ribosome	-6.24705	Down	0.000492789	1.08702		1	1.34097		1
AT1G61590	protein kinase, putative	-18.4804	Down	0.0239561	1.08135		1	1.38907		1
AT1G61620	phosphoinositide binding	1.29224		0.0980762	-1.24238		1	-1.17075		1
AT1G61640	ABC1 family protein	-5.01617	Down	0.032185	-1.32662		1	-1.34663		1
AT1G61667	unknown protein	-11.4062	Down	1.51325e-14	1.42689		0.572622	-1.00267		1
AT1G61690	phosphoinositide binding	1.84992	Up	0.0158339	-1.33033		1	-1.31302		1
AT1G61730	DNA-binding storekeeper protein-related	-1.76444	Down	0.0312491	1.01523		1	-1.01158		1
AT1G61740	unknown protein	1.25869		0.000652728	-1.22559		0.151243	-1.04054		1
AT1G61780	postsynaptic protein-related	-1.3568		0.0238511	1.04943		1	-1.01733		1
AT1G61790	OST3/OST6 family protein	-2.58259	Down	1.25282e-13	1.00962		1	-1.01641		1
AT1G61795		-1.53989		0.810474	1.75465		1	2.20079		0.966748
AT1G61810	BGLU45 (BETA-GLUCOSIDASE 45); catalytic/ cation binding / hydrolase, hydrolyzing O-glycosyl compounds	1.00868		1	-2.11269		0.512485	-1.91173		0.603066
AT1G61820	BGLU46 (BETA GLUCOSIDASE 46); catalytic/ cation binding / hydrolase, hydrolyzing O-glycosyl compounds	-3.73079	Down	2.83096e-13	-1.31815		1	-1.24587		1
AT1G61870	PPR336 (pentatricopeptide repeat 336)	-2.44451	Down	0.00767339	-1.10971		1	1.00626		1
AT1G61890	MATE efflux family protein	2.69721	Up	0	-1.5327	Down	0.00131125	-1.4977		0.00184091
AT1G61900	unknown protein	-1.72604	Down	0.00188368	-1.22936		1	-1.24716		1
AT1G61990	mitochondrial transcription termination factor-related / mTERF-related	-2.73827		0.0701909	1.02519		1	1.10902		1
AT1G62020	coatomer protein complex, subunit alpha, putative	-2.59102	Down	0.00993202	-1.06265		1	1.04369		1
AT1G62040	ATG8C (autophagy 8c); microtubule binding	1.26336		0.134078	1.1548		1	1.04504		1
AT1G62045		1.26952		0.472478	-1.0223		1	-1.16105		1
AT1G62180	APR2 (5'ADENYLYLPHOSPHOSULFATE REDUCTASE 2); adenylyl-sulfate reductase/ phosphoadenylyl-sulfate reductase (thioredoxin)	-1.44633		0.0332725	-1.16717		1	1.05648		1
AT1G62200	proton-dependent oligopeptide transport (POT) family protein	1.76006		0.062033	1.10159		1	1.1965		1
AT1G62300	WRKY6; transcription factor	-1.26329		0.189316	-1.25456		1	-1.2329		1
AT1G62310	transcription factor jumonji (jmjC) domain-containing protein	1.63808		0.210814	-1.21763		1	-1.46631		1
AT1G62380	ACO2 (ACC OXIDASE 2); 1-aminocyclopropane-1-carboxylate oxidase	-1.65778	Down	4.86989e-30	1.17109		0.00254845	1.24802		1.55455e-07
AT1G62390	octicosapeptide/Phox/Bem1p (PB1) domain-containing protein / tetratricopeptide repeat (TPR)-containing protein	-1.38094		0.11923	-1.11885		1	-1.09802		1
AT1G62420	unknown protein	-1.66764		0.166454	-1.30873		1	-1.29878		1
AT1G62422	unknown protein	-1.70479	Down	0.0221595	1.11228		1	-1.18112		1
AT1G62430	ATCDS1; phosphatidate cytidylyltransferase	1.99511	Up	0.0320135	1.00878		1	1.39302		1
AT1G62440	LRX2 (LEUCINE-RICH REPEAT/EXTENSIN 2); protein binding / structural constituent of cell wall	-6.75829	Down	0.00102662	-1.23927		1	-1.25787		1
AT1G62480	vacuolar calcium-binding protein-related	-4.52729	Down	0	-1.12654		3.52663e-06	-1.17694		2.21841e-15
AT1G62500	protease inhibitor/seed storage/lipid transfer protein (LTP) family protein	-5.34993	Down	0.00190729	-1.39753		1	-1.08919		1
AT1G62510	protease inhibitor/seed storage/lipid transfer protein (LTP) family protein	-3.06153	Down	2.98752e-38	-1.02538		1	-1.07446		1
AT1G62540	FMO GS-OX2 (FLAVIN-MONOOXYGENASE GLUCOSINOLATE S-OXYGENASE 2); 3-methylthiopropyl glucosinolate S-oxygenase/ 4-methylthiopropyl glucosinolate S-oxygenase/ 5-methylthiopropyl glucosinolate S-oxygenase/ 7-methylthiopropyl glucosinolate S-oxygenase/ 8-methyl	5.85873	Up	4.85499e-06	-1.08257		1	1.20781		1
AT1G62570	FMO GS-OX4 (FLAVIN-MONOOXYGENASE GLUCOSINOLATE S-OXYGENASE 4); 4-methylthiopropyl glucosinolate S-oxygenase/ 8-methylthiopropyl glucosinolate S-oxygenase/ flavin-containing monooxygenase/ monooxygenase	6.19056	Up	0	-1.0907		1	-1.55509		0.45819
AT1G62600	flavin-containing monooxygenase family protein / FMO family protein	2.1889	Up	3.38457e-06	-1.05575		1	1.16283		1
AT1G62640	KAS III (3-KETOACYL-ACYL CARRIER PROTEIN SYNTHASE III); 3-oxoacyl-[acyl-carrier-protein] synthase/ catalytic/ transferase, transferring acyl groups other than amino-acyl groups	-2.35696	Down	0.0158296	-1.10167		1	1.21701		1
AT1G62660	beta-fructosidase (BFRUCT3) / beta-fructofuranosidase / invertase, vacuolar	-1.20466		0.0863988	-1.44105		0.00232903	-1.26942		0.151828
AT1G62710	BETA-VPE (BETA VACUOLAR PROCESSING ENZYME); cysteine-type endopeptidase	7.7904	Up	8.2681e-06	-1.19557		1	1.16892		1
AT1G62750	SCO1 (SNOWY COTYLEDON 1); ATP binding / translation elongation factor/ translation factor, nucleic acid binding	-1.09636		0.433219	-1.29074		0.0199206	-1.06305		1
AT1G62770	invertase/pectin methylesterase inhibitor family protein	-1.59402		0.38942	1.26805		1	1.13216		1
AT1G62790	protease inhibitor/seed storage/lipid transfer protein (LTP) family protein	-3.72597	Down	5.79149e-18	1.06012		1	1.00085		1
AT1G62800	ASP4 (ASPARTATE AMINOTRANSFERASE 4); catalytic/ pyridoxal phosphate binding / transaminase/ transferase, transferring nitrogenous groups	-3.52635	Down	0.00399004	1.12574		1	1.13599		1
AT1G62820	calmodulin, putative	-1.86279	Down	0.000238925	1.13051		1	-1.02966		1
AT1G62886	DNA binding	1		1	1		1	1		1
AT1G62960	ACS10 (ACC SYNTHASE 10); 1-aminocyclopropane-1-carboxylate synthase/ L-aspartate:2-oxoglutarate aminotransferase/ aromatic-amino-acid:2-oxoglutarate aminotransferase	-1.68033	Down	0.00116221	-1.15056		1	-1.02657		1
AT1G62975	basic helix-loop-helix (bHLH) family protein (bHLH125)	-3.62524	Down	4.22708e-12	-1.04218		1	-1.14246		1
AT1G62980	ATEXPA18 (ARABIDOPSIS THALIANA EXPANSIN A18)	#DIV/0!	Down	0.0358241	1.18635		1	1.26978		1
AT1G63000	NRS/ER (NUCLEOTIDE-RHAMNOSE SYNTHASE/EPIMERASE-REDUCTASE); UDP-4-keto-6-deoxy-glucose-3,5-epimerase/ UDP-4-keto-rhamnose-4-keto-reductase/ dTDP-4-dehydrorhamnose 3,5-epimerase/ dTDP-4-dehydrorhamnose reductase	-2.3308	Down	7.93085e-06	1.10035		1	1.08418		1
AT1G63010	SPX (SYG1/Pho81/XPR1) domain-containing protein	2.16102	Up	1.65116e-06	-1.10593		1	1.03696		1
AT1G63090	AtPP2-A11 (Phloem protein 2-A11); carbohydrate binding	-2.6278	Down	1.91691e-18	1.0439		1	-1.22019		0.586672
AT1G63120	ATRBL2 (Arabidopsis thaliana Rhomboid-like 2); serine-type endopeptidase	-2.08506	Down	0.0173348	1.00909		1	1.01991		1
AT1G63130	pentatricopeptide (PPR) repeat-containing protein	-2.76929		0.210154	-1.06551		1	1.38059		1
AT1G63170	zinc finger (C3HC4-type RING finger) family protein	1.45608		0.0276345	-1.11625		1	-1.08061		1
AT1G63180	UGE3 (UDP-D-glucose/UDP-D-galactose 4-epimerase 3); UDP-glucose 4-epimerase/ protein dimerization	2.00542	Up	2.41723e-07	-1.16834		1	-1.28062		1
AT1G63220	C2 domain-containing protein	-5.71705	Down	3.02505e-06	1.1723		1	-1.04379		1
AT1G63260	TET10 (TETRASPANIN10)	-6.00102	Down	1.70018e-09	1.15802		1	1.0026		1
AT1G63270	ATNAP10; transporter	-1.61358		0.393964	1.22929		1	1.09017		1
AT1G63290	ribulose-phosphate 3-epimerase, cytosolic, putative / pentose-5-phosphate 3-epimerase, putative	-2.00281	Down	9.41497e-05	1.00511		1	1.00797		1
AT1G63350	disease resistance protein (CC-NBS-LRR class), putative	-2.75181		0.175388	-1.49361		1	-1.13407		1
AT1G63460	glutathione peroxidase, putative	-1.68791	Down	0.00398903	-1.00829		1	-1.05342		1
AT1G63720		1.51978		0.228878	-1.08735		1	-1.36869		1
AT1G63770	peptidase M1 family protein	2.29911	Up	0	-1.25547		1	-1.04378		1
AT1G63780	IMP4	-2.19714	Down	0.00860741	1.0558		1	-1.17214		1
AT1G63800	UBC5 (ubiquitin-conjugating enzyme 5); ubiquitin-protein ligase	-1.33154		0.00283841	-1.00878		1	-1.00706		1
AT1G63830	proline-rich family protein	-1.6412	Down	0.0358241	1.0243		1	-1.16054		1
AT1G63840	zinc finger (C3HC4-type RING finger) family protein	1.0644		1	-1.0835		1	-1.121		1
AT1G63880	disease resistance protein (TIR-NBS-LRR class), putative	2.07026	Up	0.00371314	-1.0124		1	1.34542		1
AT1G63970	ISPF; 2-C-methyl-D-erythritol 2,4-cyclodiphosphate synthase	-1.38948		0.0394767	-1.00884		1	1.02009		1
AT1G63980	D111/G-patch domain-containing protein	-1.51328	Down	0.000818602	1.07687		1	1.13186		1
AT1G64060	ATRBOH F (ARABIDOPSIS THALIANA RESPIRATORY BURST OXIDASE PROTEIN F); NAD(P)H oxidase	-2.52457		0.0685699	1.15524		1	-1.15349		1
AT1G64065		-2.0643		0.177649	-1.19896		1	-1.17724		1
AT1G64090	reticulon family protein (RTNLB3)	-1.89683	Down	4.96548e-08	-1.0821		1	-1.04693		1
AT1G64150	unknown protein	1.48847		0.345212	-1.28693		1	1.42588		1
AT1G64160	disease resistance-responsive family protein / dirigent family protein	-123.162	Down	9.40761e-17	1.05037		1	-1.08985		1
AT1G64170	ATCHX16 (CATION/H+ EXCHANGER 16); monovalent cation:proton antiporter/ sodium:hydrogen antiporter	#DIV/0!		0.0725729	1.07836		1	1.38145		1
AT1G64190	6-phosphogluconate dehydrogenase family protein	-1.86253	Down	0.00806513	-1.04688		1	1.03369		1
AT1G64195		#DIV/0!	Up	0.00376591	1		1	#DIV/0!		1
AT1G64220	TOM7-2 (TRANSLOCASE OF OUTER MEMBRANE 7 KDA SUBUNIT 2); P-P-bond-hydrolysis-driven protein transmembrane transporter	-29.5219	Down	0.0235291	-1.55394		1	-3.12346		1
AT1G64230	ubiquitin-conjugating enzyme, putative	-1.69671	Down	1.55868e-51	1.04732		1	-1.14716		0.00104635
AT1G64280	NPR1 (NONEXPRESSER OF PR GENES 1); protein binding / transcription activator	-1.39281		0.327012	-1.1317		1	-1.18153		1
AT1G64330	myosin heavy chain-related	-3.45046	Down	0.000794321	-1.01733		1	1.01108		1
AT1G64355	unknown protein	-1.95246	Down	0.000919668	-1.09756		1	1.07346		1
AT1G64370	unknown protein	-2.12621	Down	7.9817e-12	1.37378		0.00812762	1.30098		0.0592756
AT1G64380	AP2 domain-containing transcription factor, putative	3.21265	Up	0.00130377	1.38837		1	1.25008		1
AT1G64430		1.52122	Up	0.038562	1.04896		1	1.06877		1
AT1G64440	RHD1 (ROOT HAIR DEFECTIVE 1); UDP-glucose 4-epimerase/ protein dimerization	1.84645		0.0788717	-1.18643		1	-1.00805		1
AT1G64490	unknown protein	-2.116	Down	1.875e-05	1.32391		0.827552	1.32751		0.541969
AT1G64500	glutaredoxin family protein	1.3007		0.0214844	-1.10894		1	1.11437		1
AT1G64510	ribosomal protein S6 family protein	-1.45214		7.05489e-08	1.02449		1	1.13623		0.63953
AT1G64520	RPN12a (Regulatory Particle non-ATPase 12a); peptidase	1.19026		0.233682	-1.07873		1	-1.13386		1
AT1G64640	plastocyanin-like domain-containing protein	-6.30663	Down	2.62765e-05	1.55211		1	1.44979		1
AT1G64650		-6.24733	Down	2.06335e-08	-1.10661		1	-1.18992		1
AT1G64660	ATMGL (ARABIDOPSIS THALIANA METHIONINE GAMMA-LYASE); catalytic/ methionine gamma-lyase	-1.19522		0.0138017	-1.21975		0.0742333	-1.3894		1.10609e-05
AT1G64680	unknown protein	1.31042		0.042717	-1.11888		1	1.10659		1
AT1G64710	alcohol dehydrogenase, putative	3.13956	Up	3.37167e-05	-1.03459		1	1.0974		1
AT1G64720	CP5	-1.395		1.22988e-12	-1.02523		1	1.08921		0.470829
AT1G64740	TUA1 (ALPHA-1 TUBULIN); structural constituent of cytoskeleton	1.09648		0.735281	-1.29848		0.720936	-1.3322		0.305836
AT1G64750	ATDSS1(I) (ARABIDOPSIS THALIANA DELETION OF SUV3 SUPRESSOR 1(I))	-1.5475	Down	5.60029e-06	-1.04847		1	-1.06695		1
AT1G64760	glycosyl hydrolase family 17 protein	-2.47222		0.117515	-1.50766		1	-1.5127		1
AT1G64850	calcium-binding EF hand family protein	1.36989		0.00177169	-1.02424		1	-1.08588		1
AT1G64880	ribosomal protein S5 family protein	-3.67878	Down	0.00112753	1.11789		1	1.28537		1
AT1G64900	CYP89A2 (CYTOCHROME P450 89A2); electron carrier/ heme binding / iron ion binding / monooxygenase/ oxygen binding	1.82301	Up	3.99456e-05	-1.04265		1	1.04985		1
AT1G64940	CYP89A6; electron carrier/ heme binding / iron ion binding / monooxygenase/ oxygen binding	-10.7546		0.0830581	-1.51068		1	-2.17915		1
AT1G64950	CYP89A5; electron carrier/ heme binding / iron ion binding / monooxygenase/ oxygen binding	2.71041	Up	0	-1.21436		1	-1.18346		1
AT1G64970	G-TMT (GAMMA-TOCOPHEROL METHYLTRANSFERASE); tocopherol O-methyltransferase	5.16269	Up	5.19862e-13	1.17683		1	1.17099		1
AT1G64980	unknown protein	-5.77503	Down	1.71283e-19	-1.48026		0.16956	-1.28989		0.884333
AT1G65010	unknown protein	-4.13899	Down	0.0206227	-1.08728		1	1.18222		1
AT1G65040	protein binding / zinc ion binding	-1.26193		0.304765	1.0029		1	1.02229		1
AT1G65190	protein kinase family protein	-2.43101	Down	0.001976	-1.16213		1	-1.05362		1
AT1G65230	unknown protein	1.42674		0.00408864	-1.05491		1	1.09532		1
AT1G65260	PTAC4 (PLASTID TRANSCRIPTIONALLY ACTIVE4)	1.48455		3.29236e-09	-1.08994		1	-1.16878		0.733323
AT1G65270	unknown protein	-2.49897	Down	2.19181e-05	-1.14817		1	-1.0165		1
AT1G65290	mtACP2 (mitochondrial acyl carrier protein 2); acyl carrier/ metal ion binding	-1.58044	Down	1.22413e-05	1.07378		1	-1.01985		1
AT1G65295	unknown protein	-3.82953	Down	4.44519e-08	1.3761		1	1.20076		1
AT1G65310	XTH17 (XYLOGLUCAN ENDOTRANSGLUCOSYLASE/HYDROLASE 17); hydrolase, acting on glycosyl bonds / hydrolase, hydrolyzing O-glycosyl compounds / xyloglucan:xyloglucosyl transferase	-8.7555		0.0611181	-1.04972		1	1.53934		1
AT1G65370	meprin and TRAF homology domain-containing protein / MATH domain-containing protein	-4.5045	Down	6.51189e-06	1.25257		1	1.32296		1
AT1G65390	ATPP2-A5 (ARABIDOPSIS THALIANA PHLOEM PROTEIN 2 A5); carbohydrate binding	-5.93253	Down	0.0189969	-1.26402		1	1.15867		1
AT1G65430	zinc finger protein-related	1.65194	Up	0.0334746	1.11944		1	1.08421		1
AT1G65481	other RNA	#DIV/0!	Down	3.16668e-07	1.32944		1	1.30858		1
AT1G65486	unknown protein	-3.54099	Down	0.00474256	-1.17686		1	1.00507		1
AT1G65490	unknown protein	-2.66753	Down	2.48653e-13	1.14165		1	1.24182		0.562128
AT1G65510	unknown protein	-1.88927	Down	0.0316621	1.00387		1	-1.18255		1
AT1G65520	ECI1 (DELTA(3), DELTA(2)-ENOYL COA ISOMERASE 1); carnitine racemase/ catalytic/ dodecenoyl-CoA delta-isomerase	-1.78739	Down	0.0371331	1.10629		1	1.0354		1
AT1G65580	FRA3 (FRAGILE FIBER3); inositol or phosphatidylinositol phosphatase	2.08649	Up	0.000960517	-1.079		1	1.03996		1
AT1G65610	KOR2; catalytic/ hydrolase, hydrolyzing O-glycosyl compounds	-39.7016	Down	3.95625e-15	-1.2131		1	-1.12878		1
AT1G65650	UCH2; ubiquitin thiolesterase/ ubiquitin-specific protease	-1.06132		1	1.02106		1	1.15869		1
AT1G65660	SMP1 (SWELLMAP 1); nucleic acid binding / single-stranded RNA binding	1.97655	Up	1.54075e-08	-1.15277		1	-1.16118		1
AT1G65720	unknown protein	-1.34999		0.000107683	1.03316		1	-1.03202		1
AT1G65730	YSL7 (YELLOW STRIPE LIKE 7); oligopeptide transporter	-5.79493	Down	0.011134	1.20137		1	1.22893		1
AT1G65820	microsomal glutathione s-transferase, putative	-1.46688		1.66119e-08	-1.05117		1	-1.10721		1
AT1G65840	ATPAO4 (ARABIDOPSIS THALIANA POLYAMINE OXIDASE 4); amine oxidase/ polyamine oxidase	-1.53455		0.0662988	1.04335		1	1.14921		1
AT1G65845	unknown protein	-19.8231	Down	1.5449e-61	-1.00198		1	1.1957		0.509115
AT1G65860	FMO GS-OX1 (FLAVIN-MONOOXYGENASE GLUCOSINOLATE S-OXYGENASE 1); 3-methylthiopropyl glucosinolate S-oxygenase/ 4-methylthiopropyl glucosinolate S-oxygenase/ 5-methylthiopropyl glucosinolate S-oxygenase/ 6-methylthiopropyl glucosinolate S-oxygenase/ 7-methyl	-3.51266		0.0828916	1.23898		1	1.18008		1
AT1G65870	disease resistance-responsive family protein	-5.11249	Down	0.0302991	-1.51457		1	-1.02095		1
AT1G65930	isocitrate dehydrogenase, putative / NADP+ isocitrate dehydrogenase, putative	-1.30049		1.90806e-09	-1.14627		0.0575478	-1.06513		1
AT1G65960	GAD2 (GLUTAMATE DECARBOXYLASE 2); calmodulin binding / glutamate decarboxylase	-1.49688		7.07184e-05	1.10943		1	1.10928		1
AT1G65970	TPX2 (thioredoxin-dependent peroxidase 2); antioxidant/ oxidoreductase	-1.85882	Down	6.04623e-06	-1.21823		1	-1.49302		0.0671922
AT1G65980	TPX1 (thioredoxin-dependent peroxidase 1); antioxidant/ oxidoreductase	1.10776		0.173425	1.06413		1	-1.1199		0.742119
AT1G66080	unknown protein	2.29946		0.101919	1.47881		1	-1.18999		1
AT1G66090	disease resistance protein (TIR-NBS class), putative	-5.34899	Down	4.24924e-11	-1.88923	Down	0.0401739	-2.08102	Down	0.00526897
AT1G66100	thionin, putative	-5.66694	Down	4.87782e-92	-1.23162		0.0200295	-1.34243		2.69006e-05
AT1G66130	oxidoreductase N-terminal domain-containing protein	2.89445	Up	2.66323e-14	-1.06971		1	1.26575		1
AT1G66140	ZFP4 (ZINC FINGER PROTEIN 4); nucleic acid binding / transcription factor/ zinc ion binding	-3.01406	Down	0.0392095	1.10769		1	1.26405		1
AT1G66160	U-box domain-containing protein	-4.09492	Down	1.16827e-22	-1.11739		1	-1.48981		0.0113141
AT1G66180	aspartyl protease family protein	-8.00341	Down	6.64233e-31	-1.17263		1	-1.00766		1
AT1G66190	unknown protein	-2.68197		0.119594	-1.01567		1	-1.16362		1
AT1G66200	ATGSR2; copper ion binding / glutamate-ammonia ligase	1.70891	Up	0	-1.10374		1	1.03046		1
AT1G66230	MYB20 (myb domain protein 20); DNA binding / transcription factor	-1.35645		0.540239	-1.12604		1	1.17213		1
AT1G66240	ATX1 (ARABIDOPSIS HOMOLOG OF ANTI-OXIDANT 1); metal ion binding	-1.26403		0.000111031	1.19051		0.00373834	1.01868		1
AT1G66260	RNA and export factor-binding protein, putative	-1.41174		0.00199407	-1.07174		1	-1.13506		1
AT1G66270	BGLU21; catalytic/ cation binding / hydrolase, hydrolyzing O-glycosyl compounds	-25.3398	Down	6.07953e-37	-1.14661		1	-1.00761		1
AT1G66280	BGLU22; catalytic/ cation binding / hydrolase, hydrolyzing O-glycosyl compounds	-11.0985	Down	1.69868e-118	-1.14876		0.572622	-1.04288		1
AT1G66410	CAM4 (calmodulin 4); calcium ion binding / signal transducer	-1.28852		0.00872267	1.04854		1	-1.07302		1
AT1G66430	pfkB-type carbohydrate kinase family protein	1.39789		0.280592	1.17761		1	1.22125		1
AT1G66480	PMI2 (plastid movement impaired 2)	-4.67891	Down	0.00819956	-1.30052		1	1.08315		1
AT1G66500	zinc finger (C2H2-type) family protein	1.46214		0.189956	-1.20614		1	-1.82034		0.521246
AT1G66530	arginyl-tRNA synthetase, putative / arginine--tRNA ligase, putative	-1.86257		0.217077	-1.20835		1	-1.13531		1
AT1G66540	cytochrome P450, putative	1.61772		0.288119	-1.97499		1	-1.1757		1
AT1G66570	ATSUC7 (Sucrose-proton symporter 7); carbohydrate transmembrane transporter/ sucrose:hydrogen symporter/ sugar:hydrogen symporter	7.17019	Up	0.000665267	-1.23636		1	-1.53119		1
AT1G66580	60S ribosomal protein L10 (RPL10C)	1.05762		0.328686	-1.12209		0.0874944	-1.38384		4.91249e-16
AT1G66670	CLPP3; serine-type endopeptidase	-1.28445		0.0416838	-1.00303		1	1.18987		0.930459
AT1G66680	AR401	1.30367		0.126028	1.04065		1	-1.1928		1
AT1G66760	MATE efflux family protein	4.5869	Up	0	-1.28465		0.896406	-1.28054		0.664953
AT1G66800	cinnamyl-alcohol dehydrogenase family / CAD family	-26.3213	Down	1.94116e-10	-1.11088		1	1.13668		1
AT1G66820	glycine-rich protein	-1.73938	Down	0.00345544	1.02004		1	1.17466		1
AT1G66920	serine/threonine protein kinase, putative	-2.39134	Down	0.00492554	-1.07779		1	-1.11957		1
AT1G66940	protein kinase-related	-6.19122	Down	0.000268277	1.17639		1	1.78101		0.409105
AT1G66970	SVL2 (SHV3-LIKE 2); glycerophosphodiester phosphodiesterase/ kinase	-2.12669	Down	0.000563939	-1.24998		1	1.25869		1
AT1G66980	protein kinase family protein / glycerophosphoryl diester phosphodiesterase family protein	-1.42421		0.577718	1.14713		1	1.25363		1
AT1G67030	ZFP6 (ZINC FINGER PROTEIN 6); nucleic acid binding / transcription factor/ zinc ion binding	-2.03316		0.402679	1.41059		1	1.32769		1
AT1G67050	unknown protein	-2.14027	Down	0.0478811	1.31047		1	1.51309		1
AT1G67060	unknown protein	-2.27438	Down	2.98904e-05	1.01515		1	-1.26287		1
AT1G67070	DIN9 (DARK INDUCIBLE 9); mannose-6-phosphate isomerase	-1.90875	Down	0.000606104	-1.0993		1	-1.31081		1
AT1G67080	ABA4 (abscisic acid (ABA)-deficient 4); intramolecular oxidoreductase	1.61515	Up	0.00983032	1.4375		0.83905	1.19574		1
AT1G67090	RBCS1A (RIBULOSE BISPHOSPHATE CARBOXYLASE SMALL CHAIN 1A); copper ion binding / ribulose-bisphosphate carboxylase	-1.32944		2.65023e-07	1.02974		1	1.25033		2.10275e-05
AT1G67148	unknown protein	-15.6805		0.170055	1.55763		1	3.26864		0.487139
AT1G67230	LINC1 (LITTLE NUCLEI1)	-1.54852		0.061455	-1.04343		1	-1.0482		1
AT1G67250	proteasome maturation factor UMP1 family protein	-1.59028	Down	0.000355299	-1.01153		1	-1.07837		1
AT1G67265	RTFL21 (ROTUNDIFOLIA LIKE 21)	-6.8876	Down	1.04357e-05	1.98239		0.0525604	1.25115		1
AT1G67280	lactoylglutathione lyase, putative / glyoxalase I, putative	1.56017	Up	2.0329e-08	-1.01346		1	1.05698		1
AT1G67300	hexose transporter, putative	3.76643	Up	3.8096e-11	-1.02771		1	-1.01598		1
AT1G67320	DNA primase, large subunit family	2.35412		0.203413	-1.1462		1	1.06687		1
AT1G67340	zinc finger (MYND type) family protein / F-box family protein	5.27036	Up	2.08905e-12	1.05624		1	1.31106		1
AT1G67350	unknown protein	-1.27972		0.0190757	1.0164		1	-1.07363		1
AT1G67360	rubber elongation factor (REF) family protein	3.94923	Up	0	-1.12849		1	-1.34977		1
AT1G67430	60S ribosomal protein L17 (RPL17B)	-1.92158	Down	1.53507e-27	1.07589		1	1.03614		1
AT1G67470	protein kinase family protein	-3.30393	Down	0.00669634	-1.09131		1	-1.20501		1
AT1G67480	kelch repeat-containing F-box family protein	-2.61568	Down	4.60166e-21	-1.22012		0.632604	-1.26297		0.170471
AT1G67560	lipoxygenase family protein	-2.76812	Down	8.7128e-05	-1.1312		1	-1.02382		1
AT1G67580	protein kinase family protein	1.70528	Up	0.00554249	-1.19399		1	-1.17601		1
AT1G67590	remorin family protein	-2.15137		0.130527	1.22477		1	1.53734		1
AT1G67680	7S RNA binding	-1.5859		0.0515927	-1.0451		1	-1.16635		1
AT1G67700	unknown protein	1.30736		0.000160495	1.01323		1	1.0187		1
AT1G67740	PSBY	-1.31354		0.00302668	1.05896		1	1.22018		0.176169
AT1G67750	pectate lyase family protein	-4.81859		0.527905	2.29659		1	3.0985		1
AT1G67810	SUFE2 (SULFUR E 2); enzyme activator	-1.77258		0.084255	1.08714		1	1.2106		1
AT1G67840	CSK (CHLOROPLAST SENSOR KINASE); ATP binding / kinase	2.41621	Up	1.64626e-08	1.044		1	1.26859		1
AT1G67860	unknown protein	-1.01033		1	1.22738		0.687728	-1.04495		1
AT1G67865	unknown protein	1.44212		7.08013e-07	1.28054		0.0112402	-1.0311		1
AT1G67870	glycine-rich protein	1.64886	Up	0.00181421	1.4254		0.601948	1.50539		0.154197
AT1G67890	protein kinase family protein	1.87931	Up	0.0147998	-1.14698		1	-1.05895		1
AT1G67900	phototropic-responsive NPH3 family protein	-2.29324	Down	0.00016599	1.04962		1	-1.02967		1
AT1G67910	unknown protein	-4.95531	Down	0.0379948	1.33867		1	1.10309		1
AT1G67920	unknown protein	2.40834	Up	1.39819e-07	-1.43408		1	-1.76372		0.336223
AT1G67950	RNA recognition motif (RRM)-containing protein	-3.63561	Down	0.00108493	-1.00814		1	1.28695		1
AT1G68010	HPR; glycerate dehydrogenase/ poly(U) binding	1.20362		1.61143e-05	-1.08398		1	1.0144		1
AT1G68020	ATTPS6; alpha,alpha-trehalose-phosphate synthase (UDP-forming)/ transferase, transferring glycosyl groups / trehalose-phosphatase	2.65634	Up	1.60553e-10	-1.12076		1	-1.16754		1
AT1G68050	FKF1 (FLAVIN-BINDING, KELCH REPEAT, F BOX 1); signal transducer/ two-component sensor/ ubiquitin-protein ligase	3.45106	Up	0.0278542	-1.03193		1	-1.00774		1
AT1G68060	ATMAP70-1 (microtubule-associated proteins 70-1); microtubule binding	-2.86652	Down	0.00233354	1.00825		1	1.09518		1
AT1G68140		1.439		0.014418	-1.11761		1	-1.02758		1
AT1G68150	WRKY9; transcription factor	-10.5565	Down	0.00919167	-1.03685		1	1.0356		1
AT1G68238	unknown protein	-4.81859	Down	4.69757e-05	-1.26728		1	1.1938		1
AT1G68290	ENDO 2 (endonuclease 2); T/G mismatch-specific endonuclease/ endonuclease/ nucleic acid binding / single-stranded DNA specific endodeoxyribonuclease	-6.51309	Down	3.16604e-05	-1.0274		1	1.12528		1
AT1G68310	vacuolar sorting signal binding	-1.39032		0.139535	1.08436		1	-1.06276		1
AT1G68320	MYB62 (myb domain protein 62); DNA binding / transcription factor	2.64553		0.340953	-1.77139		1	-2.76373		1
AT1G68400	leucine-rich repeat transmembrane protein kinase, putative	-1.98692		0.247066	1.04286		1	1.41908		1
AT1G68410	protein phosphatase 2C-related / PP2C-related	-2.43856	Down	4.96254e-17	-1.33096		0.0875896	-1.6648	Down	4.58458e-06
AT1G68440	unknown protein	1.98157	Up	0	-1.32214		3.06653e-05	-1.21685		0.0102087
AT1G68500	unknown protein	4.01988	Up	1.09275e-14	-1.10266		1	-1.39394		1
AT1G68520	zinc finger (B-box type) family protein	1.45482		0.000182043	1.18291		1	1.1933		1
AT1G68530	KCS6 (3-KETOACYL-COA SYNTHASE 6); catalytic/ transferase, transferring acyl groups other than amino-acyl groups	2.98123	Up	0	-1.01671		1	1.17522		0.664953
AT1G68560	XYL1 (ALPHA-XYLOSIDASE 1); alpha-N-arabinofuranosidase/ hydrolase, hydrolyzing O-glycosyl compounds / xylan 1,4-beta-xylosidase	-1.82498	Down	0.00588515	1.00517		1	1.29745		1
AT1G68570	proton-dependent oligopeptide transport (POT) family protein	2.20076	Up	7.48336e-05	1.02448		1	1.18219		1
AT1G68590	plastid-specific 30S ribosomal protein 3, putative / PSRP-3, putative	-2.28392	Down	1.3008e-22	1.01683		1	1.1875		0.245569
AT1G68620	hydrolase	2.40564	Up	5.52066e-15	-1.14809		1	-1.11356		1
AT1G68660		-1.1569		0.183051	-1.04377		1	1.05026		1
AT1G68670	myb family transcription factor	1.34046		0.0647863	1.07861		1	1.03788		1
AT1G68680	unknown protein	-1.38977		0.248802	-1.01756		1	1.09789		1
AT1G68690	ATP binding / protein kinase/ protein serine/threonine kinase	-2.5626	Down	0.0490296	-1.33074		1	-1.39247		1
AT1G68730	zinc finger (DNL type) family protein	-1.74784	Down	0.0427568	-1.20121		1	-1.21667		1
AT1G68760	ATNUDX1 (ARABIDOPSIS THALIANA NUDIX HYDROLASE 1); dihydroneopterin triphosphate pyrophosphohydrolase/ hydrolase	-5.3373	Down	1.14224e-12	1.12997		1	-1.0588		1
AT1G68820	membrane protein, putative	1.68286	Up	0.0103434	1.08633		1	1.05026		1
AT1G68830	STN7 (Stt7 homolog STN7); kinase/ protein kinase	1.22614		0.103028	-1.1087		1	1.01853		1
AT1G68840	RAV2 (REGULATOR OF THE ATPASE OF THE VACUOLAR MEMBRANE); DNA binding / transcription factor/ transcription repressor	-2.77313	Down	3.64693e-09	1.02401		1	1.04161		1
AT1G68850	peroxidase, putative	-3.08218		0.193948	1.07054		1	-1.09241		1
AT1G68862	unknown protein	-3.11898		0.0996121	-1.06631		1	1.44876		1
AT1G68870	unknown protein	-2.0066		0.188665	1.66303		1	-1.03658		1
AT1G68880	AtbZIP (Arabidopsis thaliana basic leucine-zipper 8); DNA binding / transcription factor	-7.0226		0.111652	2.03933		1	1.44017		1
AT1G69010	BIM2 (BES1-interacting Myc-like protein 2); DNA binding / transcription factor	1.71708	Up	0.00583052	-1.11013		1	1.01417		1
AT1G69030		-4.48841	Down	4.25595e-07	1.25589		1	1.12555		1
AT1G69040	ACR4 (ACT REPEAT 4); amino acid binding	-1.41395		0.533514	1.19077		1	1.20001		1
AT1G69050	unknown protein	-5.31287		0.480586	2.15856		1	1.84199		1
AT1G69200	kinase	-4.37976	Down	0.00675401	-1.12967		1	-1.03198		1
AT1G69220	SIK1; ATP binding / kinase/ protein kinase/ protein serine/threonine kinase	2.01473	Up	4.82814e-05	-1.1808		1	-1.08615		1
AT1G69230	SP1L2 (SPIRAL1-LIKE2)	1.91169		0.208847	-2.35911		1	1.01951		1
AT1G69260	AFP1 (ABI FIVE BINDING PROTEIN)	17.3427	Up	0	-1.17573		1	-1.27741		1
AT1G69270	RPK1 (RECEPTOR-LIKE PROTEIN KINASE 1); kinase/ protein binding / receptor signaling protein serine/threonine kinase	3.91093	Up	1.40386e-08	-1.07875		1	1.01951		1
AT1G69295	PDCB4 (PLASMODESMATA CALLOSE-BINDING PROTEIN 4); callose binding / polysaccharide binding	2.8444	Up	5.52066e-15	1.07184		1	1.03396		1
AT1G69325	remorin family protein	-2.17246		0.432876	1.60556		1	-1.28316		1
AT1G69360	unknown protein	3.49849	Up	1.59067e-06	-1.00149		1	1.17705		1
AT1G69410	ELF5A-3 (EUKARYOTIC ELONGATION FACTOR 5A-3); translation initiation factor	2.16671	Up	0	1.15776		1	1.02504		1
AT1G69420	zinc finger (DHHC type) family protein	-1.81546		0.10122	1.04899		1	1.23827		1
AT1G69460	emp24/gp25L/p24 family protein	-1.61982	Down	8.46162e-05	-1.0291		1	1.00803		1
AT1G69470	unknown protein	12.1962	Up	0.00810571	#DIV/0!		1	#DIV/0!		1
AT1G69480	EXS family protein / ERD1/XPR1/SYG1 family protein	9.58107	Up	0	-1.64539		1	-1.22489		1
AT1G69490	NAP (NAC-like, activated by AP3/PI); transcription factor	6.01461	Up	0	1.28567		1	1.17004		1
AT1G69510		-1.12943		0.397901	1.1012		1	1.14206		1
AT1G69520	methyltransferase-related	-8.30208	Down	1.29783e-05	-1.01321		1	1.15072		1
AT1G69530	ATEXPA1 (ARABIDOPSIS THALIANA EXPANSIN A1)	-3.01374	Down	3.4323e-07	1.24351		1	1.57839	Up	0.0362837
AT1G69610	structural constituent of ribosome	4.65694	Up	5.28414e-08	1.04683		1	-1.12303		1
AT1G69620	RPL34 (RIBOSOMAL PROTEIN L34); structural constituent of ribosome	-2.16673	Down	1.09461e-32	1.09273		1	1.02435		1
AT1G69640	SBH1 (SPHINGOID BASE HYDROXYLASE 1); catalytic/ sphingosine hydroxylase	1.366		0.111379	-1.00323		1	-1.07298		1
AT1G69690	TCP family transcription factor, putative	-2.18247		0.110741	1.08158		1	1.43168		1
AT1G69700	ATHVA22C	-2.02287	Down	0.00704211	1.05801		1	1.34637		1
AT1G69780	ATHB13; DNA binding / sequence-specific DNA binding / transcription factor	-1.66525		0.14167	1.16048		1	1.16509		1
AT1G69790	protein kinase, putative	2.0501		0.237354	-1.35576		1	-1.04385		1
AT1G69830	AMY3 (ALPHA-AMYLASE-LIKE 3); alpha-amylase	-1.90231	Down	0.0194099	1.03044		1	-1.07984		1
AT1G69840	band 7 family protein	-2.8043	Down	1.03276e-23	-1.09036		1	-1.36267		0.0116657
AT1G69850	ATNRT1:2 (ARABIDOPSIS THALIANA NITRATE TRANSPORTER 1:2); calcium ion binding / transporter	-1.67811	Down	0.00851377	-1.02306		1	-1.07872		1
AT1G69870	proton-dependent oligopeptide transport (POT) family protein	1.39517		0.0017436	-1.28486		0.751121	-1.17336		1
AT1G69880	ATH8 (thioredoxin H-type 8)	-3.76038	Down	1.51672e-10	1.17702		1	1.13311		1
AT1G69890		1.50675	Up	5.94122e-05	-1.44913		0.0744867	-1.73894	Down	0.0002135
AT1G69900		-6.35934	Down	3.14871e-06	-1.72933		1	-1.38748		1
AT1G69920	ATGSTU12 (GLUTATHIONE S-TRANSFERASE TAU 12); glutathione transferase	-6.90986	Down	0.000917106	-1.21944		1	-1.27542		1
AT1G69930	ATGSTU11 (GLUTATHIONE S-TRANSFERASE TAU 11); glutathione transferase	-7.765	Down	2.0445e-17	-1.27209		1	-1.53318		0.157828
AT1G69935	SHW1 (SHORT HYPOCOTYL IN WHITE LIGHT1)	-1.65846	Down	0.00966819	-1.07747		1	-1.00826		1
AT1G69960	PP2A (SERINE/THREONINE PROTEIN PHOSPHATASE 2A); protein serine/threonine phosphatase	-1.93127	Down	0.000567355	-1.06287		1	-1.08249		1
AT1G69980	unknown protein	-1.50073		0.0645172	1.25423		1	1.0212		1
AT1G70090	LGT8 (GLUCOSYL TRANSFERASE FAMILY 8); polygalacturonate 4-alpha-galacturonosyltransferase/ transferase, transferring glycosyl groups / transferase, transferring hexosyl groups	-1.84019	Down	2.23266e-05	-1.20257		1	-1.36671		0.310622
AT1G70100	unknown protein	-1.28775		0.327667	-1.1787		1	-1.24511		1
AT1G70140	ATFH8 (formin 8); actin binding / actin filament binding / profilin binding	-2.73252	Down	0.0282774	-1.23828		1	-1.07896		1
AT1G70160	unknown protein	1.97803	Up	2.20761e-10	-1.12641		1	-1.02053		1
AT1G70190	ribosomal protein L12 family protein	-2.63794	Down	0.000284681	1.33513		1	-1.02108		1
AT1G70200	RNA recognition motif (RRM)-containing protein	-2.15659	Down	0.00361273	-1.07457		1	-1.0017		1
AT1G70230	unknown protein	-2.75074		0.0554647	1.4152		1	1.60638		1
AT1G70270	ATP binding / DNA binding	#DIV/0!		0.169282	1.25245		1	1.66511		1
AT1G70280	NHL repeat-containing protein	1.79841	Up	0.0374412	-1.05505		1	1.24533		1
AT1G70290	ATTPS8; alpha,alpha-trehalose-phosphate synthase (UDP-forming)/ transferase, transferring glycosyl groups / trehalose-phosphatase	2.39495	Up	0	-1.28672		0.346407	-1.26841		0.304883
AT1G70310	SPDS2 (spermidine synthase 2); spermidine synthase	-1.74128	Down	2.71439e-06	1.08688		1	-1.03367		1
AT1G70320	UPL2 (UBIQUITIN-PROTEIN LIGASE 2); ubiquitin-protein ligase	1.73112		0.0719118	-1.20235		1	-1.07142		1
AT1G70330	ENT1,AT (EQUILIBRATIVE NUCLEOTIDE TRANSPORTER 1); nucleoside transmembrane transporter/ nucleoside transmembrane transporter, against a concentration gradient	-1.86897	Down	0.0454312	1.06327		1	1.03267		1
AT1G70350	unknown protein	-2.84682	Down	0.00587422	-1.25999		1	-1.23393		1
AT1G70370	BURP domain-containing protein / polygalacturonase, putative	-3.38109	Down	3.27608e-07	-1.02378		1	1.08188		1
AT1G70410	carbonic anhydrase, putative / carbonate dehydratase, putative	-1.38672		0.00506694	-1.0859		1	-1.00958		1
AT1G70440	SRO3 (SIMILAR TO RCD ONE 3); NAD+ ADP-ribosyltransferase	-2.05887		0.574627	1.17423		1	-1.19006		1
AT1G70490	ARFA1D; GTP binding / phospholipase activator/ protein binding	-1.61278	Down	1.31967e-08	1.11803		1	1.02908		1
AT1G70530	protein kinase family protein	2.56801	Up	7.38505e-07	-1.02508		1	-1.11223		1
AT1G70580	AOAT2 (ALANINE-2-OXOGLUTARATE AMINOTRANSFERASE 2); L-alanine:2-oxoglutarate aminotransferase/ glycine:2-oxoglutarate aminotransferase	2.25167	Up	0.000211767	-1.07005		1	1.22446		1
AT1G70590	F-box family protein	1.83962	Up	0.0028951	-1.0035		1	-1.10747		1
AT1G70600	structural constituent of ribosome	-1.95088	Down	4.17055e-18	1.0391		1	1.05457		1
AT1G70610	ATTAP1; ATPase, coupled to transmembrane movement of substances / transporter	2.52975	Up	3.62084e-10	-1.46984		1	-1.31509		1
AT1G70620	cyclin-related	-1.52619		0.0939638	1.02689		1	1.0245		1
AT1G70640	octicosapeptide/Phox/Bem1p (PB1) domain-containing protein	50.464	Up	1.09775e-06	1.4124		1	#DIV/0!		1
AT1G70670	caleosin-related family protein	-3.24362	Down	1.63859e-07	1.01042		1	-1.23164		1
AT1G70700	TIFY7	-1.00873		1	-1.16722		0.108332	-1.22367		0.00270681
AT1G70730	phosphoglucomutase, cytoplasmic, putative / glucose phosphomutase, putative	1.87568	Up	6.13041e-06	-1.25251		1	1.06883		1
AT1G70760	CRR23 ((chlororespiratory reduction 23)	1.20139		0.156312	-1.13571		1	1.18838		1
AT1G70790	C2 domain-containing protein	-1.05917		1	-1.13012		1	-1.48038		1
AT1G70810	C2 domain-containing protein	-1.16046		0.415723	-1.18053		1	-1.41948		0.0682008
AT1G70820	phosphoglucomutase, putative / glucose phosphomutase, putative	1.61927	Up	0.00542029	-1.03424		1	1.00902		1
AT1G70830	MLP28 (MLP-LIKE PROTEIN 28)	2.17744	Up	5.52066e-15	-1.0101		1	-1.04061		1
AT1G70850	MLP34 (MLP-LIKE PROTEIN 34)	-2.60659	Down	3.28517e-10	-1.17181		1	-1.08867		1
AT1G70880	Bet v I allergen family protein	-77.8302	Down	3.34777e-06	-2.89284		0.234834	-2.48736		0.301974
AT1G70890	MLP43 (MLP-LIKE PROTEIN 43)	-1.70054	Down	0.00502122	-1.01206		1	1.16678		1
AT1G70900	unknown protein	2.21007	Up	6.32007e-05	1.33524		1	1.48599		0.901463
AT1G70940	PIN3 (PIN-FORMED 3); auxin:hydrogen symporter/ transporter	-1.76415	Down	0.00203245	1.02458		1	1.20525		1
AT1G70985	hydroxyproline-rich glycoprotein family protein	-3.74206		0.165178	1.18879		1	2.25088		0.800414
AT1G70990	proline-rich family protein	#DIV/0!		0.184565	1.90428		1	-1.23306		1
AT1G71000	heat shock protein binding	1.95072		0.246288	-1.42059		1	-2.48616		0.988367
AT1G71030	MYBL2 (ARABIDOPSIS MYB-LIKE 2); DNA binding / transcription factor	1.49122		0.000314048	1.17554		1	1.0019		1
AT1G71040	LPR2 (Low Phosphate Root2); copper ion binding / oxidoreductase	-1.24483		0.399039	-1.07744		1	-1.05125		1
AT1G71080	unknown protein	2.16361	Up	6.22493e-14	-1.06141		1	-1.09582		1
AT1G71100	RSW10 (RADIAL SWELLING 10); ribose-5-phosphate isomerase	-2.19614	Down	0.00142758	-1.17661		1	1.00829		1
AT1G71130	AP2 domain-containing transcription factor, putative	1.69557	Up	0.0049234	-1.01589		1	-1.06639		1
AT1G71140	MATE efflux family protein	1.75892		0.0977129	-1.12061		1	-1.25585		1
AT1G71270	POK (POKY POLLEN TUBE)	-2.26886	Down	0.0188763	-1.08986		1	-1.0426		1
AT1G71330	ATNAP5; ATPase, coupled to transmembrane movement of substances / transporter	7.93109	Up	1.44655e-08	1.7871		1	1.30083		1
AT1G71340	glycerophosphoryl diester phosphodiesterase family protein	3.05652	Up	5.2942e-07	1.08497		1	-1.09028		1
AT1G71410	protein kinase family protein	-1.44088		0.346371	-1.05385		1	1.07941		1
AT1G71430	unknown protein	-3.06289	Down	0.00318593	-1.22982		1	-1.12471		1
AT1G71480	nuclear transport factor 2 (NTF2) family protein	1.04887		1	-1.07873		1	1.14716		1
AT1G71500	Rieske (2Fe-2S) domain-containing protein	1.32419		0.000158332	-1.08706		1	1.04421		1
AT1G71520	AP2 domain-containing transcription factor, putative	2.1231	Up	0.00214428	-1.46075		1	-1.50268		1
AT1G71697	ATCK1 (CHOLINE KINASE 1); choline kinase	1.73787	Up	0.000205755	-1.10153		1	-1.27453		1
AT1G71710	inositol polyphosphate 5-phosphatase, putative	1.59055		0.18705	1.1324		1	1.14984		1
AT1G71750	phosphoribosyltransferase family protein	-2.49349		0.185034	1.20439		1	1.20017		1
AT1G71820	SEC6	-1.6519	Down	0.018418	-1.07955		1	-1.09203		1
AT1G71840	transducin family protein / WD-40 repeat family protein	1.4808		0.100356	1.00647		1	-1.0642		1
AT1G71880	SUC1 (Sucrose-proton symporter 1); carbohydrate transmembrane transporter/ sucrose:hydrogen symporter/ sugar:hydrogen symporter	-5.88964	Down	2.31496e-12	-1.06623		1	1.03887		1
AT1G71890	SUC5; carbohydrate transmembrane transporter/ sucrose:hydrogen symporter/ sugar:hydrogen symporter	6.19057		0.074121	-20.4659		1	1.03328		1
AT1G71910	unknown protein	2.79684		0.190251	-1.08052		1	-1.01754		1
AT1G71950	identical protein binding / serine-type endopeptidase	-1.18196		0.296797	-1.03112		1	-1.43243		0.0395549
AT1G71960	ABC transporter family protein	5.81625	Up	2.17452e-08	1.27273		1	1.06953		1
AT1G71970	unknown protein	-1.89964		0.0889495	1.53824		1	1.35644		1
AT1G71980	protease-associated zinc finger (C3HC4-type RING finger) family protein	-1.80557	Down	0.00269105	-1.17857		1	-1.09415		1
AT1G72020	unknown protein	-1.27711		0.00466682	1.10162		1	1.02447		1
AT1G72030	GCN5-related N-acetyltransferase (GNAT) family protein	1.92739	Up	2.02941e-07	1.06214		1	1.51666	Up	0.0436096
AT1G72090	radical SAM domain-containing protein / TRAM domain-containing protein	-2.06287		0.0761957	1.12386		1	1.15037		1
AT1G72120	transporter	2.82725	Up	3.45153e-08	-1.50055		1	-1.27018		1
AT1G72130	proton-dependent oligopeptide transport (POT) family protein	-2.27033	Down	0.0309538	1.18977		1	1.25256		1
AT1G72140	proton-dependent oligopeptide transport (POT) family protein	-5.04607	Down	0.000468956	-1.34373		1	-1.27735		1
AT1G72150	PATL1 (PATELLIN 1); transporter	-1.55453	Down	3.38607e-21	-1.03123		1	-1.05527		1
AT1G72170	unknown protein	-2.02328	Down	0.00252361	1.05674		1	1.26704		1
AT1G72180	leucine-rich repeat transmembrane protein kinase, putative	-2.9083	Down	0.000148252	-1.05733		1	1.00448		1
AT1G72320	APUM23 (Arabidopsis Pumilio 23); RNA binding / binding	-2.48174	Down	0.0386704	1.07814		1	-1.05692		1
AT1G72340	eukaryotic translation initiation factor 2B family protein / eIF-2B family protein	-1.80025	Down	0.0319512	-1.10641		1	-1.13636		1
AT1G72360	ethylene-responsive element-binding protein, putative	-2.06621		0.166596	1.40223		1	1.62078		1
AT1G72370	P40; structural constituent of ribosome	-1.74532	Down	5.72801e-12	1.05108		1	1.01243		1
AT1G72416	heat shock protein binding	-9.90999	Down	1.01653e-09	-1.18381		1	-1.25914		1
AT1G72420		-2.09865		0.143175	-1.28746		1	-1.10407		1
AT1G72430	auxin-responsive protein-related	-6.82834	Down	8.73993e-72	1.04505		1	1.0021		1
AT1G72440	EDA25 (embryo sac development arrest 25)	-1.76333		0.186993	-1.16647		1	-1.02158		1
AT1G72450	JAZ6 (JASMONATE-ZIM-DOMAIN PROTEIN 6)	-1.24886		0.0238378	-1.08783		1	-1.27398		0.105024
AT1G72480		-3.93465	Down	0.00805303	1.04307		1	1.21089		1
AT1G72500	inter-alpha-trypsin inhibitor heavy chain-related	1.64526	Up	0.0416057	1.01306		1	1.15695		1
AT1G72510	unknown protein	-1.75253	Down	4.73224e-09	1.02826		1	-1.16792		1
AT1G72520	lipoxygenase, putative	-2.24315	Down	0.0308957	-1.3598		1	-1.28705		1
AT1G72530	plastid developmental protein DAG, putative	-6.60088	Down	0.0133536	-1.26659		1	1.01169		1
AT1G72630	ELF4-L2 (ELF4-Like 2)	-2.11253	Down	6.14048e-05	1.27574		1	1.02551		1
AT1G72645	unknown protein	-2.5507	Down	1.39004e-13	-1.09059		1	-1.03796		1
AT1G72670	iqd8 (IQ-domain 8); calmodulin binding	9.0432	Up	1.25361e-05	-1.17918		1	1.34207		1
AT1G72680	cinnamyl-alcohol dehydrogenase, putative	4.49739	Up	0	-1.42323		0.0320709	-1.46747		0.00717944
AT1G72690	unknown protein	-1.04533		1	-1.12896		1	-1.19092		1
AT1G72720	unknown protein	8.18413	Up	0.0406903	-1.01584		1	2.78042		1
AT1G72750	ATTIM23-2; P-P-bond-hydrolysis-driven protein transmembrane transporter/ protein transporter	-1.28232		0.078563	-1.0488		1	-1.08875		1
AT1G72760	protein kinase family protein	9.45809	Up	0.00231086	1.00654		1	1.05806		1
AT1G72770	HAB1 (HOMOLOGY TO ABI1); catalytic/ protein serine/threonine phosphatase	6.9287	Up	0	-1.18671		1	-1.0717		1
AT1G72790	hydroxyproline-rich glycoprotein family protein	-5.61103	Down	5.90905e-09	1.03701		1	-1.21279		1
AT1G72800	nuM1-related	4.03501	Up	1.81201e-05	1.34693		1	1.27119		1
AT1G72890	disease resistance protein (TIR-NBS class), putative	-1.96736		0.175027	1.24175		1	1.14215		1
AT1G72900	disease resistance protein (TIR-NBS class), putative	-1.77827	Down	3.88178e-07	-1.20015		1	-1.1565		1
AT1G72910	disease resistance protein (TIR-NBS class), putative	-4.82491	Down	0.033538	-1.35398		1	1.30373		1
AT1G72920	disease resistance protein (TIR-NBS class), putative	-3.66068	Down	0.00271966	-1.27956		1	-1.31423		1
AT1G72930	TIR (TOLL/INTERLEUKIN-1 RECEPTOR-LIKE); transmembrane receptor	-4.68742	Down	1.64486e-23	1.0304		1	1.1207		1
AT1G72970	HTH (HOTHEAD); FAD binding / aldehyde-lyase/ mandelonitrile lyase	-2.33652	Down	0.0172308	-1.02007		1	1.46071		1
AT1G73010	phosphatase	-2.55242	Down	1.12599e-06	1.35946		0.712677	1.50058		0.0616961
AT1G73020	unknown protein	-3.04929		0.174808	1.1519		1	1.1532		1
AT1G73030	VPS46.2	-1.27845		0.0184716	-1.04217		1	-1.19133		0.816332
AT1G73060	unknown protein	1.29991		0.0819195	-1.07201		1	1.01913		1
AT1G73080	PEPR1 (PEP1 receptor 1); ATP binding / kinase/ protein binding / protein serine/threonine kinase	1.25605		0.588588	-1.31288		1	-1.36658		1
AT1G73100	SUVH3 (SU(VAR)3-9 HOMOLOG 3); histone methyltransferase	-2.97375		0.0754291	-1.22227		1	1.03083		1
AT1G73110	ribulose bisphosphate carboxylase/oxygenase activase, putative / RuBisCO activase, putative	-2.23405	Down	0.000897343	-1.14993		1	1.31199		1
AT1G73120	unknown protein	-1.79696		0.404755	1.06364		1	1.06801		1
AT1G73170	ATP binding / ATP-dependent peptidase/ nucleoside-triphosphatase/ nucleotide binding / serine-type endopeptidase	1.7474	Up	0.0036894	-1.13		1	-1.0304		1
AT1G73177	BNS (BONSAI)	-2.60677		0.118132	1.5939		1	1.59847		1
AT1G73230	nascent polypeptide-associated complex (NAC) domain-containing protein	-1.57539	Down	6.23813e-07	1.06288		1	1.12309		1
AT1G73250	GER1 (GDP-4-KETO-6-DEOXYMANNOSE-3,5-EPIMERASE-4-REDUCTASE 1); GDP-L-fucose synthase	-1.84846		0.0605648	-1.18798		1	-1.15011		1
AT1G73260	trypsin and protease inhibitor family protein / Kunitz family protein	-2.79142	Down	8.98541e-49	-1.12352		0.896668	-1.0831		1
AT1G73280	scpl3 (serine carboxypeptidase-like 3); serine-type carboxypeptidase	-12.1902	Down	0.0322754	-1.35642		1	1.25168		1
AT1G73300	scpl2 (serine carboxypeptidase-like 2); serine-type carboxypeptidase	-11.6159	Down	0.00311928	-1.10491		1	-1.11605		1
AT1G73310	scpl4 (serine carboxypeptidase-like 4); serine-type carboxypeptidase	-3.42321		0.0506037	1.1681		1	1.05932		1
AT1G73330	ATDR4; peptidase inhibitor	-1.4449		1.92303e-05	-1.23988		0.263993	1.08486		1
AT1G73340	electron carrier/ heme binding / iron ion binding / monooxygenase/ oxygen binding	#DIV/0!	Down	0.0363153	-1.09325		1	-1.70011		1
AT1G73370	SUS6 (SUCROSE SYNTHASE 6); UDP-glycosyltransferase/ sucrose synthase	4.07822		0.091599	-1.21944		1	-1.45743		1
AT1G73390		3.86515	Up	0	-1.15779		1	-1.10727		1
AT1G73480	hydrolase, alpha/beta fold family protein	27.3846	Up	0	-1.25472		1	-1.39045		1
AT1G73490	RNA recognition motif (RRM)-containing protein	-2.26039	Down	4.61603e-05	1.07739		1	1.12328		1
AT1G73500	MKK9 (MAP KINASE KINASE 9); MAP kinase kinase/ kinase/ protein kinase activator	1.36448		0.102998	-1.04708		1	-1.15242		1
AT1G73510	unknown protein	7.5146		0.0751254	-1.78694		1	-2.091		1
AT1G73540	atnudt21 (Arabidopsis thaliana Nudix hydrolase homolog 21); hydrolase	1.29507		0.323335	-1.00314		1	-1.10155		1
AT1G73590	PIN1 (PIN-FORMED 1); transporter	5.59993	Up	0.00723979	1.26549		1	1.14411		1
AT1G73650	oxidoreductase, acting on the CH-CH group of donors	1.08733		0.918923	-1.33912		1	-1.13208		1
AT1G73670	ATMPK15; MAP kinase/ kinase	2.16077	Up	3.17589e-05	-1.15352		1	-1.14485		1
AT1G73680	pathogen-responsive alpha-dioxygenase, putative	3.11527	Up	4.25914e-08	1.1031		1	1.38425		1
AT1G73740	glycosyl transferase family 28 protein	2.49387	Up	0.000427959	1.06299		1	-1.08771		1
AT1G73750		13.0326	Up	0	-1.00184		1	-1.23411		1
AT1G73790	unknown protein	-2.03297	Down	0.0289242	1.15784		1	1.14662		1
AT1G73805	calmodulin binding	-1.6726		0.281474	1.12078		1	1.46892		1
AT1G73820	Ssu72-like family protein	-2.00286	Down	0.0215917	1.12497		1	1.09721		1
AT1G73830	BEE3 (BR ENHANCED EXPRESSION 3); DNA binding / transcription factor	-6.19062	Down	0.00511492	1.26555		1	1.43848		1
AT1G73870	zinc finger (B-box type) family protein	-3.6082		0.135652	1.54001		1	1.58615		1
AT1G73885	unknown protein	-1.22155		0.00958634	1.0768		1	1.08674		1
AT1G73890	protease inhibitor/seed storage/lipid transfer protein (LTP) family protein	3.01246		0.0647028	1.35106		1	-1.15611		1
AT1G73910	ATARP4A (Actin-related proteins 4A); protein binding / structural constituent of cytoskeleton	3.12603		0.109921	1.1865		1	-3.44349		1
AT1G73920	lipase family protein	6.51923	Up	0	-1.26805		1	-1.33342		1
[truncated: 6,607 more rows]
