# Supplementary material for: Antarctic Moss Multiprotein Bridging Factor 1c Overexpression in Arabidopsis Resulted in Enhanced Tolerance to Salt Stress
Source: Front Plant Sci. 2017 Jul 11;8:1206. doi: 10.3389/fpls.2017.01206 (PMC5504242; doi:10.3389/fpls.2017.01206)
Supplement: Supplementary file 10 [file Table_3.XLSX]

## Sheet: Table S3
Supplementary Table 3 List of DEGs under salt condition at least in one of WT, AtMBF1c-OE, and PaMBF1c-OE. Only genes with significance (p-value < 0.05, p-value of the FDR correction < 0.05, absolute value of fold change > 1.5) at least in one case are presented.
Locus ID	Annotations	WT-S vs WT		AtMBF1c-OE-S vs AtMBF1c-OE		PaMBF1c-OE-S vs PaMBF1c-OE
		Fold change	FDR p-value correction	Fold change	FDR p-value correction	Fold change	FDR p-value correction
AT1G01010	ANAC001 (Arabidopsis NAC domain containing protein 1); transcription factor	1.8515	0.169391	1.95666	0.0744281	1.69209	0.222325
AT1G01060	LHY (LATE ELONGATED HYPOCOTYL); DNA binding / transcription factor	-1.07175	0.965361	-1.53502	0.00691337	-1.41969	0.0690173
AT1G01080	33 kDa ribonucleoprotein, chloroplast, putative / RNA-binding protein cp33, putative	-5.36687	1.29928e-10	-5.49831	1.99072e-14	-4.73391	4.19834e-11
AT1G01090	PDH-E1 ALPHA (PYRUVATE DEHYDROGENASE E1 ALPHA); pyruvate dehydrogenase (acetyl-transferring)	-1.41774	0.00584103	-1.55726	7.27208e-05	-1.43208	0.00247044
AT1G01100	60S acidic ribosomal protein P1 (RPP1A)	-1.22639	0.00400868	-1.28768	8.1945e-05	-1.27779	0.000115365
AT1G01120	KCS1 (3-KETOACYL-COA SYNTHASE 1); acyltransferase/ fatty acid elongase	2.11425	1.79175e-09	1.90031	1.43794e-08	2.15492	7.34598e-10
AT1G01140	CIPK9 (CBL-INTERACTING PROTEIN KINASE 9); ATP binding / kinase/ protein kinase/ protein serine/threonine kinase	2.36517	0	1.96837	1.80013e-12	2.29874	0
AT1G01170	ozone-responsive stress-related protein, putative	-1.40668	4.78391e-07	-1.48878	2.26614e-09	-1.48282	5.31667e-09
AT1G01210	DNA-directed RNA polymerase III family protein	-1.65369	0.166663	-1.36189	0.386844	-1.26439	0.644338
AT1G01240	unknown protein	5.35499	0	5.08718	0	4.29632	0
AT1G01250	AP2 domain-containing transcription factor, putative	3.49223	0.173838	1.72699	0.714441	15.8247	0.00121769
AT1G01260	basic helix-loop-helix (bHLH) family protein	-2.24414	0.0628612	-2.18421	0.062325	-2.00708	0.0993495
AT1G01300	aspartyl protease family protein	-2.71677	0.00206332	-3.98887	2.11129e-05	-3.79943	5.74553e-05
AT1G01320	tetratricopeptide repeat (TPR)-containing protein	2.10074	4.09466e-09	1.87248	1.16127e-06	2.10853	4.30947e-08
AT1G01340	ATCNGC10 (CYCLIC NUCLEOTIDE GATED CHANNEL 10); calmodulin binding / cyclic nucleotide binding / ion channel	-2.74017	0.0765969	-2.38775	0.217818	-3.03563	0.0591745
AT1G01360	unknown protein	7.21947	0	5.69483	0	6.30733	0
AT1G01420	UGT72B3 (UDP-GLUCOSYL TRANSFERASE 72B3); UDP-glycosyltransferase/ quercetin 3-O-glucosyltransferase/ transferase, transferring glycosyl groups	-11.0485	0.0184228	-1.94093	0.500613	-5.20319	0.0860826
AT1G01430	unknown protein	-1.76806	0.00919167	-2.333	3.68428e-06	-1.55072	0.0511024
AT1G01470	LEA14 (LATE EMBRYOGENESIS ABUNDANT 14)	7.04082	0	8.42369	0	7.48297	0
AT1G01480	ACS2; 1-aminocyclopropane-1-carboxylate synthase	2.56868	3.80837e-06	3.18221	2.4969e-07	3.4834	1.71611e-08
AT1G01520	myb family transcription factor	8.90937	9.20969e-14	8.28746	1.77928e-11	16.8534	8.64714e-12
AT1G01540	protein kinase family protein	-2.77946	2.62822e-12	-2.15872	5.92948e-08	-2.52696	1.56045e-10
AT1G01550	BPS1 (BYPASS 1)	-1.35046	0.000699179	-1.34849	0.000879468	-1.34051	0.000541716
AT1G01620	PIP1C (PLASMA MEMBRANE INTRINSIC PROTEIN 1C); water channel	2.48153	0	2.05728	0	2.15491	0
AT1G01630	SEC14 cytosolic factor, putative / phosphoglyceride transfer protein, putative	-1.61906	0.0191285	-1.55589	0.0324384	-1.38193	0.175512
AT1G01650	aspartic-type endopeptidase/ peptidase	1.84996	1.52929e-05	2.20524	6.11579e-08	2.21489	1.24516e-07
AT1G01680	U-box domain-containing protein	-4.07349	0.000264785	-7.5955	3.61549e-07	-4.57709	0.000769491
AT1G01710	acyl-CoA thioesterase family protein	1.76094	0.018127	1.40805	0.252037	1.68978	0.0413532
AT1G01720	ATAF1; transcription activator/ transcription factor	8.40499	0	9.02544	0	8.88647	0
AT1G01725	unknown protein	-1.0648	1	-1.83973	0.00683829	-1.35914	0.32256
AT1G01750	ADF11 (ACTIN DEPOLYMERIZING FACTOR 11); actin binding	-4.98231	0.0698689	-6.34425	0.0519608	-5.58176	0.0240544
AT1G01770	unknown protein	2.45117	3.51099e-07	2.6573	1.40715e-07	2.84322	3.26234e-08
AT1G01780	LIM domain-containing protein	2.72158	3.60751e-08	3.01053	3.81483e-09	2.36459	4.76101e-06
AT1G01820	PEX11C (PEROXIN 11C)	-1.61837	4.33289e-05	-1.6086	0.000242117	-1.474	0.00206797
AT1G01830	armadillo/beta-catenin repeat family protein	2.60795	0.0261529	2.25177	0.0426675	1.99026	0.135732
AT1G01940	peptidyl-prolyl cis-trans isomerase cyclophilin-type family protein	-2.53097	0.00715299	-1.45895	0.490467	-2.1498	0.0525477
AT1G01950	armadillo/beta-catenin repeat family protein / kinesin motor family protein	-1.9843	0.322861	-2.70468	0.104105	-2.83527	0.0556317
AT1G01960	EDA10 (embryo sac development arrest 10); ARF guanyl-nucleotide exchange factor/ binding / guanyl-nucleotide exchange factor	-2.08393	0.0431952	-2.1771	0.031644	-2.15914	0.0591158
AT1G01970	pentatricopeptide (PPR) repeat-containing protein	-4.0177	1.72856e-05	-2.98103	0.000501831	-3.4344	0.000183511
AT1G01990		-1.55335	0.152235	-1.56904	0.167127	-1.64417	0.0887739
AT1G02080	transcriptional regulator-related	1.70779	0.0681097	1.47529	0.31256	1.5257	0.243785
AT1G02140	MAGO (MAGO NASHI); protein binding	-1.17332	0.413823	-1.13911	0.531376	-1.14551	0.276974
AT1G02150	pentatricopeptide (PPR) repeat-containing protein	-2.13298	5.91191e-05	-1.83013	0.00151531	-1.96995	0.000819847
AT1G02160		-1.72956	0.0185574	-2.18148	0.00056801	-2.09939	0.000342179
AT1G02205	CER1 (ECERIFERUM 1); octadecanal decarbonylase	30.3032	0	44.2377	0	51.2808	0
AT1G02220	ANAC003 (Arabidopsis NAC domain containing protein 3); transcription factor	4.05935	1.62102e-14	4.19623	1.07067e-13	4.49886	0
AT1G02230	ANAC004 (Arabidopsis NAC domain containing protein 4); transcription factor	7.30722	0.0178792	8.41955	0.00674196	2.50876	0.321126
AT1G02305	cathepsin B-like cysteine protease, putative	1.18942	0.134306	1.10011	0.627938	1.14919	0.320302
AT1G02340	HFR1 (LONG HYPOCOTYL IN FAR-RED); DNA binding / protein binding / transcription factor	4.38	8.43499e-06	4.76698	8.9276e-05	7.16552	1.81724e-06
AT1G02360	chitinase, putative	-10.1717	1.24222e-07	-4.23314	6.75209e-06	-5.55413	8.99181e-06
AT1G02370	pentatricopeptide (PPR) repeat-containing protein	-2.195	0.562331	-14.4491	0.0321205	-2.22527	0.590856
AT1G02380	unknown protein	1.55321	0.549836	1.98047	0.0959651	1.35585	0.64914
AT1G02390	GPAT2 (GLYCEROL-3-PHOSPHATE ACYLTRANSFERASE 2); acyltransferase	2.31271	0.321592	5.83322	0.00518119	2.42181	0.288991
AT1G02400	GA2OX6 (GIBBERELLIN 2-OXIDASE 6); gibberellin 2-beta-dioxygenase	1.79361	0.00744175	2.28796	5.34343e-05	1.77474	0.00860331
AT1G02450	NIMIN1 (NIM1-INTERACTING 1); protein binding	#DIV/0!	0.124297	-2.80181	0.260411	-4.71552	0.146029
AT1G02470		1.86933	0.157052	2.0042	0.0529789	1.54867	0.346373
AT1G02490	unknown protein	#DIV/0!	0.0466159	#DIV/0!	0.703224	#DIV/0!	0.691606
AT1G02500	SAM1 (S-ADENOSYLMETHIONINE SYNTHETASE 1); methionine adenosyltransferase	-2.04108	2.2881e-28	-1.8729	1.8899e-23	-2.0313	1.54003e-28
AT1G02560	CLPP5 (NUCLEAR ENCODED CLP PROTEASE 5); serine-type endopeptidase	1.16148	0.06243	1.21579	0.0087371	1.3472	4.77961e-06
AT1G02610	zinc finger (C3HC4-type RING finger) family protein	1.10845	0.698558	1.24838	0.162187	1.21254	0.203942
AT1G02640	BXL2 (BETA-XYLOSIDASE 2); hydrolase, hydrolyzing O-glycosyl compounds	-1.71646	0.00289123	-2.30147	1.59167e-05	-1.96643	0.00328154
AT1G02660	lipase class 3 family protein	1.3063	0.0137097	1.38556	0.0072068	1.37251	0.00717229
AT1G02710	glycine-rich protein	-5.85937	0.27002	-1.71603	0.853983	#DIV/0!	0.0070155
AT1G02780	emb2386 (embryo defective 2386); structural constituent of ribosome	-1.33724	1.21749e-09	-1.28249	3.72875e-07	-1.2568	1.15484e-05
AT1G02816	unknown protein	2.17317	9.94814e-11	2.43929	6.02293e-13	2.18437	3.02167e-11
AT1G02820	late embryogenesis abundant 3 family protein / LEA3 family protein	3.10973	4.49726e-06	3.82221	9.78029e-07	4.55936	2.5386e-08
AT1G02840	SR1; RNA binding / nucleic acid binding / nucleotide binding	-1.20764	0.107333	-1.1328	0.447024	-1.25179	0.0437529
AT1G02850	BGLU11 (BETA GLUCOSIDASE 11); catalytic/ cation binding / hydrolase, hydrolyzing O-glycosyl compounds	2.8098	0	3.2138	0	3.55925	0
AT1G02860	NLA (nitrogen limitation adaptation); ubiquitin-protein ligase	1.88468	9.61314e-06	2.09851	4.4914e-07	2.41214	3.5708e-10
AT1G02870	unknown protein	-2.15463	0.00713666	-2.31397	0.00456009	-1.84893	0.0444702
AT1G02880	TPK1 (THIAMIN PYROPHOSPHOKINASE1); thiamin diphosphokinase	1.58226	0.138269	1.91121	0.0204932	2.17074	0.00493636
AT1G02890	AAA-type ATPase family protein	1.38984	0.0935145	1.25773	0.385545	1.40322	0.120645
AT1G02900	RALF1 (RAPID ALKALINIZATION FACTOR 1); signal transducer	-4.94	1.29809e-06	-5.05063	2.15868e-10	-7.45628	3.79406e-11
AT1G02910	LPA1 (LOW PSII ACCUMULATION1); binding	1.49487	0.0157646	1.30739	0.168622	1.31173	0.187145
AT1G02920	GSTF7; copper ion binding / glutathione binding / glutathione transferase	-4.26584	1.76239e-170	-3.39471	5.08496e-122	-3.8841	9.54019e-148
AT1G02930	ATGSTF6 (GLUTATHIONE S-TRANSFERASE); copper ion binding / glutathione binding / glutathione transferase	-4.85915	1.9471e-237	-3.44808	7.37823e-160	-3.714	2.42771e-178
AT1G02960	unknown protein	-1.16354	0.909356	-1.42462	0.417956	-2.01912	0.0317085
AT1G03040	basic helix-loop-helix (bHLH) family protein	1.1889	0.623344	1.4873	0.0594739	1.39005	0.179261
AT1G03080		1.43943	0.152209	1.61773	0.0425754	1.52106	0.10674
AT1G03090	MCCA; methylcrotonoyl-CoA carboxylase	1.45471	1.77049e-12	1.44811	4.57393e-09	1.60587	0
AT1G03100	pentatricopeptide (PPR) repeat-containing protein	2.57361	0.111719	4.1517	0.128267	5.78825	0.0408732
AT1G03110	transducin family protein / WD-40 repeat family protein	-4.52283	0.0382361	-2.26743	0.255098	-1.63919	0.724588
AT1G03130	PSAD-2 (photosystem I subunit D-2)	-1.27746	0.000125486	-1.79344	4.72672e-33	-1.73683	1.80947e-26
AT1G03140	splicing factor Prp18 family protein	1.47712	0.00115218	1.38647	0.0159005	1.36437	0.0180405
AT1G03210	phenazine biosynthesis PhzC/PhzF family protein	-1.09588	1	-2.14938	0.00742016	-1.7235	0.0817956
AT1G03220	extracellular dermal glycoprotein, putative / EDGP, putative	4.69168	0	6.02989	0	6.08212	0
AT1G03230	extracellular dermal glycoprotein, putative / EDGP, putative	-1.7555	0.0480822	-1.65074	0.133666	-1.73663	0.101423
AT1G03290	unknown protein	2.27592	4.4358e-08	1.92132	5.51969e-05	2.13899	8.8329e-07
AT1G03330	small nuclear ribonucleoprotein D, putative / snRNP core SM-like protein, putative / U6 snRNA-associated Sm-like protein, putative	-1.46162	0.00609951	-1.37605	0.0454404	-1.52439	0.000914399
AT1G03380	AtATG18g	1.48837	0.140279	1.32261	0.453566	1.5007	0.185798
AT1G03430	AHP5 (HISTIDINE-CONTAINING PHOSPHOTRANSFER FACTOR 5); histidine phosphotransfer kinase	-1.90229	0.0488407	-1.73678	0.0993864	-1.51033	0.232042
AT1G03440	leucine-rich repeat family protein	-1.68767	0.374844	-1.75	0.284131	-2.59473	0.0303737
AT1G03457	RNA-binding protein, putative	-3.16445	0.00179465	-2.12423	0.0766021	-2.34281	0.0223336
AT1G03470	kinase interacting family protein	-1.4559	0.257074	-1.11311	0.966351	-1.32934	0.371278
AT1G03475	LIN2 (LESION INITIATION 2); coproporphyrinogen oxidase	-1.44668	0.00286198	-1.57731	5.82646e-05	-1.50659	0.000804474
AT1G03550	secretory carrier membrane protein (SCAMP) family protein	-1.65417	0.21833	-1.09174	1	-1.79924	0.188845
AT1G03600	photosystem II family protein	1.03308	0.998718	-1.15866	0.0129725	-1.10264	0.244705
AT1G03610	unknown protein	2.01211	8.68428e-08	2.08987	2.71995e-08	2.11682	2.3741e-09
AT1G03630	POR C (PROTOCHLOROPHYLLIDE OXIDOREDUCTASE); NADPH dehydrogenase/ oxidoreductase/ protochlorophyllide reductase	-1.09787	0.908382	-1.61157	0.00212473	-1.51249	0.0291595
AT1G03680	ATHM1; enzyme activator	-1.15548	0.177462	-1.23293	0.0164499	-1.16706	0.1393
AT1G03740	ATP binding / kinase/ protein kinase/ protein serine/threonine kinase	-2.36798	0.000524524	-1.94368	0.0138581	-2.13925	0.00436965
AT1G03790	SOM (SOMNUS); nucleic acid binding / transcription factor	33.467	0.0021254	140.27	7.8946e-05	20.495	0.00457748
AT1G03860	ATPHB2 (PROHIBITIN 2)	-1.63938	0.00235547	-1.16145	0.637765	-1.15551	0.646274
AT1G03870	FLA9 (FASCICLIN-LIKE ARABINOOGALACTAN 9)	-37.5828	1.249e-81	-14.8668	2.54227e-95	-20.7799	1.8222e-86
AT1G03910		1.56885	0.027261	1.5115	0.0665979	1.68435	0.0106533
AT1G03930	ADK1 (dual specificity kinase 1); kinase/ protein serine/threonine/tyrosine kinase	-2.21801	0.00721198	-1.86569	0.0213263	-2.46238	0.00162199
AT1G04040	acid phosphatase class B family protein	-7.94025	6.10332e-11	-5.94114	1.28976e-08	-7.93072	3.39206e-07
AT1G04100	IAA10; transcription factor	-3.526	0.0298914	-2.73919	0.185531	-4.13715	0.0185727
AT1G04170	EIF2 GAMMA; translation factor, nucleic acid binding / translation initiation factor	-1.79404	0.00176377	-1.47925	0.0516765	-1.4434	0.0756489
AT1G04190	tetratricopeptide repeat (TPR)-containing protein	-2.0368	0.0276993	-1.85688	0.0722158	-2.29198	0.00418784
AT1G04200	unknown protein	-4.28104	6.49295e-05	-2.65736	0.00716131	-3.27068	0.00263443
AT1G04220	KCS2 (3-KETOACYL-COA SYNTHASE 2); fatty acid elongase	5.85172	2.54451e-06	6.94478	1.95152e-09	6.69443	2.07922e-07
AT1G04240	SHY2 (SHORT HYPOCOTYL 2); transcription factor	3.20969	0	2.50966	6.1201e-13	2.8267	5.68855e-15
AT1G04270	RPS15 (CYTOSOLIC RIBOSOMAL PROTEIN S15); structural constituent of ribosome	-1.89361	4.48582e-21	-1.73536	9.05376e-17	-1.66244	9.07818e-15
AT1G04290	thioesterase family protein	-1.26083	0.523227	-1.63244	0.0726058	-1.59276	0.0378275
AT1G04300		1.99262	9.73142e-05	1.82281	0.00149219	1.69917	0.0100208
AT1G04340	lesion inducing protein-related	-1.33638	0.367911	-1.61849	0.0308883	-1.66903	0.0206148
AT1G04350	2-oxoglutarate-dependent dioxygenase, putative	1.42984	0.0247679	1.42491	0.0173194	1.53944	0.00668401
AT1G04400	CRY2 (CRYPTOCHROME 2); blue light photoreceptor/ protein homodimerization	1.84839	7.39735e-13	1.80458	1.18228e-10	1.84063	8.82799e-12
AT1G04410	malate dehydrogenase, cytosolic, putative	-1.0031	1	1.0649	0.438687	1.20726	6.6443e-05
AT1G04420	aldo/keto reductase family protein	1.56701	0.000478717	1.5794	0.000777022	1.57197	0.00176632
AT1G04430	dehydration-responsive protein-related	-3.94031	4.71436e-24	-3.46246	1.28607e-18	-3.57861	3.10897e-20
AT1G04445	zinc finger (C2H2 type) family protein	7.23226	0.0209302	71.3	0.00085687	42.3223	0.00876509
AT1G04480	60S ribosomal protein L23 (RPL23A)	-1.76113	1.26734e-14	-1.39127	8.1402e-06	-1.53734	1.43805e-10
AT1G04530	binding	-1.55056	0.0325328	-1.89816	0.000659707	-2.13769	4.56179e-05
AT1G04550	IAA12 (AUXIN-INDUCED PROTEIN 12); transcription factor/ transcription repressor	-1.76324	0.229336	-1.4617	0.416704	-1.63915	0.311121
AT1G04620	coenzyme F420 hydrogenase family / dehydrogenase, beta subunit family	1.66752	0.120311	1.7654	0.0597266	1.42821	0.364745
AT1G04640	LIP2 (LIPOYLTRANSFERASE 2); lipoyltransferase	1.23971	0.505442	1.15476	0.709041	1.06077	1
AT1G04680	pectate lyase family protein	-1.73548	0.275042	-2.25075	0.0069552	-2.39759	0.018382
AT1G04690	KAB1 (POTASSIUM CHANNEL BETA SUBUNIT); oxidoreductase/ potassium channel	1.40791	0.00258264	1.41956	0.00233275	1.39383	0.00323211
AT1G04750	VAMP721 (VESICLE-ASSOCIATED MEMBRANE PROTEIN 721)	-1.68145	3.14658e-05	-1.39296	0.0151224	-1.71888	1.24486e-05
AT1G04770	male sterility MS5 family protein	2.01052	0.0072224	3.01017	1.4555e-07	2.63199	6.81454e-06
AT1G04780	ankyrin repeat family protein	1.31056	0.267754	1.44426	0.108547	1.3415	0.254632
AT1G04800	glycine-rich protein	-1.36625	0.0270197	-2.16731	2.54958e-11	-2.12594	1.48541e-09
AT1G04820	TUA4; structural constituent of cytoskeleton	-4.05326	1.82409e-29	-4.24571	9.95249e-32	-4.7076	1.17234e-32
AT1G04910	unknown protein	-1.78621	0.0714934	-1.76665	0.068792	-1.28916	0.667771
AT1G04960		1.21542	0.480382	1.46541	0.0666697	1.70812	0.00377625
AT1G04970	lipid-binding serum glycoprotein family protein	1.54471	0.00328536	1.28647	0.192637	1.64651	0.00075824
AT1G04980	ATPDIL2-2 (PDI-LIKE 2-2); protein disulfide isomerase	-7.25562	1.54312e-08	-5.40351	2.27538e-06	-3.49438	3.64065e-05
AT1G04990	zinc finger (CCCH-type) family protein	3.30218	3.85318e-12	4.26373	0	3.46844	5.90361e-14
AT1G05000	tyrosine specific protein phosphatase family protein	-1.96683	0.0287494	-2.14586	0.00441826	-1.81121	0.048399
AT1G05010	EFE (ETHYLENE-FORMING ENZYME); 1-aminocyclopropane-1-carboxylate oxidase	-1.16724	0.00443256	-1.04203	0.749272	-1.00902	1
AT1G05100	MAPKKK18; ATP binding / kinase/ protein kinase/ protein serine/threonine kinase	15.5369	0	37.9681	0	19.5579	0
AT1G05150	calcium-binding EF hand family protein	-2.44727	0.0277884	-2.34552	0.0472745	-2.24165	0.0554296
AT1G05170	galactosyltransferase family protein	2.00957	0.134306	1.91138	0.120318	2.99914	0.00383632
AT1G05190	emb2394 (embryo defective 2394); structural constituent of ribosome	-1.49482	4.70135e-16	-1.3864	8.3404e-11	-1.4393	7.60529e-13
AT1G05200	ATGLR3.4; intracellular ligand-gated ion channel	-2.53955	0.0369401	-1.98833	0.089511	-1.90674	0.162832
AT1G05205	unknown protein	-2.45832	0.00796974	-3.80979	7.23804e-06	-3.003	1.16543e-05
AT1G05210		-12.9282	0.0420736	#DIV/0!	0.00557996	-12.7096	0.057358
AT1G05260	RCI3 (RARE COLD INDUCIBLE GENE 3); peroxidase	-8.73704	2.21801e-07	-11.626	5.17579e-09	-15.8713	2.49203e-12
AT1G05270	TraB family protein	1.44626	0.0679835	1.44608	0.0616306	1.37901	0.127039
AT1G05300	ZIP5; cation transmembrane transporter/ metal ion transmembrane transporter	-3.4485	0.323938	-3.29843	0.0923431	-4.75001	0.0514791
AT1G05340	unknown protein	7.97495	0	11.4558	0	9.77408	0
AT1G05385	photosystem II 11 kDa protein-related	-2.16883	0.000187264	-2.2	7.56374e-05	-2.18921	0.000149903
AT1G05430	unknown protein	-1.68737	0.0484508	-1.83219	0.00861534	-2.26855	0.000212679
AT1G05590	HEXO2 (BETA-HEXOSAMINIDASE 2); beta-N-acetylhexosaminidase/ hexosaminidase/ hydrolase, hydrolyzing O-glycosyl compounds	-3.33719	0.377157	-7.51644	0.0194877	-9.70233	0.0797052
AT1G05600	pentatricopeptide (PPR) repeat-containing protein	-2.34391	0.285915	-4.37603	0.0224192	-3.00703	0.176952
AT1G05620	URH2 (URIDINE-RIBOHYDROLASE 2); hydrolase	-2.2865	0.00021749	-1.45002	0.230489	-1.71461	0.0483951
AT1G05675		1.51446	0.700133	2.19947	0.165872	3.10847	0.0900101
AT1G05680	UDP-glucoronosyl/UDP-glucosyl transferase family protein	9.40523	0	13.5239	0	14.0955	0
AT1G05710	ethylene-responsive protein, putative	-2.39135	0.00836987	-1.58935	0.333501	-1.9703	0.0738882
AT1G05720	selenoprotein family protein	-2.88841	0.000582107	-3.05408	2.75442e-05	-3.33359	1.68178e-05
AT1G05780	unknown protein	-1.63073	0.204893	-1.5897	0.255319	-2.00419	0.0295898
AT1G05790	lipase class 3 family protein	1.68756	0.0225085	1.64191	0.0597523	1.62901	0.060077
AT1G05805	basic helix-loop-helix (bHLH) family protein	-1.46567	0.0920335	-1.65974	0.0161971	-1.58263	0.0421895
AT1G05810	RABA5E (RAB GTPASE HOMOLOG A5E); GTP binding	-5.32589	5.46464e-20	-4.53337	4.0303e-18	-4.18363	1.42889e-19
AT1G05835	unknown protein	-1.38902	0.643721	-1.21339	0.962655	-3.35504	0.0080994
AT1G05840	aspartyl protease family protein	1.26837	0.292628	1.21483	0.553064	1.18491	0.622499
AT1G05850	POM1 (POM-POM1); chitinase	-3.24926	3.3749e-79	-2.85166	3.80755e-67	-2.96284	1.29661e-67
AT1G05870	unknown protein	2.25952	4.76934e-05	2.155	0.000188608	1.96817	0.00252448
AT1G05890	zinc finger protein-related	1.47591	0.00249977	1.56644	0.000580613	1.54236	0.00119154
AT1G05894	unknown protein	6.95427	0.117434	7.10828	0.162403	#DIV/0!	0.207452
AT1G05960	binding	1.67224	0.0124515	1.74096	0.0057551	1.79665	0.00401666
AT1G06010	unknown protein	-1.3736	0.292714	-1.43384	0.152007	-2.2129	0.000115593
AT1G06040	STO (SALT TOLERANCE); DNA binding / protein binding / transcription factor/ zinc ion binding	1.14002	0.169017	1.02498	1	1.02259	1
AT1G06050	unknown protein	1.33308	0.635731	2.26034	0.0188046	1.77797	0.130247
AT1G06060	RanBPM-related	1.16087	0.701783	1.42385	0.0991977	1.47685	0.0513768
AT1G06090	fatty acid desaturase family protein	-2.49589	0.599197	-3.78949	0.0934027	-15.6802	0.022939
AT1G06160	ORA59 (OCTADECANOID-RESPONSIVE ARABIDOPSIS AP2/ERF 59); DNA binding / transcription activator/ transcription factor	-3.05661	0.161319	-5.49159	0.0206	-2.78026	0.240548
AT1G06180	ATMYB13 (MYB DOMAIN PROTEIN 13); DNA binding / transcription factor	2.95408	2.94521e-11	3.58501	8.61616e-14	3.20338	1.95829e-11
AT1G06190	ATP binding / ATPase, coupled to transmembrane movement of ions, phosphorylative mechanism	-1.52938	0.0365933	-1.8013	0.00173261	-1.55773	0.0303261
AT1G06220	MEE5 (MATERNAL EFFECT EMBRYO ARREST 5); GTP binding / GTPase/ translation elongation factor/ translation factor, nucleic acid binding	-2.0812	0.0399339	-1.85192	0.102162	-1.48384	0.433716
AT1G06240	unknown protein	2.95361	0.006692	1.40355	0.588143	1.45672	0.554952
AT1G06250	lipase class 3 family protein	3.72456	0.181125	6.76289	0.0536321	34.4134	0.00453276
AT1G06290	ACX3 (ACYL-COA OXIDASE 3); acyl-CoA oxidase	1.4179	0.0187238	1.29295	0.143747	1.48088	0.0135235
AT1G06350	fatty acid desaturase family protein	-1.34306	0.951579	-1.69153	0.751837	-10.8068	0.0196841
AT1G06380	ribosomal protein-related	-2.84561	0.0398354	-1.7789	0.360446	-1.65924	0.481736
AT1G06390	GSK1 (GSK3/SHAGGY-LIKE PROTEIN KINASE 1); glycogen synthase kinase 3/ kinase	-1.30508	0.141938	-1.29578	0.155391	-1.36935	0.0580486
AT1G06400	ARA-2; GTP binding	1.22043	0.0191989	1.26053	0.00675762	1.14527	0.182923
AT1G06430	FTSH8; ATP-dependent peptidase/ ATPase/ metallopeptidase/ zinc ion binding	3.07931	0	3.22808	0	3.38548	0
AT1G06460	ACD32.1 (ALPHA-CRYSTALLIN DOMAIN 32.1)	1.10604	0.822987	1.09026	0.895008	1.20359	0.341298
AT1G06475	unknown protein	-7.63804	0.0114252	-2.34773	0.516967	-24.3775	0.112321
AT1G06500	unknown protein	-1.88816	0.108937	-2.41954	0.0274247	-2.12315	0.0294845
AT1G06510	unknown protein	-2.42073	0.000120846	-1.4771	0.141771	-1.60772	0.0555792
AT1G06515	unknown protein	-2.33904	7.08423e-05	-1.78467	0.0150367	-1.71855	0.00967248
AT1G06550	enoyl-CoA hydratase/isomerase family protein	-3.08449	9.18991e-06	-3.47837	9.82418e-06	-3.99849	2.84826e-06
AT1G06570	PDS1 (PHYTOENE DESATURATION 1); 4-hydroxyphenylpyruvate dioxygenase	2.62049	0	2.78107	0	2.66676	0
AT1G06640	2-oxoglutarate-dependent dioxygenase, putative	-1.94816	7.37167e-14	-1.6756	3.38346e-09	-2.11235	2.23159e-17
AT1G06645	oxidoreductase	1.87627	0.0207116	2.12484	0.00480712	2.16718	0.00277558
AT1G06680	PSBP-1 (PHOTOSYSTEM II SUBUNIT P-1); poly(U) binding	-1.41424	5.7969e-35	-1.70868	1.80777e-79	-1.58105	2.12916e-69
AT1G06690	aldo/keto reductase family protein	1.18429	0.704894	1.27935	0.464894	1.56452	0.0875705
AT1G06760	histone H1, putative	-4.12894	3.39197e-47	-5.06628	3.55221e-60	-4.5802	8.06247e-58
AT1G06830	glutaredoxin family protein	-1.39842	0.941781	-4.55822	0.0566718	-3.14705	0.090757
AT1G06890	transporter-related	-1.446	0.0960642	-1.59614	0.0167644	-1.56439	0.0506761
AT1G06950	TIC110 (TRANSLOCON AT THE INNER ENVELOPE MEMBRANE OF CHLOROPLASTS 110)	-1.5154	0.0362019	-1.69575	0.00476388	-1.40711	0.139413
AT1G06960	small nuclear ribonucleoprotein U2B, putative / spliceosomal protein, putative	-2.45455	0.0548167	-2.39995	0.0791565	-2.19626	0.0666552
AT1G07000	ATEXO70B2 (exocyst subunit EXO70 family protein B2); protein binding	-1.74196	0.0171422	-1.44618	0.266167	-2.23548	0.00137596
AT1G07010	calcineurin-like phosphoesterase family protein	1.61519	0.000162245	1.52414	0.000978145	1.51995	0.00309391
AT1G07020	unknown protein	-1.78641	0.0261492	-1.33115	0.433589	-1.38754	0.267193
AT1G07030	mitochondrial substrate carrier family protein	1.91913	0.00057804	2.21931	4.79682e-05	2.31611	1.31628e-05
AT1G07040	unknown protein	2.24768	0	2.55812	0	2.56821	0
AT1G07070	60S ribosomal protein L35a (RPL35aA)	-4.5482	2.02407e-05	-3.15927	7.71213e-05	-2.04723	0.0269934
AT1G07080	gamma interferon responsive lysosomal thiol reductase family protein / GILT family protein	1.69749	1.21711e-05	1.50625	0.00148966	1.81738	3.44594e-07
AT1G07090	LSH6 (LIGHT SENSITIVE HYPOCOTYLS 6)	-5.11382	0.00464545	-4.64261	0.000354105	-5.39043	0.000319087
AT1G07110	F2KP (FRUCTOSE-2,6-BISPHOSPHATASE); fructose-2,6-bisphosphate 2-phosphatase	1.13208	0.612327	-1.02285	1	1.12933	0.683905
AT1G07135	glycine-rich protein	-5.84433	9.27095e-40	-4.26788	1.09071e-16	-4.85842	8.32592e-25
AT1G07140	SIRANBP; Ran GTPase binding	-1.39878	0.000361008	-1.2529	0.0309403	-1.48479	1.82069e-05
AT1G07150	MAPKKK13; ATP binding / kinase/ protein kinase/ protein serine/threonine kinase	11.2901	0	10.5929	0	8.6302	0
AT1G07170		-1.61531	0.0292178	-1.41945	0.151701	-1.76226	0.0052815
AT1G07180	NDA1 (ALTERNATIVE NAD(P)H DEHYDROGENASE 1); NADH dehydrogenase	1.67838	0.000748342	1.53792	0.013655	1.83332	0.000523252
AT1G07200	ATP-dependent Clp protease ClpB protein-related	2.69598	8.48672e-07	2.17088	0.000144686	2.1815	0.000394894
AT1G07210	30S ribosomal protein S18 family	-1.7266	0.0349767	-1.62507	0.0558055	-1.41843	0.266412
AT1G07240	UGT71C5 (UDP-GLUCOSYL TRANSFERASE 71C5); UDP-glycosyltransferase/ quercetin 3-O-glucosyltransferase/ transferase, transferring glycosyl groups	-3.52509	2.36994e-06	-2.09601	0.00882754	-2.11978	0.00447663
AT1G07250	UGT71C4 (UDP-GLUCOSYL TRANSFERASE 71C4); quercetin 3-O-glucosyltransferase/ quercetin 7-O-glucosyltransferase/ transferase, transferring glycosyl groups	1.38073	0.153234	1.60158	0.0384493	1.38693	0.205783
AT1G07280	binding	1.88339	0.00013037	1.68484	0.0026494	2.04457	1.97021e-05
AT1G07320	RPL4; poly(U) binding / structural constituent of ribosome	-1.74835	1.20329e-11	-1.90934	4.19872e-16	-1.78824	6.32373e-12
AT1G07350	transformer serine/arginine-rich ribonucleoprotein, putative	1.50265	0.018127	2.0893	8.85005e-06	1.64482	0.0037806
AT1G07370	PCNA1 (PROLIFERATING CELLULAR NUCLEAR ANTIGEN); DNA binding / DNA polymerase processivity factor/ protein binding	-2.24089	0.506178	-27.7958	0.00164861	-4.3626	0.171131
AT1G07400	17.8 kDa class I heat shock protein (HSP17.8-CI)	-1.07476	0.80339	1.98586	1.20606e-09	1.31797	0.011755
AT1G07410	ATRABA2B (ARABIDOPSIS RAB GTPASE HOMOLOG A2B); GTP binding / GTPase/ protein binding	2.61008	0.0345991	4.91397	0.000700445	3.1919	0.00841728
AT1G07430	protein phosphatase 2C, putative / PP2C, putative	215.129	0	182.888	0	376.203	0
AT1G07470	transcription factor IIA large subunit, putative / TFIIA large subunit, putative	2.67621	0.00213791	2.7715	0.00426367	3.43277	0.000444698
AT1G07473	unknown protein	24.1075	0.00715254	#DIV/0!	0.0305576	8.2148	0.117928
AT1G07480	transcription factor IIA large subunit / TFIIA large subunit (TFIIA-L)	2.0267	0.00655822	1.96327	0.00211602	1.96524	0.00224783
AT1G07500	unknown protein	15.9281	0.0323176	20.1304	0.544044	14.5423	0.00857264
AT1G07530	SCL14 (SCARECROW-LIKE 14); transcription factor	1.72532	0.0214554	1.56619	0.106081	1.56231	0.123106
AT1G07570	APK1A; kinase/ protein serine/threonine kinase	1.53202	0.0252801	1.13477	0.833233	1.32649	0.274298
AT1G07590	pentatricopeptide (PPR) repeat-containing protein	3.04747	0	3.57808	0	3.09453	0
AT1G07610	MT1C; copper ion binding	4.12401	0	4.87794	0	5.18287	0
AT1G07650	leucine-rich repeat transmembrane protein kinase, putative	-2.21303	0.00150897	-1.79607	0.019714	-1.72763	0.0398472
AT1G07660	histone H4	-4.21235	1.17983e-09	-2.35725	3.43367e-05	-2.32441	1.63015e-05
AT1G07700	thioredoxin family protein	1.46962	0.0160849	1.19279	0.502214	1.47662	0.0163964
AT1G07720	KCS3 (3-KETOACYL-COA SYNTHASE 3); acyltransferase/ catalytic/ transferase, transferring acyl groups other than amino-acyl groups	6.79038	0	5.27748	0	5.8726	0
AT1G07770	RPS15A (ribosomal protein s15a); structural constituent of ribosome	-1.63688	1.29641e-22	-1.62434	1.8832e-21	-1.56565	1.08728e-21
AT1G07790	HTB1; DNA binding	-1.78722	0.0517166	-1.47197	0.181055	-1.86223	0.015402
AT1G07810	ECA1 (ER-TYPE CA2+-ATPASE 1); calcium-transporting ATPase	1.46552	0.154524	1.5406	0.136524	1.91991	0.0156324
AT1G07820	histone H4	-1.13959	0.798182	-1.32496	0.191573	-1.80093	0.000246265
AT1G07830	ribosomal protein L29 family protein	-1.32894	0.496729	-1.57033	0.212716	-1.77208	0.0294694
AT1G07870	protein kinase family protein	3.26146	2.57091e-06	3.2709	6.72707e-06	3.19326	5.25566e-06
AT1G07890	APX1 (ascorbate peroxidase 1); L-ascorbate peroxidase	-1.86975	7.36795e-32	-1.51956	1.04849e-15	-1.68176	1.81816e-19
AT1G07900	LBD1 (LOB DOMAIN-CONTAINING PROTEIN 1)	10.4481	4.69995e-11	27.9011	0	23.2708	0
AT1G07950	surfeit locus protein 5 family protein / SURF5 family protein	-1.41605	0.139437	-1.34377	0.364981	-1.35336	0.22853
AT1G07960	ATPDIL5-1 (PDI-like 5-1)	-1.65796	0.0140505	-1.27616	0.368489	-1.4683	0.0634695
AT1G07985	Expressed protein	6.31471	0	7.15326	0	7.52996	0
AT1G08040	unknown protein	1.58113	0.214645	1.35238	0.496731	1.91395	0.0364318
AT1G08050	zinc finger (C3HC4-type RING finger) family protein	-1.94981	0.220309	-1.62359	0.622806	-3.35017	0.0345844
AT1G08125	Expressed protein	-1.48125	0.295592	-1.81956	0.0958756	-1.36548	0.427379
AT1G08130	ATLIG1 (ARABIDOPSIS THALIANA DNA LIGASE 1); ATP binding / DNA binding / DNA ligase (ATP)	-3.72765	0.126468	-4.57647	0.0433421	-3.02212	0.151188
AT1G08190	vacuolar assembly protein, putative (VPS41)	2.08368	9.01592e-06	2.00094	5.19529e-05	1.99888	5.60786e-05
AT1G08230	amino acid transporter family protein	1.66535	0.0658578	1.39437	0.318495	1.50687	0.147284
AT1G08280	glycosyl transferase family 29 protein / sialyltransferase family protein	-29.3831	0.0117443	-10.6329	0.00626157	-5.68133	0.0746995
AT1G08320	bZIP family transcription factor	-6.19144	0.0404197	-3.58752	0.0761149	-5.23671	0.0123266
AT1G08360	60S ribosomal protein L10A (RPL10aA)	-1.80641	1.27685e-15	-1.9779	9.17711e-20	-1.77954	4.03332e-15
AT1G08380	PSAO (photosystem I subunit O)	-1.12405	0.224086	-1.51978	4.29881e-14	-1.34989	1.88384e-08
AT1G08460	HDA08; histone deacetylase	1.31125	0.317719	1.15855	0.831421	1.15761	0.777835
AT1G08465	YAB2 (YABBY2); transcription factor	-1.61244	0.365537	-1.46183	0.415308	-1.64018	0.324026
AT1G08510	FATB (fatty acyl-ACP thioesterases B); acyl carrier/ acyl-[acyl-carrier-protein] hydrolase	-2.06429	1.75523e-09	-2.11563	4.01388e-10	-2.05853	8.37572e-10
AT1G08530	unknown protein	-2.10689	0.0610488	-2.41415	0.0374282	-2.13411	0.101787
AT1G08540	SIG2 (RNA POLYMERASE SIGMA SUBUNIT 2); DNA binding / DNA-directed RNA polymerase/ sigma factor/ transcription factor	-1.45396	0.0551547	-1.52656	0.025354	-1.44221	0.0913078
AT1G08550	NPQ1 (NON-PHOTOCHEMICAL QUENCHING 1); violaxanthin de-epoxidase	1.54437	0.00101098	1.34569	0.0565889	1.43201	0.0205138
AT1G08570	ACHT4 (ATYPICAL CYS HIS RICH THIOREDOXIN 4); oxidoreductase, acting on sulfur group of donors, disulfide as acceptor	4.22619	0	3.89108	0	4.1617	0
AT1G08580	unknown protein	-4.72332	1.13498e-10	-3.86143	1.8065e-10	-4.15623	2.08123e-12
AT1G08630	THA1 (Threonine Aldolase 1); aldehyde-lyase/ threonine aldolase	-7.16297	1.05753e-124	-5.78996	2.95385e-71	-6.14687	4.12124e-84
AT1G08640	unknown protein	-1.46776	0.0230707	-1.44605	0.030988	-1.35822	0.0628239
AT1G08650	PPCK1 (PHOSPHOENOLPYRUVATE CARBOXYLASE KINASE); kinase/ protein serine/threonine kinase	3.60264	2.67528e-09	4.22467	1.24511e-11	3.30931	6.64051e-08
AT1G08660	glycosyl transferase family 29 protein / sialyltransferase family protein	-1.98743	0.0201516	-2.19961	0.00526985	-2.25686	0.00529743
AT1G08680	ZIGA4 (ARF GAP-like zinc finger-containing protein ZiGA4); ARF GTPase activator/ DNA binding / zinc ion binding	1.65015	0.061455	1.4356	0.219817	1.72797	0.0401938
AT1G08700	presenilin family protein	-1.39733	0.570474	-3.07258	0.000872213	-2.22122	0.0379087
AT1G08720	EDR1 (ENHANCED DISEASE RESISTANCE 1); MAP kinase kinase kinase/ kinase/ protein serine/threonine/tyrosine kinase	1.60005	0.127108	1.46795	0.307119	1.75856	0.0988697
AT1G08780	AIP3 (ABI3-INTERACTING PROTEIN 3); unfolded protein binding	-2.01781	0.00149357	-2.26023	0.000255801	-1.2449	0.609511
AT1G08810	MYB60 (myb domain protein 60); DNA binding / transcription factor	-1.73428	0.266621	-2.14356	0.0246632	-1.65933	0.254384
AT1G08830	CSD1 (COPPER/ZINC SUPEROXIDE DISMUTASE 1); superoxide dismutase	-2.10811	9.85028e-17	-1.57294	2.94454e-05	-1.92073	1.45892e-10
AT1G08845	structural constituent of ribosome	-1.92113	0.356854	-4.32046	0.00663441	-1.72814	0.440119
AT1G08880	H2AXA; DNA binding	-1.11954	0.69875	-1.32036	0.0523426	-1.32745	0.0426825
AT1G08890	sugar transporter family protein	4.62363	2.67316e-11	5.04606	9.10699e-13	4.38158	1.91937e-10
AT1G08900	carbohydrate transmembrane transporter	1.33515	0.227923	1.29995	0.338013	1.4936	0.0814269
AT1G08920	sugar transporter, putative	1.44045	0.00879305	1.98171	8.53394e-07	1.64892	0.000320635
AT1G08930	ERD6 (EARLY RESPONSE TO DEHYDRATION 6); carbohydrate transmembrane transporter/ sugar transmembrane transporter/ sugar:hydrogen symporter	-2.7746	1.7074e-30	-2.56607	4.22198e-23	-2.30169	6.29642e-19
AT1G08940	phosphoglycerate/bisphosphoglycerate mutase family protein	-5.45155	2.62523e-15	-5.0149	9.02255e-14	-5.69153	2.71487e-14
AT1G08980	AMI1 (AMIDASE 1); amidase/ hydrolase, acting on carbon-nitrogen (but not peptide) bonds / indoleacetamide hydrolase	1.28388	0.025152	1.26575	0.0608092	1.15029	0.377053
AT1G09010	glycoside hydrolase family 2 protein	1.51194	0.0588728	1.28534	0.409106	1.53197	0.064151
AT1G09070	SRC2 (SOYBEAN GENE REGULATED BY COLD-2); protein binding	1.01137	1	1.39082	4.58083e-07	1.22648	0.000572006
AT1G09130	ATP-dependent Clp protease proteolytic subunit, putative	1.48253	4.26822e-05	1.35622	0.00250985	1.55264	3.19487e-06
AT1G09150	pseudouridine synthase and archaeosine transglycosylase (PUA) domain-containing protein	-1.94109	0.0059637	-1.81243	0.0156344	-1.66102	0.0344559
AT1G09160	protein phosphatase 2C-related / PP2C-related	-4.38768	5.13585e-05	-3.86009	8.25086e-05	-4.26875	1.36327e-05
AT1G09180	ATSARA1A (ARABIDOPSIS THALIANA SECRETION-ASSOCIATED RAS SUPER FAMILY 1); GTP binding	5.86095	7.53739e-06	6.11735	6.81988e-07	5.63065	6.40732e-05
AT1G09200	histone H3	1.07224	1	-1.83815	0.0230469	1.1766	0.881662
AT1G09210	calreticulin 2 (CRT2)	-1.92157	1.76064e-08	-1.98971	1.84167e-09	-1.76479	1.6575e-06
AT1G09230	RNA recognition motif (RRM)-containing protein	2.23205	0.00170057	2.19029	0.0009884	2.1056	0.00231164
AT1G09240	NAS3 (NICOTIANAMINE SYNTHASE 3); nicotianamine synthase	3.04328	0.00159165	2.1039	0.0847448	2.03871	0.0570213
AT1G09250	transcription factor	1.9024	5.91191e-05	1.5027	0.0123775	1.11138	0.803111
AT1G09260	DNAJ heat shock N-terminal domain-containing protein	#DIV/0!	0.344255	#DIV/0!	1.29601e-05	#DIV/0!	0.691606
AT1G09310	unknown protein	3.70609	0	3.35068	0	4.02026	0
AT1G09330	unknown protein	-1.33645	0.111524	-1.38264	0.0830627	-1.17142	0.547174
AT1G09340	CRB (CHLOROPLAST RNA BINDING); binding / catalytic/ coenzyme binding	-1.11013	0.221821	-1.19079	0.00742115	-1.04077	0.91755
AT1G09350	AtGolS3 (Arabidopsis thaliana galactinol synthase 3); transferase, transferring glycosyl groups / transferase, transferring hexosyl groups	17.5089	0.000191291	10.6974	0.00632741	13.8858	0.0171819
AT1G09390	GDSL-motif lipase/hydrolase family protein	-5.00438	5.06057e-06	-5.15215	1.21951e-06	-4.76908	2.41537e-05
AT1G09415	NIMIN-3 (NIM1-INTERACTING 3)	1.75646	0.00012195	1.33839	0.120838	1.25982	0.268453
AT1G09420	G6PD4 (GLUCOSE-6-PHOSPHATE DEHYDROGENASE 4); glucose-6-phosphate dehydrogenase	-2.91795	0.00013398	-4.12749	3.6396e-05	-3.11415	0.000439938
AT1G09430	ACLA-3; ATP citrate synthase	1.17183	0.0674871	1.32031	0.000713309	1.39016	1.20297e-05
AT1G09460	glucan endo-1,3-beta-glucosidase-related	-6.09099	3.04658e-08	-7.1347	4.74077e-07	-6.48072	1.13561e-06
AT1G09490	cinnamyl-alcohol dehydrogenase family / CAD family	2.31946	1.59933e-12	3.22717	0	3.26231	0
AT1G09500	cinnamyl-alcohol dehydrogenase family / CAD family	14.2851	0	25.0691	0	22.5457	0
AT1G09560	GLP5 (GERMIN-LIKE PROTEIN 5); manganese ion binding / nutrient reservoir	-2.75942	2.39628e-40	-3.42058	2.75735e-50	-2.91496	1.14737e-38
AT1G09570	PHYA (PHYTOCHROME A); G-protein coupled photoreceptor/ protein histidine kinase/ red or far-red light photoreceptor/ signal transducer	-1.14442	0.494279	-1.0484	1	-1.18972	0.355349
AT1G09590	60S ribosomal protein L21 (RPL21A)	-2.37385	1.04732e-13	-2.05504	1.69365e-11	-2.49279	6.68182e-17
AT1G09620	ATP binding / aminoacyl-tRNA ligase/ leucine-tRNA ligase/ nucleotide binding	-2.26642	0.000839235	-2.66232	6.35857e-05	-2.01282	0.00939602
AT1G09630	ATRAB11C (ARABIDOPSIS RAB GTPASE 11C); GTP binding	-2.8148	0.0028695	-4.04808	9.24929e-05	-3.43458	0.000145582
AT1G09640	elongation factor 1B-gamma, putative / eEF-1B gamma, putative	-1.37142	0.00208844	-1.38814	0.00146501	-1.28433	0.0234046
AT1G09645	unknown protein	-2.13108	3.01022e-07	-1.79144	0.000287932	-2.05785	2.05098e-07
AT1G09660	KH domain-containing quaking protein, putative	-3.05252	0.000979754	-3.60205	6.20115e-05	-4.27408	2.90768e-05
AT1G09690	60S ribosomal protein L21 (RPL21C)	-2.20834	4.32884e-24	-1.94367	8.43931e-18	-2.09473	2.32843e-23
AT1G09700	HYL1 (HYPONASTIC LEAVES 1); double-stranded RNA binding / miRNA binding / protein binding	-3.24577	0.0578123	-2.17248	0.288142	-1.93666	0.300606
AT1G09730	Ulp1 protease family protein	1.65069	0.100551	1.45042	0.315402	2.00861	0.020154
AT1G09750	chloroplast nucleoid DNA-binding protein-related	-3.36184	8.44191e-09	-5.50913	4.03238e-18	-4.11389	4.79768e-12
AT1G09780	2,3-biphosphoglycerate-independent phosphoglycerate mutase, putative / phosphoglyceromutase, putative	-1.48315	0.0339608	-1.59911	0.00420434	-1.76218	0.000815597
AT1G09795	ATATP-PRT2 (ATP PHOSPHORIBOSYL TRANSFERASE 2); ATP phosphoribosyltransferase	2.46317	3.25134e-08	1.97899	4.33361e-05	2.23111	3.00135e-07
AT1G09815	POLD4 (POLYMERASE DELTA 4); DNA-directed DNA polymerase	-1.96916	0.00126717	-1.7654	0.011399	-1.71462	0.00901973
AT1G09830	phosphoribosylamine--glycine ligase (PUR2)	-4.49847	0.00193742	-3.20037	0.00322813	-2.95978	0.00355338
AT1G09840	ATSK41 (SHAGGY-LIKE PROTEIN KINASE 41); ATP binding / protein kinase/ protein serine/threonine kinase	-1.6222	0.155403	-1.34898	0.521821	-1.92082	0.0322842
AT1G09900	pentatricopeptide (PPR) repeat-containing protein	-3.27625	0.0779135	-3.00066	0.0725327	-2.36193	0.175801
AT1G09920	TRAF-type zinc finger-related	1.25386	0.248622	1.11711	0.787535	1.27525	0.17163
AT1G09932	phosphoglycerate/bisphosphoglycerate mutase-related	-8.0872	8.70065e-14	-5.19118	5.46586e-09	-8.01773	1.91727e-11
AT1G09940	HEMA2; glutamyl-tRNA reductase	-1.47484	0.0497009	-1.33186	0.273791	-1.4436	0.0980264
AT1G09950	transcription factor-related	1.84241	0.645279	2.38805	0.357335	8.92794	0.0275399
AT1G09960	SUT4 (SUCROSE TRANSPORTER 4); carbohydrate transmembrane transporter/ sucrose transmembrane transporter/ sucrose:hydrogen symporter/ sugar:hydrogen symporter	3.33435	0.0166469	2.97632	0.046687	2.72179	0.0772734
AT1G09970	LRR XI-23; ATP binding / kinase/ protein kinase/ protein serine/threonine kinase	-1.42364	0.000443597	-1.24233	0.0973494	-1.03871	1
AT1G10030	ERG28 (Arabidopsis homolog of yeast ergosterol28)	-2.1681	0.187354	-2.3798	0.0308664	-2.78425	0.00797507
AT1G10060	branched-chain amino acid aminotransferase 1 / branched-chain amino acid transaminase 1 (BCAT1)	1.32839	0.511248	1.68672	0.134273	1.56897	0.156311
AT1G10070	ATBCAT-2 (ARABIDOPSIS THALIANA BRANCHED-CHAIN AMINO ACID TRANSAMINASE 2); branched-chain-amino-acid transaminase/ catalytic	-2.41716	1.65894e-58	-2.14811	1.40825e-33	-2.08386	1.3221e-37
AT1G10090	unknown protein	2.75168	6.18388e-06	3.69365	7.25604e-09	3.29623	1.50085e-07
AT1G10120	DNA binding / transcription factor	-1.91948	0.220519	-1.93019	0.223346	-3.32009	0.00402628
AT1G10150	carbohydrate binding	1.54587	0.0155936	1.76772	0.00227659	1.64919	0.00725528
AT1G10170	ATNFXL1 (ARABIDOPSIS THALIANA NF-X-LIKE 1); protein binding / transcription factor/ zinc ion binding	3.49031	0	3.7058	1.79149e-13	3.99763	0
AT1G10200	WLIM1; transcription factor/ zinc ion binding	-1.94686	1.05833e-05	-1.96296	3.16915e-07	-2.40692	1.41165e-11
AT1G10310	short-chain dehydrogenase/reductase (SDR) family protein	-2.90882	0.000362874	-1.70172	0.149632	-1.74168	0.103157
AT1G10340	ankyrin repeat family protein	-15.5224	3.694e-13	-12.2841	3.85715e-10	-12.9173	6.06007e-10
AT1G10360	ATGSTU18 (GLUTATHIONE S-TRANSFERASE TAU 18); glutathione transferase	2.53761	0	2.1923	1.45849e-12	2.15563	3.80553e-12
AT1G10370	ERD9 (EARLY-RESPONSIVE TO DEHYDRATION 9); glutathione transferase	-1.79156	6.40944e-20	1.04557	0.862303	-1.25671	0.000805685
AT1G10380	unknown protein	-5.7624	0.107028	-4.09186	0.0978609	-7.78511	0.0468623
AT1G10500	ATCPISCA (chloroplast-localized IscA-like protein); structural molecule	1.32698	3.37167e-05	1.61754	1.15769e-12	1.6434	1.27827e-11
AT1G10522	unknown protein	-2.49564	0.00599885	-1.84097	0.0531782	-1.98159	0.0253333
AT1G10550	XTH33; hydrolase, acting on glycosyl bonds / hydrolase, hydrolyzing O-glycosyl compounds / xyloglucan:xyloglucosyl transferase	-19.5666	0.000430519	-10.3298	0.000808048	-6.13792	0.000354119
AT1G10560	PUB18 (PLANT U-BOX 18); ubiquitin-protein ligase	8.6068	0.0103437	6.21644	0.00782678	7.11152	0.0269846
AT1G10580	transducin family protein / WD-40 repeat family protein	1.48833	0.150075	1.67441	0.0500317	1.79088	0.0235655
AT1G10585	transcription factor	1.15796	0.398673	1.81811	7.3141e-09	1.48866	0.000167009
AT1G10590	DNA-binding protein-related	1.20852	0.0294261	1.22909	0.0166407	1.34538	0.000100983
AT1G10610	DNA binding / transcription factor	2.59935	0.0164408	2.226	0.0406859	1.83099	0.202131
AT1G10630	ATARFA1F (ARABIDOPSIS THALIANA ADP-RIBOSYLATION FACTOR A1F); GTP binding / copper ion binding / phospholipase activator/ protein binding	-2.29798	1.87283e-08	-1.94699	1.84594e-05	-2.02234	6.93273e-07
AT1G10740	unknown protein	2.05015	5.83852e-06	1.85753	0.000102819	2.02815	2.39255e-05
AT1G10760	SEX1 (STARCH EXCESS 1); alpha-glucan, water dikinase	3.42532	1.02002e-13	3.45054	1.58599e-13	3.66193	3.4419e-13
AT1G10820	unknown protein	-1.33734	0.669789	-1.78884	0.155901	-2.06061	0.087415
AT1G10865		-1.54755	0.000368059	-1.30219	0.100421	-1.39269	0.0103869
AT1G10910		-1.79272	0.0166309	-2.02021	0.00396672	-1.84931	0.0156807
AT1G10950	endomembrane protein 70, putative	-1.6819	0.000801968	-1.57655	0.004955	-1.63219	0.00247115
AT1G10960	ATFD1 (FERREDOXIN 1); 2 iron, 2 sulfur cluster binding / electron carrier/ iron-sulfur cluster binding	-1.52789	6.65135e-09	-1.38115	7.01662e-06	-1.49054	5.31667e-09
AT1G10990	unknown protein	-50.9879	0.00157775	-14.1891	0.00130669	-5.88411	0.0222161
AT1G11050	protein kinase family protein	-2.72478	0.0382225	-1.64105	0.488841	-2.10022	0.19766
AT1G11170	unknown protein	2.02376	0.380462	2.5917	0.187403	4.02224	0.0472277
AT1G11210	unknown protein	4.62211	0.000851806	4.04381	0.000240584	2.61648	0.0109187
AT1G11260	STP1 (SUGAR TRANSPORTER 1); carbohydrate transmembrane transporter/ sugar:hydrogen symporter	-1.70846	1.49332e-20	-1.7214	3.40737e-21	-1.5719	1.00432e-15
AT1G11280	S-locus protein kinase, putative	-5.62188	0.00419478	-5.28504	0.00523108	-4.78003	0.0231489
AT1G11330	S-locus lectin protein kinase family protein	-1.95149	0.275359	-2.05516	0.118522	-2.3368	0.132126
AT1G11360	universal stress protein (USP) family protein	-1.8132	0.0148238	-1.79032	0.0238504	-1.92388	0.00523997
AT1G11362	enzyme inhibitor/ pectinesterase	-8.55461	1.98475e-05	-18.034	0.000621519	-7.89798	0.000127848
AT1G11380	unknown protein	-1.78029	0.00594925	-1.6981	0.0258402	-1.62944	0.0327271
AT1G11430	plastid developmental protein DAG, putative	-1.45969	0.0019747	-1.4295	0.00341881	-1.45329	0.00274904
AT1G11440		-2.37624	0.0274211	-2.21806	0.036007	-2.74575	0.0152183
AT1G11475	NRPB10; DNA binding / DNA-directed RNA polymerase	-2.49293	2.4431e-06	-2.45798	3.41998e-07	-1.97845	3.54339e-05
AT1G11480	eukaryotic translation initiation factor-related	1.54304	0.00444119	1.33218	0.142958	1.43809	0.0415687
AT1G11530	ATCXXS1 (C-terminal cysteine residue is changed to a serine 1); protein disulfide isomerase	-1.28443	0.0176204	-1.00683	1	-1.02969	1
AT1G11545	xyloglucan:xyloglucosyl transferase, putative / xyloglucan endotransglycosylase, putative / endo-xyloglucan transferase, putative	-13.0037	0.00038457	-12.3588	9.23494e-09	-15.0345	3.32291e-06
AT1G11580	PMEPCRA (METHYLESTERASE PCR A); enzyme inhibitor/ pectinesterase	-2.04071	5.19433e-09	-2.62495	1.52757e-16	-2.11524	1.80606e-08
AT1G11650	RNA-binding protein 45 (RBP45), putative	1.25271	0.00121238	1.30707	0.00013231	1.35187	1.38227e-05
AT1G11670	MATE efflux family protein	-3.09636	0.00121595	-2.50791	0.00471651	-3.95887	0.000291386
AT1G11680	CYP51G1 (CYTOCHROME P450 51G1); oxygen binding / sterol 14-demethylase	-1.91938	0.000340681	-1.83013	0.000549751	-1.55073	0.0316309
AT1G11820	catalytic/ cation binding / hydrolase, hydrolyzing O-glycosyl compounds	-2.17018	5.2328e-06	-1.99009	7.48363e-05	-2.02566	2.03462e-05
AT1G11840	ATGLX1 (GLYOXALASE I HOMOLOG); lactoylglutathione lyase/ metal ion binding	1.9955	0	2.42487	0	2.1759	0
AT1G11850	unknown protein	-3.18703	0.00166187	-2.97487	0.000690805	-4.29332	1.95463e-05
AT1G11860	aminomethyltransferase, putative	-1.61005	2.1183e-14	-1.86408	5.13187e-27	-1.93659	1.76639e-24
AT1G11905		-2.72109	0.0017895	-2.08782	0.056426	-1.84718	0.0707583
AT1G11910	aspartyl protease family protein	2.20195	0	1.78081	0	2.34305	0
AT1G11930	alanine racemase family protein	-1.21845	0.31356	-1.30696	0.139108	-1.09914	0.82471
AT1G11960		2.82307	0.00989727	2.97653	0.0103739	2.84029	0.0157321
AT1G12000	pyrophosphate--fructose-6-phosphate 1-phosphotransferase beta subunit, putative / pyrophosphate-dependent 6-phosphofructose-1-kinase, putative	-4.72842	1.19173e-06	-3.75683	1.75779e-06	-3.53866	6.02426e-05
AT1G12010	1-aminocyclopropane-1-carboxylate oxidase, putative / ACC oxidase, putative	-3.88349	0.000948947	-5.10489	0.000369253	-6.35993	0.000351117
AT1G12020	unknown protein	-4.12115	0.00502773	-4.43112	0.00211602	-4.14625	0.00329675
AT1G12030	unknown protein	1.34201	0.766012	2.26958	0.0342375	1.47193	0.482579
AT1G12080	unknown protein	-6.01874	1.73652e-19	-7.65682	7.29024e-27	-8.49624	1.70646e-26
AT1G12090	ELP (EXTENSIN-LIKE PROTEIN); lipid binding	-12.2256	1.47497e-148	-8.40693	1.08821e-168	-10.799	4.9405e-203
AT1G12110	NRT1.1; nitrate transmembrane transporter/ transporter	-3.78991	1.3388e-12	-4.57051	7.93242e-22	-3.504	6.55296e-13
AT1G12140	FMO GS-OX5 (FLAVIN-MONOOXYGENASE GLUCOSINOLATE S-OXYGENASE 5); 8-methylthiopropyl glucosinolate S-oxygenase/ flavin-containing monooxygenase/ monooxygenase	-1.96198	0.0437747	-1.95382	0.039012	-1.53243	0.299314
AT1G12160	flavin-containing monooxygenase family protein / FMO family protein	-2.67784	0.458779	-5.10746	0.186908	-5.12203	0.0413161
AT1G12200	flavin-containing monooxygenase family protein / FMO family protein	-2.12024	0.0503727	-2.39026	0.0358946	-2.83634	0.0182199
AT1G12230	transaldolase, putative	-1.51105	0.000488814	-1.50645	0.000691119	-1.75986	1.15473e-06
AT1G12240	ATBETAFRUCT4; beta-fructofuranosidase/ hydrolase, hydrolyzing O-glycosyl compounds	1.14679	0.00572045	1.17292	0.00395797	1.2689	8.02337e-06
AT1G12310	calmodulin, putative	-1.51091	0.00108345	-1.5374	0.00136719	-1.79905	1.39957e-06
AT1G12360	KEU (keule); protein transporter	1.32134	0.133762	1.27055	0.279171	1.30411	0.20802
AT1G12390	cornichon family protein	-1.45836	0.18201	-1.10578	0.9528	-1.70968	0.0561302
AT1G12410	CLP2 (CLP PROTEASE PROTEOLYTIC SUBUNIT 2); serine-type endopeptidase	1.20849	0.0176431	1.22786	0.0126683	1.18053	0.0576035
AT1G12420	ACR8; amino acid binding	5.32043	9.23289e-11	6.0891	1.28316e-10	4.8438	5.71782e-10
AT1G12440	zinc finger (AN1-like) family protein	-1.91624	2.7276e-08	-2.06762	5.30941e-14	-1.90741	2.22967e-10
AT1G12450		-2.02184	0.0474365	-2.0706	0.0472745	-1.35212	0.655784
AT1G12460	leucine-rich repeat transmembrane protein kinase, putative	-9.9464	0.0235909	-4.72354	0.0489984	-6.2315	0.105084
AT1G12480	OZS1 (OZONE-SENSITIVE 1); transporter	3.43723	0.0643943	3.37381	0.0563476	2.46662	0.095038
AT1G12500	phosphate translocator-related	-2.42345	0.000391277	-2.68187	1.99004e-05	-2.66253	2.68725e-05
AT1G12520	ATCCS (COPPER CHAPERONE FOR SOD1); superoxide dismutase/ superoxide dismutase copper chaperone	-1.83669	0.00150997	-1.84238	0.00539273	-1.68168	0.0164448
AT1G12530	unknown protein	-2.26496	0.015016	-2.22948	0.0104287	-2.46207	0.00206582
AT1G12560	ATEXPA7 (ARABIDOPSIS THALIANA EXPANSIN A7)	-20.2788	0.0168287	-5.14647	0.0905232	#DIV/0!	0.0160585
AT1G12580	PEPKR1 (Phosphoenolpyruvate carboxylase-related kinase 1); ATP binding / kinase/ protein kinase/ protein serine/threonine kinase	-1.47602	0.0882392	-1.20675	0.673045	-1.24858	0.557773
AT1G12610	DDF1 (DWARF AND DELAYED FLOWERING 1); DNA binding / sequence-specific DNA binding / transcription factor	14.8671	3.74633e-07	71.1602	1.55535e-06	11.5766	6.05947e-07
AT1G12640	membrane bound O-acyl transferase (MBOAT) family protein	2.63052	6.22493e-14	2.58241	1.87048e-11	3.20535	0
AT1G12740	CYP87A2; electron carrier/ heme binding / iron ion binding / monooxygenase/ oxygen binding	-6.6697	0.191613	-4.42418	0.169297	-12.1547	0.116191
AT1G12780	UGE1 (UDP-D-glucose/UDP-D-galactose 4-epimerase 1); UDP-glucose 4-epimerase/ protein dimerization	-1.13763	0.00141345	1.06308	0.319805	1.06729	0.222325
AT1G12805	nucleotide binding	-7.69943	0.0980777	1.71271	0.751526	-2.92523	0.173954
AT1G12840	DET3 (DE-ETIOLATED 3); proton-transporting ATPase, rotational mechanism	1.19969	0.107081	1.12821	0.433571	1.20034	0.127818
AT1G12850	phosphoglycerate/bisphosphoglycerate mutase family protein	-1.52811	0.152416	-1.53272	0.120299	-2.00991	0.0033817
AT1G12860	SCRM2 (SCREAM 2); DNA binding / transcription factor	-3.26285	0.00280976	-3.04336	0.00155335	-2.39373	0.0292893
AT1G12900	GAPA-2 (GLYCERALDEHYDE 3-PHOSPHATE DEHYDROGENASE A SUBUNIT 2); NAD or NADH binding / binding / catalytic/ glyceraldehyde-3-phosphate dehydrogenase (phosphorylating)/ glyceraldehyde-3-phosphate dehydrogenase	-1.8378	6.29171e-46	-1.97866	3.39181e-62	-2.0568	9.21673e-58
AT1G12920	ERF1-2 (EUKARYOTIC RELEASE FACTOR 1-2); translation release factor	-1.64407	0.000969175	-1.46347	0.0293595	-1.27092	0.209864
AT1G12970	leucine-rich repeat family protein	2.1311	0.0253281	1.61539	0.301143	1.99196	0.048162
AT1G12990	glycosyl transferase family 17 protein	-2.70424	0.0183033	-2.41097	0.0620852	-1.87934	0.16831
AT1G13000	unknown protein	-2.48579	0.0458201	-3.10643	0.00470989	-2.56842	0.0246219
AT1G13100	CYP71B29; electron carrier/ heme binding / iron ion binding / monooxygenase/ oxygen binding	-4.97034	0.00523108	-3.78902	0.0138209	-2.80429	0.120031
AT1G13110	CYP71B7; electron carrier/ heme binding / iron ion binding / monooxygenase/ oxygen binding	-5.13828	7.46688e-16	-6.30557	3.29361e-24	-5.96552	5.11856e-16
AT1G13190	RNA recognition motif (RRM)-containing protein	2.34077	4.50361e-08	2.44601	1.24509e-07	2.13296	1.91147e-05
AT1G13210	ACA.l (autoinhibited Ca2+/ATPase II); ATPase, coupled to transmembrane movement of ions, phosphorylative mechanism / calmodulin binding	-2.403	0.0041339	-1.99335	0.0353813	-1.7672	0.127524
AT1G13245	RTFL17 (ROTUNDIFOLIA LIKE 17)	-1.16803	0.0202907	-1.20345	0.00456868	-1.10717	0.160986
AT1G13250	GATL3 (Galacturonosyltransferase-like 3); polygalacturonate 4-alpha-galacturonosyltransferase/ transferase, transferring glycosyl groups / transferase, transferring hexosyl groups	-3.24784	0.0713007	-4.93182	0.00551126	-5.10223	0.00796346
AT1G13260	RAV1; DNA binding / transcription factor/ transcription repressor	-1.5011	0.00344368	-1.55965	0.00310796	-1.63537	0.000261132
AT1G13270	MAP1C (METHIONINE AMINOPEPTIDASE 1B); aminopeptidase/ metalloexopeptidase	-1.56062	0.0279402	-1.40279	0.143391	-1.47797	0.0844502
AT1G13280	AOC4 (ALLENE OXIDE CYCLASE 4); allene-oxide cyclase	-3.77858	9.81683e-07	-3.13277	3.54983e-06	-3.54754	6.37271e-07
AT1G13300	myb family transcription factor	-1.53821	0.735806	-4.2706	0.00582185	-1.78981	0.503836
AT1G13380	unknown protein	-2.07288	0.00133703	-2.43824	0.000111364	-1.85161	0.00437994
AT1G13420	ST4B (SULFOTRANSFERASE 4B); brassinosteroid sulfotransferase/ sulfotransferase	#DIV/0!	0.0704264	#DIV/0!	0.00694966	#DIV/0!	0.00899591
AT1G13440	GAPC2 (GLYCERALDEHYDE-3-PHOSPHATE DEHYDROGENASE C2); NAD or NADH binding / binding / catalytic/ glyceraldehyde-3-phosphate dehydrogenase (phosphorylating)/ glyceraldehyde-3-phosphate dehydrogenase	1.08624	0.185372	1.01058	1	1.07191	0.357595
AT1G13450	DNA binding protein GT-1	1.18078	0.547284	1.45485	0.0337126	1.49315	0.020414
AT1G13480	unknown protein	-3.03155	0.205131	-7.19399	0.0104897	-6.20344	0.0864527
AT1G13530	unknown protein	-3.32306	0.278096	-3.91288	0.511744	-10.0871	0.25761
AT1G13580	LAG13 (LAG1 LONGEVITY ASSURANCE HOMOLOG 3)	-4.12504	0.0047457	-2.50368	0.0517388	-2.43163	0.0463602
AT1G13590	ATPSK1 (PHYTOSULFOKINE 1 PRECURSOR); growth factor	-13.4551	0.047462	#DIV/0!	0.0113658	#DIV/0!	0.00447688
AT1G13608		#DIV/0!	0.0217407	-1.26804	1	#DIV/0!	0.0853384
AT1G13609		-35.8806	0.014112	-13.8796	0.0760296	-8.38292	0.0675999
AT1G13650		-3.64617	0.412594	-6.05187	0.0986473	#DIV/0!	0.137635
AT1G13670	unknown protein	-4.02997	0.00723649	-3.79444	0.00136223	-5.05065	0.00503654
AT1G13690	ATE1; nucleic acid binding / nucleotide binding	-2.73127	0.000688838	-1.4478	0.323458	-2.3772	0.00262072
AT1G13700	glucosamine/galactosamine-6-phosphate isomerase family protein	-2.04258	0.000599786	-1.29471	0.416672	-1.39867	0.142491
AT1G13740	AFP2 (ABI FIVE BINDING PROTEIN 2)	11.0731	0	7.77627	0	8.52114	0
AT1G13820	hydrolase, alpha/beta fold family protein	1.45392	0.0184937	1.2191	0.338538	1.38132	0.0475986
AT1G13830	beta-1,3-glucanase-related	-9.40021	0.011693	-2.05387	0.386018	-2.099	0.687257
AT1G13870	DRL1 (DEFORMED ROOTS AND LEAVES 1); calmodulin binding / purine nucleotide binding	-3.00957	0.00157123	-1.31913	0.691326	-2.08114	0.0472896
AT1G13880	ELM2 domain-containing protein	1.33129	0.27972	1.69609	0.00914005	1.30716	0.317673
AT1G13930		2.27539	0	2.76966	0	2.32393	0
AT1G13950	ELF5A-1 (EUKARYOTIC ELONGATION FACTOR 5A-1); translation initiation factor	-1.52941	0.526923	-2.20307	0.0585723	-2.15645	0.0847171
AT1G13960	WRKY4; DNA binding / transcription factor	2.27948	5.09778e-07	2.50487	1.7686e-07	2.55014	7.14573e-08
AT1G13990	unknown protein	2.47668	0	2.65913	0	2.79941	0
AT1G14010	emp24/gp25L/p24 family protein	-1.67113	0.0129138	-1.38928	0.142323	-1.62777	0.0155749
AT1G14060		-2.77462	0.00113677	-2.79993	0.00130669	-2.4178	0.00205621
AT1G14120	2-oxoglutarate-dependent dioxygenase, putative	-8.75843	1.48532e-39	-5.02249	2.08375e-21	-6.20244	2.6895e-30
AT1G14150	oxygen evolving enhancer 3 (PsbQ) family protein	-1.40699	0.0378016	-1.4699	0.00727154	-1.52108	0.00619358
AT1G14160	integral membrane family protein	#DIV/0!	0.108607	-20.347	0.00680547	-7.5297	0.019049
AT1G14200	zinc finger (C3HC4-type RING finger) family protein	2.72614	0	6.99955	0	4.22343	0
AT1G14210	ribonuclease T2 family protein	-2.80313	0.000510072	-4.29687	8.91971e-11	-3.52762	4.09934e-07
AT1G14240	nucleoside phosphatase family protein / GDA1/CD39 family protein	-1.89052	0.550437	-1.97372	0.498981	-5.25284	0.0498487
AT1G14280	PKS2 (PHYTOCHROME KINASE SUBSTRATE 2)	-4.20746	1.22433e-11	-4.14154	9.12776e-14	-3.60618	9.41175e-12
AT1G14290	SBH2 (SPHINGOID BASE HYDROXYLASE 2); catalytic/ sphingosine hydroxylase	-2.35001	5.8314e-07	-1.78234	0.00100972	-2.34309	6.63822e-07
AT1G14300	binding	-1.85273	0.0648716	-1.66879	0.216537	-1.71036	0.146785
AT1G14310	haloacid dehalogenase-like hydrolase family protein	-1.92403	0.0152555	-1.52899	0.17065	-1.54593	0.109431
AT1G14320	SAC52 (SUPPRESSOR OF ACAULIS 52); structural constituent of ribosome	-1.47423	2.74514e-12	-1.41363	8.61732e-10	-1.31681	1.15262e-06
AT1G14330	kelch repeat-containing F-box family protein	-2.22991	0.000385615	-1.69686	0.0372139	-2.53249	3.20121e-05
AT1G14345	oxidoreductase	-1.61426	0.000159504	-1.48364	0.00103058	-1.67675	0.000108542
AT1G14360	UTR3 (UDP-GALACTOSE TRANSPORTER 3); pyrimidine nucleotide sugar transmembrane transporter	-4.12738	2.27365e-13	-2.70319	4.9568e-06	-2.22615	6.55652e-05
AT1G14370	APK2A (PROTEIN KINASE 2A); ATP binding / kinase/ protein kinase/ protein serine/threonine kinase	-2.56155	0.00036808	-2.43613	0.000977095	-2.27069	0.00122458
AT1G14400	UBC1 (UBIQUITIN CARRIER PROTEIN 1); ubiquitin-protein ligase	-1.1479	0.164665	-1.2576	0.00889545	-1.27981	0.00224801
AT1G14410	WHY1 (WHIRLY 1); DNA binding / telomeric DNA binding	-4.63584	0.00014205	-2.06058	0.0678057	-2.35387	0.0332478
AT1G14510	AL7 (ALFIN-LIKE 7); DNA binding / methylated histone residue binding	-1.98453	2.39866e-07	-1.87628	3.95332e-06	-1.81213	2.3921e-05
AT1G14530	THH1 (TOM THREE HOMOLOG 1); virion binding	2.54255	0.00224595	2.81901	0.00215252	2.79612	0.00294179
AT1G14540	anionic peroxidase, putative	-3.4166	0.00027962	-2.75169	0.00272252	-5.02713	1.0016e-05
AT1G14580	zinc finger (C2H2 type) family protein	-2.3322	0.102474	-1.97808	0.237698	-3.03054	0.0139137
AT1G14600	DNA binding / transcription factor	-1.40288	0.95209	-1.40753	0.885834	-3.13147	0.0677343
AT1G14610	TWN2 (TWIN 2); ATP binding / aminoacyl-tRNA ligase/ nucleotide binding / valine-tRNA ligase	-1.68672	0.0525497	-1.98991	0.00619049	-1.43238	0.273459
AT1G14670	endomembrane protein 70, putative	-1.49261	0.00502773	-1.32935	0.108566	-1.08532	0.907025
AT1G14685	BPC2 (BASIC PENTACYSTEINE 2); DNA binding / transcription factor	-2.02416	0.00198109	-1.41838	0.302707	-1.82565	0.0149264
AT1G14710	hydroxyproline-rich glycoprotein family protein	-2.11484	0.00373497	-2.1457	0.00190532	-2.24762	0.000884899
AT1G14720	XTR2 (XYLOGLUCAN ENDOTRANSGLYCOSYLASE RELATED 2); hydrolase, acting on glycosyl bonds / xyloglucan:xyloglucosyl transferase	-1.37625	0.103369	-1.43841	0.0407074	-1.446	0.0621158
AT1G14740	unknown protein	-1.70095	0.000100466	-1.68704	0.000168493	-1.63441	0.000861949
AT1G14770	protein binding / zinc ion binding	-4.53956	0.251803	-1.88885	0.560656	-4.86966	0.173954
AT1G14810	semialdehyde dehydrogenase family protein	-1.54259	0.00435226	-1.78508	6.957e-05	-1.53084	0.00439601
AT1G14830	ADL1C (ARABIDOPSIS DYNAMIN-LIKE PROTEIN 1C); GTP binding / GTPase	-1.44091	0.0336787	-1.05731	1	1.0052	1
AT1G14840	ATMAP70-4 (microtubule-associated proteins 70-4); microtubule binding	-2.07265	0.325518	-3.25346	0.0188046	-2.86141	0.0565772
AT1G14860	atnudt18 (Arabidopsis thaliana Nudix hydrolase homolog 18); hydrolase	-4.57488	1.52701e-07	-3.30849	7.49112e-05	-3.38052	2.00372e-05
AT1G14870		-6.02386	4.18051e-138	-3.98209	2.56476e-77	-4.60937	7.82061e-105
AT1G14900	HMGA (HIGH MOBILITY GROUP A); DNA binding	-4.13075	8.95012e-06	-5.18849	6.99172e-06	-4.21462	2.77187e-05
AT1G14910	epsin N-terminal homology (ENTH) domain-containing protein	-1.23911	0.770671	-1.63039	0.223299	-2.10893	0.0255746
AT1G14920	GAI (GIBBERELLIC ACID INSENSITIVE); transcription factor	-2.29522	0.0501124	-3.46282	0.000257405	-3.30576	0.000690133
AT1G14960	major latex protein-related / MLP-related	#DIV/0!	1.05051e-05	-8.65201	9.86262e-08	-9.20011	1.53792e-06
AT1G14980	CPN10 (CHAPERONIN 10); chaperone binding	-2.08986	3.10274e-10	-1.59035	0.000126372	-1.70209	3.70427e-07
AT1G14990	unknown protein	-1.86567	0.193099	-2.20981	0.0496484	-1.81424	0.160212
AT1G15000	scpl50 (serine carboxypeptidase-like 50); serine-type carboxypeptidase	-3.62304	0.0433089	-7.8497	0.000109762	-3.58492	0.0248666
AT1G15010	unknown protein	1.26708	0.0150876	1.51207	2.46343e-05	1.20319	0.0788543
AT1G15040	glutamine amidotransferase-related	-11.4051	1.07712e-127	-7.0671	3.11123e-74	-7.63569	1.18052e-78
AT1G15050	IAA34 (INDOLE-3-ACETIC ACID INDUCIBLE 34); transcription factor	#DIV/0!	0.0221541	-3.43449	0.316752	-4.9659	0.226643
AT1G15060		1.71825	0.0556646	1.53126	0.236892	1.86205	0.032458
AT1G15100	RHA2A; protein binding / ubiquitin-protein ligase/ zinc ion binding	1.86675	0.000444737	2.10472	0.000214428	1.91332	0.000813998
AT1G15110	phosphatidyl serine synthase family protein	3.38898	5.52997e-07	3.02849	3.51418e-06	2.99557	1.85074e-05
AT1G15120	ubiquinol-cytochrome C reductase complex 7.8 kDa protein, putative / mitochondrial hinge protein, putative	-1.91493	5.70191e-13	-1.57312	2.07222e-07	-1.82194	2.13876e-13
AT1G15125	S-adenosylmethionine-dependent methyltransferase/ methyltransferase	-7.30893	3.80909e-16	-7.20314	1.97484e-16	-8.52485	5.6156e-14
AT1G15140	oxidoreductase NAD-binding domain-containing protein	-1.96024	0.000734331	-1.46914	0.0755874	-1.64639	0.0111145
AT1G15170	MATE efflux family protein	-1.9385	0.0326425	-2.22125	0.0318141	-1.56678	0.333175
AT1G15180	MATE efflux family protein	1.52112	0.0227066	1.37035	0.128267	1.56126	0.0213971
AT1G15200	protein-protein interaction regulator family protein	-1.24941	0.489931	-1.43108	0.143005	-1.65167	0.0112646
AT1G15215		-1.47851	0.821031	-1.89837	0.488841	-6.53714	0.0388821
AT1G15230	unknown protein	1.86007	7.82297e-05	2.06114	8.52314e-06	1.71178	0.000863464
AT1G15250	60S ribosomal protein L37 (RPL37A)	-3.20503	0.00109234	-3.86857	1.27664e-05	-6.15955	1.30006e-06
AT1G15260	unknown protein	-4.4842	4.10537e-06	-4.30448	7.78781e-08	-4.39214	6.6996e-07
AT1G15270		-1.62397	4.56273e-14	-1.73461	9.08849e-18	-1.80981	1.17702e-22
AT1G15290	binding	1.25008	0.333342	1.23001	0.415296	1.29932	0.296135
AT1G15340	MBD10; DNA binding / methyl-CpG binding	1.71165	2.03778e-08	1.44578	0.00053287	1.50329	5.93623e-05
AT1G15370		-1.64313	0.000512775	-2.48277	4.0499e-10	-2.26644	7.70738e-09
AT1G15380	lactoylglutathione lyase family protein / glyoxalase I family protein	-1.78596	1.69263e-13	-1.79217	1.48645e-09	-1.61099	1.37789e-08
AT1G15385	unknown protein	-8.48904	0.00346238	#DIV/0!	0.0152703	-3.62497	0.0775779
AT1G15390	PDF1A (PEPTIDE DEFORMYLASE 1A); peptide deformylase	-1.51025	0.127108	-1.61991	0.0711917	-1.27488	0.516763
AT1G15400	unknown protein	-1.50913	0.000504224	-1.46103	0.00345329	-1.32178	0.0283799
AT1G15410	aspartate-glutamate racemase family	-4.07646	0.00810185	-3.16886	0.0135925	-4.15447	0.00412788
AT1G15415		-1.01754	1	1.7608	0.0223208	1.15467	0.835694
AT1G15420	unknown protein	-2.07308	0.00227437	-1.49599	0.170329	-1.18848	0.772942
AT1G15430		1.4782	0.113328	1.76878	0.028011	1.42329	0.248039
AT1G15500	ATNTT2; ATP:ADP antiporter	-1.63738	5.51222e-05	-1.89462	1.53533e-07	-1.61609	0.000276799
AT1G15520	PDR12 (PLEIOTROPIC DRUG RESISTANCE 12); ATPase, coupled to transmembrane movement of substances	-7.08072	7.25974e-05	-3.32715	0.0268599	-3.72991	0.0139791
AT1G15550	GA3OX1 (GIBBERELLIN 3-OXIDASE 1); gibberellin 3-beta-dioxygenase/ transcription factor binding	5.40206	5.76123e-06	1.67899	0.183923	1.07875	1
AT1G15580	IAA5 (INDOLE-3-ACETIC ACID INDUCIBLE 5); transcription factor	115.642	0	78.0413	0	90.6401	0
AT1G15670	kelch repeat-containing F-box family protein	1.40254	0.0128617	1.26414	0.140845	1.16016	0.489157
AT1G15690	AVP1; ATPase/ hydrogen-translocating pyrophosphatase	-1.4615	2.75264e-11	-1.57947	1.3641e-13	-1.4057	5.86942e-07
AT1G15740	leucine-rich repeat family protein	4.15875	0	3.53194	0	3.70665	0
AT1G15820	LHCB6 (LIGHT HARVESTING COMPLEX PSII SUBUNIT 6); chlorophyll binding	-2.5155	5.78754e-32	-2.71345	1.06507e-43	-2.66008	4.82407e-46
AT1G15825	hydroxyproline-rich glycoprotein family protein	-4.93685	0.0243574	-4.32812	0.0422827	-2.03375	0.675275
AT1G15830	unknown protein	-3.72692	0.108009	-12.7074	0.0115098	-3.77974	0.0728927
AT1G15885	unknown protein	-1.97883	0.0965947	-2.04465	0.111351	-3.09491	0.00153243
AT1G15930	40S ribosomal protein S12 (RPS12A)	-1.25133	0.0330776	-1.31449	0.00551126	-1.18933	0.118625
AT1G15980	NDF1 (NDH-DEPENDENT CYCLIC ELECTRON FLOW 1)	-1.07807	0.903082	-1.31562	0.0522189	-1.084	0.890536
AT1G16000	unknown protein	-1.26436	0.625033	-2.28018	0.000655554	-3.47762	8.2024e-08
AT1G16020	unknown protein	-3.93497	0.0276907	-2.58748	0.0890039	-2.35503	0.233171
AT1G16030	Hsp70b (heat shock protein 70B); ATP binding	-8.65338	6.2448e-19	-3.30638	0.000160101	-5.6967	1.48633e-11
AT1G16080	unknown protein	1.3863	0.0028268	1.36511	0.00450296	1.27494	0.0536164
AT1G16150	WAKL4 (WALL ASSOCIATED KINASE-LIKE 4); kinase	14.207	0.00128906	19.5817	0.012476	10.626	0.0329669
AT1G16170	unknown protein	-2.51667	0.000377538	-1.54969	0.153124	-1.68164	0.0656379
AT1G16180	TMS membrane family protein / tumour differentially expressed (TDE) family protein	1.05368	0.891348	1.08591	0.670098	1.23114	0.0544373
AT1G16210	unknown protein	1.21813	0.16687	1.48339	0.000459094	1.31847	0.0302119
AT1G16240	SYP51 (SYNTAXIN OF PLANTS 51); SNAP receptor	1.13906	0.223442	1.16448	0.151701	1.20851	0.0289937
AT1G16260	protein kinase family protein	-1.68197	0.422272	-3.03411	0.0101228	-3.50106	0.0136103
AT1G16300	GAPCP-2; NAD or NADH binding / binding / catalytic/ glyceraldehyde-3-phosphate dehydrogenase (phosphorylating)/ glyceraldehyde-3-phosphate dehydrogenase	2.34646	0.0203879	2.20546	0.0378492	2.08607	0.0489996
AT1G16320	unknown protein	1.76113	1.53399e-07	1.60251	1.93526e-05	1.65215	3.21997e-06
AT1G16350	inosine-5'-monophosphate dehydrogenase, putative	-2.16582	0.00078395	-1.90852	0.010505	-2.42475	0.000675917
AT1G16370	OCT6 (ORGANIC CATION/CARNITINE TRANSPORTER 6); carbohydrate transmembrane transporter/ sugar:hydrogen symporter	-4.26668	0.00014018	-2.04913	0.0726953	-2.44433	0.0168275
AT1G16390	ATOCT3 (ARABIDOPSIS THALIANA ORGANIC CATION/CARNITINE TRANSPORTER 3); carbohydrate transmembrane transporter/ sugar:hydrogen symporter	-22.9792	1.32707e-05	-18.6376	7.94035e-05	-11.6554	0.00342596
AT1G16400	CYP79F2; oxidoreductase, acting on paired donors, with incorporation or reduction of molecular oxygen, NADH or NADPH as one donor, and incorporation of one atom of oxygen / oxygen binding	-6.95525	0.00299897	-11.1814	0.000118059	-11.5063	0.000946832
AT1G16410	CYP79F1 (CYTOCHROME P450 79F1); oxidoreductase, acting on paired donors, with incorporation or reduction of molecular oxygen, NADH or NADPH as one donor, and incorporation of one atom of oxygen	-8.51988	4.61344e-05	-4.08151	0.000896175	-5.46797	0.00166785
AT1G16420	MC8 (METACASPASE 8); cysteine-type endopeptidase	-7.11373	0.0564627	-5.91515	0.195723	-4.63764	0.126394
AT1G16430	surfeit locus protein 5 family protein / SURF5 family protein	-2.42716	0.0603865	-2.35049	0.0435547	-2.27311	0.0255641
AT1G16460	ATRDH2 (ARABIDOPSIS THALIANA RHODANESE HOMOLOGUE 2); 3-mercaptopyruvate sulfurtransferase/ thiosulfate sulfurtransferase	-1.56237	0.00580656	-1.57971	0.00327381	-1.50447	0.0106323
AT1G16470	PAB1 (PROTEASOME SUBUNIT PAB1); endopeptidase/ peptidase/ threonine-type endopeptidase	-1.34945	0.0374562	-1.293	0.0862806	-1.29678	0.0707121
AT1G16510	auxin-responsive family protein	3.30824	0.00177958	2.39598	0.0676586	2.19113	0.082335
AT1G16515	unknown protein	20.1604	0.000490342	2.79833	0.587578	1.67268	0.792075
AT1G16520	unknown protein	3.12872	0.00184695	1.83986	0.1122	1.798	0.293176
AT1G16540	ABA3 (ABA DEFICIENT 3); Mo-molybdopterin cofactor sulfurase/ selenocysteine lyase	1.85269	0.0604663	1.92415	0.0647541	1.8226	0.108069
AT1G16700	NADH-ubiquinone oxidoreductase 23 kDa subunit, mitochondrial, putative	1.24927	0.110866	1.30769	0.033514	1.18074	0.324826
AT1G16720	HCF173 (high chlorophyll fluorescence phenotype 173); binding / catalytic/ transcription repressor	-1.12889	0.420165	-1.45269	0.000142473	-1.2446	0.0846336
AT1G16730	unknown protein	3.11881	5.31804e-07	4.91885	1.04972e-11	3.69744	1.01427e-07
AT1G16740	ribosomal protein L20 family protein	-1.40132	0.218399	-1.76991	0.0175645	-1.50689	0.0617643
AT1G16810	unknown protein	-1.82321	1.07113e-12	-1.77655	3.17832e-11	-1.489	1.28368e-06
AT1G16840	unknown protein	2.51997	5.52066e-15	2.40624	1.43694e-13	2.16184	2.50527e-11
AT1G16850	unknown protein	23.0147	0	21.2272	0	21.5001	0
AT1G16870	mitochondrial 28S ribosomal protein S29-related	-2.05641	0.022213	-1.81427	0.0655425	-1.33291	0.620898
AT1G16880	uridylyltransferase-related	-1.20522	0.04416	-1.39359	8.52314e-06	-1.40167	3.55971e-05
AT1G16916	unknown protein	-2.30428	0.000359038	-3.04069	1.7576e-06	-2.76229	5.4147e-06
AT1G16920	ATRABA1B (ARABIDOPSIS RAB GTPASE HOMOLOG A1B); GTP binding	-2.13565	1.83698e-07	-1.9303	3.01313e-05	-2.15236	2.99105e-07
AT1G16960	unknown protein	1.39779	0.339839	1.70837	0.0459742	1.61113	0.0684861
AT1G17020	SRG1 (SENESCENCE-RELATED GENE 1); oxidoreductase, acting on diphenols and related substances as donors, oxygen as acceptor / oxidoreductase, acting on paired donors, with incorporation or reduction of molecular oxygen, 2-oxoglutarate as one donor, and inc	3.06686	5.16074e-10	2.85989	7.28439e-11	2.99084	4.13035e-12
AT1G17060	CYP72C1 (CYTOCHROME P450 72C1); electron carrier/ heme binding / iron ion binding / monooxygenase/ oxygen binding	-2.89011	0.0893678	-1.6005	0.590842	-3.47514	0.0815851
AT1G17100	SOUL heme-binding family protein	1.36827	0.0181898	1.64033	1.97354e-05	1.18045	0.416506
AT1G17145	protein binding / zinc ion binding	1.96662	0.00160026	1.8496	0.0119736	1.67135	0.0418046
AT1G17170	ATGSTU24 (GLUTATHIONE S-TRANSFERASE TAU 24); glutathione binding / glutathione transferase	-3.2108	1.64502e-14	-1.5546	0.0191508	-2.69434	1.13157e-09
AT1G17180	ATGSTU25 (GLUTATHIONE S-TRANSFERASE TAU 25); glutathione transferase	-2.37249	0.108943	1.15345	1	-1.56362	0.754809
AT1G17190	ATGSTU26 (ARABIDOPSIS THALIANA GLUTATHIONE S-TRANSFERASE TAU 26); glutathione transferase	-15.7422	2.46394e-89	-9.33072	1.66775e-65	-10.4365	3.63328e-81
AT1G17200	integral membrane family protein	-1.52983	0.0450036	-1.71343	0.00323735	-1.85163	0.000790082
AT1G17210	zinc ion binding	1.33134	0.258584	1.22222	0.599052	1.2347	0.576758
AT1G17220	FUG1 (fu-gaeri1); translation initiation factor	-1.41421	0.0106329	-1.41169	0.0124554	-1.45504	0.0151368
AT1G17285	unknown protein	-10.7797	0.441247	-6.8404	0.129595	2.88933	0.811669
AT1G17290	AlaAT1 (ALANINE AMINOTRANSFERAS); ATP binding / L-alanine:2-oxoglutarate aminotransferase	-1.30073	0.00130816	-1.19918	0.0521461	-1.17154	0.105741
AT1G17330	metal-dependent phosphohydrolase HD domain-containing protein-related	-2.49895	0.000558315	-2.69035	0.00090374	-2.3172	0.00057282
AT1G17345	auxin-responsive protein-related	#DIV/0!	0.0323176	-9.73934	0.100974	-6.46823	0.109908
AT1G17380	JAZ5 (JASMONATE-ZIM-DOMAIN PROTEIN 5)	-2.04035	3.72745e-05	-1.05441	1	-1.13104	0.812622
AT1G17410	nucleoside diphosphate kinase family protein	1.29123	0.46146	1.00518	1	1.33392	0.458633
AT1G17420	LOX3; electron carrier/ iron ion binding / lipoxygenase/ metal ion binding / oxidoreductase, acting on single donors with incorporation of molecular oxygen, incorporation of two atoms of oxygen	-2.19434	0.00106056	-1.14306	0.935326	-1.47101	0.266662
AT1G17430	hydrolase, alpha/beta fold family protein	-2.70953	0.170306	-3.81582	0.0383183	-3.53358	0.115105
AT1G17455	ELF4-L4 (ELF4-Like 4)	-1.28808	0.612431	-1.05977	1	-1.45047	0.139089
AT1G17490	unknown protein	-1.84397	0.00666245	-1.39883	0.229144	-1.45082	0.122939
AT1G17500	ATPase, coupled to transmembrane movement of ions, phosphorylative mechanism	-3.05678	0.0112073	-2.65846	0.0274867	-2.41926	0.0682299
AT1G17520	DNA-binding protein, putative	1.42362	0.229201	1.69789	0.0577087	1.40319	0.277709
AT1G17530	ATTIM23-1 (TRANSLOCASE OF INNER MITOCHONDRIAL MEMBRANE 23); P-P-bond-hydrolysis-driven protein transmembrane transporter	1.45295	0.000588499	1.30105	0.0227313	1.3261	0.00845468
AT1G17550	HAB2; catalytic/ protein serine/threonine phosphatase	3.08781	6.43694e-11	3.26143	7.87786e-12	2.815	1.51257e-09
AT1G17560	HLL (HUELLENLOS); structural constituent of ribosome	-6.49478	0.116903	-7.20612	0.0162322	-6.33794	0.054221
AT1G17620		-9.21144	4.9495e-49	-5.40168	2.13886e-29	-7.03053	6.4256e-40
AT1G17710	phosphatase	-1.50272	0.249807	-1.46357	0.105032	-1.80079	0.00764301
AT1G17745	PGDH (3-PHOSPHOGLYCERATE DEHYDROGENASE); phosphoglycerate dehydrogenase	2.69241	2.75611e-06	2.75164	9.42209e-07	2.73586	3.21473e-06
AT1G17780	unknown protein	-1.61221	0.123358	-2.2067	0.00259348	-2.10707	0.00230869
AT1G17840	WBC11 (WHITE-BROWN COMPLEX HOMOLOG PROTEIN 11); ATPase, coupled to transmembrane movement of substances / fatty acid transporter	1.61186	0.0242991	1.41731	0.131727	1.6233	0.0350163
AT1G17860	trypsin and protease inhibitor family protein / Kunitz family protein	-1.88918	4.09808e-09	-1.85485	1.34179e-08	-1.87256	3.57368e-08
AT1G17870	EGY3 (ETHYLENE-DEPENDENT GRAVITROPISM-DEFICIENT AND YELLOW-GREEN-LIKE 3)	4.01521	0.00244386	5.62731	0.00269734	3.00274	0.0287614
AT1G17880	nascent polypeptide-associated complex (NAC) domain-containing protein / BTF3b-like transcription factor, putative	-1.62857	1.7076e-08	-1.7899	3.37224e-12	-1.64447	5.70314e-09
AT1G17890	GER2; binding / catalytic/ coenzyme binding	-2.50783	0.00045061	-2.08764	0.0190004	-1.71843	0.0590523
AT1G17940		6.96556	0	6.97337	0	7.28947	0
AT1G18030	protein phosphatase 2C, putative / PP2C, putative	1.86334	0.0152139	1.81103	0.0678247	2.07038	0.0141382
AT1G18060	unknown protein	1.38996	0.0350836	1.09135	0.86278	1.25055	0.229802
AT1G18080	ATARCA; nucleotide binding	-1.56625	9.42872e-07	-1.69132	2.54352e-09	-1.46476	3.54316e-05
AT1G18210	calcium-binding protein, putative	-1.63017	1.11893e-05	-1.42257	0.00473304	-1.6081	8.27613e-06
AT1G18260	suppressor of lin-12-like protein-related / sel-1 protein-related	1.36795	0.191363	1.21793	0.574208	1.6656	0.0151576
AT1G18270	ketose-bisphosphate aldolase class-II family protein	-2.37717	8.73675e-12	-2.19057	3.61229e-08	-1.8918	1.5106e-05
AT1G18280	protease inhibitor/seed storage/lipid transfer protein (LTP) family protein	#DIV/0!	0.119186	#DIV/0!	0.336977	-6.88437	0.0827787
AT1G18300	atnudt4 (Arabidopsis thaliana Nudix hydrolase homolog 4); hydrolase	-4.52107	5.61856e-12	-2.6124	0.00054499	-2.45899	1.61612e-05
AT1G18340	basal transcription factor complex subunit-related	-2.11531	0.306991	-3.58069	0.0186499	-2.65314	0.0890286
AT1G18360	hydrolase, alpha/beta fold family protein	2.35154	0.0692727	1.9597	0.116153	1.18902	0.939865
AT1G18400	BEE1 (BR Enhanced Expression 1); transcription factor	-2.55536	0.0793353	-3.15768	0.00868941	-1.93888	0.223456
AT1G18460	lipase family protein	1.7748	0.000299169	1.7495	0.00121345	2.16114	4.02045e-06
AT1G18470	zinc finger (C3HC4-type RING finger) family protein	1.58368	0.0221134	1.46303	0.0978033	1.39073	0.146939
AT1G18500	MAML-4 (METHYLTHIOALKYLMALATE SYNTHASE-LIKE 4); 2-isopropylmalate synthase	-2.97403	3.68738e-17	-2.42763	9.29962e-11	-2.47428	3.4448e-11
AT1G18540	60S ribosomal protein L6 (RPL6A)	-2.03989	4.85162e-16	-1.93708	1.90099e-15	-1.6896	1.74644e-10
AT1G18570	MYB51 (MYB DOMAIN PROTEIN 51); DNA binding / transcription factor	-2.5073	0.00576766	-2.12091	0.0385213	-1.45604	0.453594
AT1G18580	GAUT11 (Galacturonosyltransferase 11); polygalacturonate 4-alpha-galacturonosyltransferase	-2.76021	0.0848879	-2.474	0.0915277	-2.82966	0.0478605
AT1G18590	SOT17 (SULFOTRANSFERASE 17); desulfoglucosinolate sulfotransferase/ sulfotransferase	-8.46259	2.08947e-11	-4.13224	2.22928e-07	-5.83427	1.55428e-09
AT1G18620	unknown protein	-1.84294	0.0144854	-2.24144	0.000918743	-2.56607	0.000197605
AT1G18630	GR-RBP6 (glycine-rich RNA-binding protein 6); RNA binding / nucleic acid binding / nucleotide binding	-2.14255	0.0164113	-1.55941	0.224026	-2.39132	0.00229888
AT1G18640	PSP (3-PHOSPHOSERINE PHOSPHATASE); phosphoserine phosphatase	-2.48369	0.000546447	-2.28211	0.00121239	-2.85655	8.28215e-06
AT1G18650	PDCB3 (PLASMODESMATA CALLOSE-BINDING PROTEIN 3); callose binding / polysaccharide binding	-3.09624	0.000193195	-3.36135	1.20237e-05	-3.94826	7.81445e-07
AT1G18710	AtMYB47 (myb domain protein 47); DNA binding / transcription factor	2.16127	0.401049	2.37949	0.514616	5.1848	0.0970467
AT1G18730	NDF6 (NDH DEPENDENT FLOW 6)	-1.62691	0.000146225	-1.40223	0.00785825	-1.85013	6.66344e-07
AT1G18800	NRP2 (NAP1-RELATED PROTEIN 2); DNA binding / chromatin binding / histone binding	-1.61535	0.0788717	-1.48937	0.151148	-1.54264	0.0941312
AT1G18810	phytochrome kinase substrate-related	4.02474	1.18788e-09	2.7403	5.92583e-06	3.19331	1.36625e-07
AT1G18830	transducin family protein / WD-40 repeat family protein	9.73833	2.36338e-05	9.13282	0.000528006	8.6478	0.000229858
AT1G18870	ICS2 (ISOCHORISMATE SYNTHASE 2); isochorismate synthase	3.79301	0.104379	14.6401	0.0125929	5.9198	0.140448
AT1G18990	unknown protein	#DIV/0!	5.65459e-06	49.8961	0.000188688	70.4709	7.25821e-05
AT1G19000	myb family transcription factor	1.91005	0	1.68899	0	1.60741	2.63699e-13
AT1G19010	unknown protein	2.53791	0.00370924	1.88256	0.0685826	2.0955	0.0326295
AT1G19020	unknown protein	-4.74266	7.22043e-43	-2.42209	5.27506e-15	-3.09362	5.65265e-29
AT1G19050	ARR7 (RESPONSE REGULATOR 7); transcription regulator/ two-component response regulator	-1.10023	0.923154	-1.24791	0.410551	-1.40276	0.0730155
AT1G19110	inter-alpha-trypsin inhibitor heavy chain-related	-1.33025	0.445829	-1.8929	0.0172085	-1.389	0.374021
AT1G19120	small nuclear ribonucleoprotein, putative / snRNP, putative / Sm protein, putative	-2.22916	0.000257561	-2.76582	5.18103e-07	-2.23291	3.48159e-05
AT1G19130		-1.45585	0.0190049	-1.5574	0.00524914	-2.19662	4.30524e-08
AT1G19140		1.35863	0.157903	1.46737	0.0608092	2.06693	0.000185981
AT1G19150	LHCA6; chlorophyll binding	1.15137	0.664092	-1.29849	0.156525	-1.13873	0.736831
AT1G19180	JAZ1 (JASMONATE-ZIM-DOMAIN PROTEIN 1); protein binding	-1.46319	2.30707e-05	1.12073	0.467362	-1.05639	0.880395
AT1G19200	senescence-associated protein-related	3.33889	6.44194e-07	2.43956	9.66435e-06	3.19302	1.4121e-09
AT1G19210	AP2 domain-containing transcription factor, putative	1.0798	1	3.19457	0.575928	10.2124	0.0214223
AT1G19240	unknown protein	-1.6213	0.350531	-2.24597	0.0592067	-1.84168	0.153175
AT1G19310	zinc finger (C3HC4-type RING finger) family protein	2.53142	1.65821e-05	2.64507	2.09714e-05	1.73883	0.0140291
AT1G19350	BES1 (BRI1-EMS-SUPPRESSOR 1); protein binding / transcription factor/ transcription regulator	1.96193	5.42032e-06	1.36174	0.0630332	1.4118	0.0659907
AT1G19360		-2.28164	0.00128835	-2.17359	0.00366904	-2.37528	0.000563359
AT1G19370	unknown protein	-2.49558	0.0978224	-2.08691	0.142098	-1.68516	0.457889
AT1G19380	unknown protein	-20.4733	3.64145e-63	-11.6555	5.4715e-61	-12.252	2.91199e-66
AT1G19400	unknown protein	1.90325	4.50926e-11	2.01247	3.13287e-10	2.11433	1.36319e-13
AT1G19450	integral membrane protein, putative / sugar transporter family protein	-1.89818	0.00182648	-1.95008	0.000239973	-1.8994	0.00100259
AT1G19490	bZIP transcription factor family protein	5.64252	5.08439e-06	4.73866	1.49651e-05	4.75619	0.000146612
AT1G19530	unknown protein	-4.37192	8.13862e-48	-4.08982	2.17047e-36	-4.97983	4.01988e-55
AT1G19540	isoflavone reductase, putative	-6.12683	2.3394e-37	-5.71274	1.61751e-27	-6.86153	6.13102e-39
AT1G19550	dehydroascorbate reductase, putative	-6.07478	0.0654143	-7.6587	0.0126502	-12.3517	0.000846783
AT1G19570	DHAR1 (dehydroascorbate reductase); copper ion binding / glutathione dehydrogenase (ascorbate)	1.89263	0	2.46984	0	1.94881	0
AT1G19610	PDF1.4	-4.02912	1.62131e-36	-5.31005	1.77681e-41	-4.94797	1.1831e-38
AT1G19660	wound-responsive family protein	3.23898	0	3.35598	0	3.42913	0
AT1G19670	ATCLH1 (ARABIDOPSIS THALIANA CORONATINE-INDUCED PROTEIN 1); chlorophyllase	-2.58035	2.34486e-13	-2.09476	1.19455e-08	-2.51725	4.81745e-10
AT1G19710	glycosyl transferase family 1 protein	-3.42012	0.0589423	-2.04594	0.270652	-3.71036	0.0459458
AT1G19740	ATP-dependent protease La (LON) domain-containing protein	-1.16725	0.365672	-1.28436	0.0571109	-1.54146	0.000185071
AT1G19770	ATPUP14; purine transmembrane transporter	-3.00461	2.0562e-15	-2.42311	2.57704e-10	-2.3609	2.4204e-09
AT1G19800	TGD1 (TRIGALACTOSYLDIACYLGLYCEROL 1); lipid transporter	-1.66113	0.172333	-1.92938	0.0449349	-1.92823	0.0398775
AT1G19835	unknown protein	-3.04722	0.000198741	-2.53413	0.00117878	-3.55492	5.10422e-05
AT1G19840	auxin-responsive family protein	4.87626	0.641055	#DIV/0!	0.0334287	-3.88943	0.310142
AT1G19860	zinc finger (CCCH-type) family protein	2.30952	0.0315656	1.80684	0.178066	1.26449	0.805435
AT1G19910	AVA-P2; ATPase/ proton-transporting ATPase, rotational mechanism	-1.2516	0.000757139	-1.22375	0.00250547	-1.10511	0.282404
AT1G19960		-3.82403	5.31368e-06	-6.19563	2.76292e-13	-3.5937	6.74463e-08
AT1G19970	ER lumen protein retaining receptor family protein	5.6047	4.05183e-07	9.19043	2.76983e-10	15.3174	1.29582e-11
AT1G19990	unknown protein	-7.07526	0.00358267	-2.63898	0.0606944	-2.45474	0.0748858
AT1G20010	TUB5; structural constituent of cytoskeleton	-3.67617	4.71201e-14	-4.81141	3.95271e-20	-4.42074	8.82254e-18
AT1G20020	FNR2 (FERREDOXIN-NADP(+)-OXIDOREDUCTASE 2); NADPH dehydrogenase/ oxidoreductase/ poly(U) binding	1.3319	1.03405e-09	1.2992	2.05292e-08	1.38493	1.51671e-11
AT1G20030	pathogenesis-related thaumatin family protein	20.4934	1.51633e-13	13.2148	5.05295e-10	17.4703	1.01717e-12
AT1G20050	HYD1 (HYDRA1); C-8 sterol isomerase	-1.89187	5.08197e-05	-1.66464	0.001611	-1.90595	8.77387e-05
AT1G20070	unknown protein	12.7109	0	16.6438	0	13.0191	0
AT1G20090	ROP2 (RHO-RELATED PROTEIN FROM PLANTS 2); GTP binding	-3.78753	8.73569e-29	-3.1731	3.99302e-22	-4.06789	9.11839e-31
AT1G20120	family II extracellular lipase, putative	2.03518	0.204194	1.68452	0.606051	2.49865	0.150526
AT1G20190	ATEXPA11 (ARABIDOPSIS THALIANA EXPANSIN 11)	-4.15076	0.00129562	-5.28079	1.81742e-05	-5.68877	3.32884e-05
AT1G20200	EMB2719 (EMBRYO DEFECTIVE 2719); enzyme regulator	-1.41949	0.10644	-1.55985	0.0272658	-1.36804	0.185378
AT1G20220	nucleic acid binding	-1.92485	0.00911164	-1.80645	0.0115908	-1.25632	0.621414
AT1G20260	hydrogen ion transporting ATP synthase, rotational mechanism / hydrolase, acting on acid anhydrides, catalyzing transmembrane movement of substances / proton-transporting ATPase, rotational mechanism	1.39986	0.00045923	1.55399	2.27427e-06	1.50642	1.4573e-05
AT1G20330	SMT2 (STEROL METHYLTRANSFERASE 2); S-adenosylmethionine-dependent methyltransferase	-3.55301	7.13693e-31	-3.52267	7.37845e-32	-4.06527	2.37356e-33
AT1G20340	DRT112; copper ion binding / electron carrier	-1.69619	3.05187e-23	-1.95404	9.96788e-37	-1.87012	4.77316e-38
AT1G20430	unknown protein	-2.80841	2.19901e-11	-2.85581	1.57378e-13	-2.10945	1.38098e-08
AT1G20440	COR47 (COLD-REGULATED 47)	10.8369	0	12.3779	0	11.591	0
AT1G20450	ERD10 (EARLY RESPONSIVE TO DEHYDRATION 10); actin binding	16.4026	0	17.4725	0	13.7649	0
AT1G20460	unknown protein	1.22093	0.853072	1.91844	0.0406043	1.87949	0.00684493
AT1G20510	OPCL1 (OPC-8:0 COA LIGASE1); 4-coumarate-CoA ligase	-2.43512	2.16665e-05	-1.53384	0.083012	-1.80517	0.00688009
AT1G20560	AAE1 (ACYL ACTIVATING ENZYME 1); AMP binding	1.41328	0.126812	1.58163	0.029746	1.89016	0.00123947
AT1G20580	small nuclear ribonucleoprotein, putative / snRNP, putative / Sm protein, putative	-1.59972	0.00551742	-1.59996	0.00413026	-1.51391	0.0140227
AT1G20620	CAT3 (CATALASE 3); catalase	-1.11484	0.00336556	-1.33356	8.29816e-18	-1.25919	1.94683e-10
AT1G20630	CAT1 (CATALASE 1); catalase	1.53255	0.000195993	1.79794	7.08419e-07	1.92092	1.46103e-09
AT1G20693	HMGB2 (HIGH MOBILITY GROUP B 2); DNA binding / chromatin binding / structural constituent of chromatin / transcription factor	-5.97619	3.81546e-101	-5.69351	1.75905e-103	-5.69086	3.03084e-110
AT1G20696	HMGB3 (HIGH MOBILITY GROUP B 3); DNA binding / chromatin binding / structural constituent of chromatin / transcription factor	-2.35769	5.37196e-29	-2.37575	2.58855e-28	-2.13088	5.90059e-26
AT1G20770	unknown protein	-1.09116	0.979505	-1.62336	0.0240584	-1.28206	0.386816
AT1G20816	unknown protein	-2.87208	0.003895	-2.19405	0.0167709	-2.51006	0.00702135
AT1G20840	TMT1 (TONOPLAST MONOSACCHARIDE TRANSPORTER1); carbohydrate transmembrane transporter/ nucleoside transmembrane transporter/ sugar:hydrogen symporter	-12.4223	1.58158e-17	-7.19619	2.02715e-12	-7.71219	1.06805e-11
AT1G20850	XCP2 (xylem cysteine peptidase 2); cysteine-type peptidase/ peptidase	2.24594	0.00456689	2.70981	0.000144679	2.09106	0.0151958
AT1G20880	RNA recognition motif (RRM)-containing protein	2.59496	0.00123779	2.62784	0.00155431	1.95263	0.0316309
AT1G20900	ESC (ESCAROLA); double-stranded DNA binding	-5.77412	0.0103332	-3.59042	0.0330357	-9.40496	0.00400392
AT1G20910	ARID/BRIGHT DNA-binding domain-containing protein	1.70069	0.101319	1.676	0.173784	1.54496	0.308919
AT1G20950	pyrophosphate--fructose-6-phosphate 1-phosphotransferase-related / pyrophosphate-dependent 6-phosphofructose-1-kinase-related	-3.25074	0.00553259	-3.5321	0.000617702	-3.03749	0.0186651
AT1G21000	zinc-binding family protein	3.27118	0	3.24203	0	3.46643	0
AT1G21010	unknown protein	1.36704	0.0616531	1.59957	0.00454399	1.26038	0.214879
AT1G21050	unknown protein	-2.48366	0.0174159	-3.67505	1.93468e-05	-3.48269	0.000695369
AT1G21065	unknown protein	1.33939	0.00933063	1.16116	0.329328	1.32665	0.0102823
AT1G21080	DNAJ heat shock N-terminal domain-containing protein	-1.41519	0.0528264	-1.36738	0.113287	-1.40888	0.0744196
AT1G21100	O-methyltransferase, putative	-6.58551	4.20985e-34	-5.8607	1.01494e-22	-5.43131	5.46624e-22
AT1G21110	O-methyltransferase, putative	1.41507	0.378357	1.9656	0.0249993	1.5809	0.232422
AT1G21120	O-methyltransferase, putative	1.25498	0.695038	2.32016	0.00365303	2.23531	0.0115927
AT1G21130	O-methyltransferase, putative	-2.53293	7.6869e-17	-2.19761	8.0364e-11	-1.8765	6.11069e-07
AT1G21190	small nuclear ribonucleoprotein, putative / snRNP, putative / Sm protein, putative	-1.56964	0.00999777	-1.23286	0.399409	-1.05515	1
AT1G21200	transcription factor	-2.86934	0.0804003	-1.69437	0.526185	-2.47283	0.119389
AT1G21250	WAK1 (CELL WALL-ASSOCIATED KINASE); kinase	-1.90944	0.0719969	-2.74959	0.000904863	-1.69769	0.29098
AT1G21270	WAK2; ATP binding / calcium ion binding / protein kinase/ protein serine/threonine kinase	-3.38748	0.0597798	-8.8995	0.00120697	-3.91202	0.0356448
AT1G21280	unknown protein	-2.33479	0.146607	-2.90002	0.044529	-3.92385	0.00230232
AT1G21310	ATEXT3 (EXTENSIN 3); structural constituent of cell wall	-2.76855	4.87537e-15	-3.18982	1.8176e-25	-3.23908	6.95169e-37
AT1G21370	unknown protein	-2.48815	0.00505297	-1.70598	0.165068	-2.11859	0.0183561
AT1G21390	emb2170 (embryo defective 2170)	-2.56933	0.0181896	-1.42457	0.669855	-1.83656	0.193203
AT1G21400	2-oxoisovalerate dehydrogenase, putative / 3-methyl-2-oxobutanoate dehydrogenase, putative / branched-chain alpha-keto acid dehydrogenase E1 alpha subunit, putative	-1.1971	0.00163655	-1.05326	0.728736	-1.04274	0.825769
AT1G21410	SKP2A	5.50361	0	4.966	0	5.67744	0
AT1G21450	SCL1 (SCARECROW-LIKE 1); transcription factor	1.32284	0.192251	1.46588	0.0581941	1.50466	0.0371457
AT1G21460	nodulin MtN3 family protein	-1.69482	0.00730512	-1.47563	0.0310178	-1.8161	0.000655502
AT1G21500	unknown protein	-2.65736	4.98852e-16	-4.18752	2.14719e-40	-2.60123	2.26661e-21
AT1G21520	unknown protein	1.97813	0.000594381	2.54774	1.21725e-07	2.17918	3.99195e-07
AT1G21550	calcium-binding protein, putative	-3.81737	4.90888e-08	-3.05605	0.000331547	-3.32352	5.49206e-06
AT1G21560	unknown protein	-3.39796	0.0295235	-2.94268	0.0217917	-4.23495	0.00347446
AT1G21640	NADK2; NAD+ kinase/ calmodulin binding	1.94292	7.15016e-05	1.70373	0.00334365	1.76213	0.00247044
AT1G21670		2.45195	3.04141e-07	2.29978	5.77064e-05	2.51581	3.29533e-06
AT1G21680		6.88633	0	6.44439	0	8.49717	0
AT1G21720	PBC1 (PROTEASOME BETA SUBUNIT C1); peptidase/ threonine-type endopeptidase	-1.44179	0.00301552	-1.33305	0.0283014	-1.3829	0.00799233
AT1G21750	ATPDIL1-1 (PDI-LIKE 1-1); protein disulfide isomerase	-2.56966	2.50532e-13	-1.84166	9.45471e-06	-1.81727	8.2588e-06
AT1G21760	FBP7 (F-BOX PROTEIN 7)	1.50064	0.00914419	1.52548	0.0109973	1.33694	0.0975163
AT1G21780	BTB/POZ domain-containing protein	1.86391	2.89279e-05	1.59751	0.00252925	1.66737	0.000740399
AT1G21790		7.60812	0	11.244	0	9.13972	0
AT1G21830	unknown protein	-2.34309	7.76236e-05	-1.93615	0.0020389	-2.28434	2.67481e-05
AT1G21840	UREF (urease accessory protein F); nickel ion binding	-3.52776	0.149752	-2.34388	0.18148	-3.01991	0.120149
AT1G21880	LYM1 (LYSM DOMAIN GPI-ANCHORED PROTEIN 1 PRECURSOR)	-3.44621	0.099395	-4.43911	0.0546594	-3.04207	0.124808
AT1G21900	emp24/gp25L/p24 family protein	-1.70969	6.43749e-05	-1.61653	0.000390174	-1.6697	0.000185227
AT1G21910	AP2 domain-containing transcription factor family protein	-13.2547	3.2143e-54	-5.97589	2.21146e-23	-6.05661	1.13403e-33
AT1G21930	unknown protein	-1.79065	0.00216028	-1.74223	0.00342856	-1.56054	0.0214543
AT1G21940	unknown protein	-5.76584	0.0804695	#DIV/0!	0.248874	#DIV/0!	0.0132865
AT1G21980	ATPIP5K1 (PHOSPHATIDYLINOSITOL-4-PHOSPHATE 5-KINASE 1); 1-phosphatidylinositol-4-phosphate 5-kinase/ actin filament binding / actin monomer binding / phosphatidylinositol phosphate kinase	1.87912	0.00735275	1.96531	0.00260985	2.12614	0.00134822
AT1G22065	unknown protein	-3.64301	0.183769	-4.19861	0.0578547	-2.01458	0.503788
AT1G22140	unknown protein	-1.53516	0.0500771	-1.74	0.0104136	-1.46518	0.059769
AT1G22160	senescence-associated protein-related	4.95259	0.0335632	2.0288	0.360345	2.59677	0.122355
AT1G22190	AP2 domain-containing transcription factor, putative	2.42455	0	3.37444	0	2.69164	0
AT1G22250	unknown protein	1.12323	1	1.38006	0.753526	1.0925	1
AT1G22270	unknown protein	-1.88345	0.0238611	-2.28877	4.9783e-05	-1.82538	0.0073363
AT1G22300	GRF10 (GENERAL REGULATORY FACTOR 10); ATP binding / protein binding / protein phosphorylated amino acid binding	-1.79459	1.85426e-10	-1.64245	1.54714e-08	-1.67345	5.11722e-09
AT1G22330	RNA binding / nucleic acid binding / nucleotide binding	-5.20001	0.00521273	-4.88177	0.00169301	-5.40526	0.000846783
AT1G22340	AtUGT85A7 (UDP-glucosyl transferase 85A7); UDP-glycosyltransferase/ glucuronosyltransferase/ transferase, transferring glycosyl groups	4.95213	0.160306	9.43317	0.00349267	5.57665	0.00694411
AT1G22370	AtUGT85A5 (UDP-glucosyl transferase 85A5); glucuronosyltransferase/ transferase, transferring glycosyl groups	3.71513	4.00686e-07	3.62314	3.68983e-06	4.85281	2.19143e-09
AT1G22380	AtUGT85A3 (UDP-glucosyl transferase 85A3); glucuronosyltransferase/ transcription factor/ transferase, transferring glycosyl groups	5.33075	0.000834246	14.3957	7.4028e-05	19.8453	3.19472e-07
AT1G22400	UGT85A1; UDP-glycosyltransferase/ cis-zeatin O-beta-D-glucosyltransferase/ glucuronosyltransferase/ trans-zeatin O-beta-D-glucosyltransferase/ transferase, transferring glycosyl groups / transferase, transferring hexosyl groups	1.09206	0.305319	1.48285	5.61219e-10	1.39361	4.35661e-07
AT1G22410	2-dehydro-3-deoxyphosphoheptonate aldolase, putative / 3-deoxy-D-arabino-heptulosonate 7-phosphate synthase, putative / DAHP synthetase, putative	-3.43564	6.04484e-25	-2.99682	7.3475e-20	-2.67748	2.13818e-15
AT1G22430	alcohol dehydrogenase, putative	1.40994	0.0222425	1.27934	0.193268	1.13328	0.700459
AT1G22440	alcohol dehydrogenase, putative	-5.68242	4.85746e-05	-4.85487	0.00158016	-5.0156	0.000128415
AT1G22500	zinc finger (C3HC4-type RING finger) family protein	-1.4227	0.275803	-1.94267	0.00557996	-1.33848	0.383574
AT1G22510	zinc finger (C3HC4-type RING finger) family protein	-1.50325	0.405179	-1.60529	0.332169	-1.84482	0.0998151
AT1G22520	unknown protein	-1.84818	0.00518894	-1.62131	0.00732622	-1.78627	0.00112688
AT1G22530	PATL2 (PATELLIN 2); transporter	-6.58612	3.04745e-34	-4.27785	2.68029e-23	-4.49652	5.37353e-27
AT1G22550	proton-dependent oligopeptide transport (POT) family protein	-8.70027	1.0365e-05	-12.6728	2.43305e-06	-7.5508	9.60457e-06
AT1G22570	proton-dependent oligopeptide transport (POT) family protein	-1.61479	0.015139	-1.51187	0.139161	-1.50682	0.105815
AT1G22590	MADS-box family protein	-2.23335	0.0222151	-2.5573	0.000996257	-1.59591	0.159584
AT1G22620	ATSAC1 (suppressor of actin 1); phosphatidylinositol-4,5-bisphosphate 5-phosphatase	1.72956	0.109921	1.69806	0.148951	1.93105	0.0539226
AT1G22630	unknown protein	-1.76901	3.29548e-09	-1.53962	3.1853e-06	-1.6273	1.32262e-06
AT1G22640	MYB3 (MYB DOMAIN PROTEIN 3); DNA binding / transcription factor	2.08281	1.64923e-06	2.0485	1.80409e-05	2.07035	1.63089e-06
AT1G22690	gibberellin-responsive protein, putative	-7.45287	2.90636e-98	-5.97781	6.56366e-90	-6.04777	6.5469e-95
AT1G22700	tetratricopeptide repeat (TPR)-containing protein	-1.20219	0.218927	-1.2932	0.0491877	-1.36223	0.0156585
AT1G22710	SUC2 (SUCROSE-PROTON SYMPORTER 2); carbohydrate transmembrane transporter/ sucrose transmembrane transporter/ sucrose:hydrogen symporter/ sugar:hydrogen symporter	3.98751	0	2.43468	1.97162e-09	2.7987	1.01974e-10
AT1G22740	RABG3B; GTP binding	-4.80942	5.54232e-16	-2.80552	2.05003e-07	-3.64306	4.77369e-13
AT1G22750	unknown protein	1.64557	3.11981e-05	1.58659	0.000211479	1.83008	1.31583e-07
AT1G22780	PFL (POINTED FIRST LEAVES); RNA binding / nucleic acid binding / structural constituent of ribosome	-2.27644	2.49457e-26	-2.10182	7.93242e-22	-1.86524	2.9585e-17
AT1G22790	unknown protein	-1.46809	0.390899	-1.27326	0.691114	-2.19138	0.0153034
AT1G22810	AP2 domain-containing transcription factor, putative	2.13186	0.0488087	5.23878	2.35266e-05	2.08639	0.0336119
AT1G22840	CYTC-1 (CYTOCHROME C-1); electron carrier/ heme binding / iron ion binding	-1.13816	0.111684	1.28896	0.000137422	1.15193	0.0435702
AT1G22850		2.27218	0	1.98528	2.2453e-14	2.22949	0
AT1G22882		-1.71913	0.0742645	-1.60356	0.138827	-1.94769	0.0158972
AT1G22885	unknown protein	-2.02994	4.44143e-05	-2.07149	1.2915e-05	-1.4928	0.0162512
AT1G22890	unknown protein	1.31826	4.19885e-06	1.5918	0	1.55992	5.68855e-15
AT1G22900		-3.37205	0.000158736	-6.40011	3.88727e-06	-4.67355	2.31005e-05
AT1G22910	RNA recognition motif (RRM)-containing protein	-2.32438	0.0075622	-2.96037	0.000355203	-2.37672	0.00984304
AT1G22930	T-complex protein 11	3.27714	0	3.25982	0	3.325	0
AT1G22970	unknown protein	-1.74534	0.13012	-2.04167	0.0267035	-2.34122	0.0139894
AT1G22985	AP2 domain-containing transcription factor, putative	2.02316	0.00426587	2.47287	0.000114142	1.57628	0.0974512
AT1G22990	heavy-metal-associated domain-containing protein / copper chaperone (CCH)-related	24.7643	2.78663e-05	6.79333	0.000174511	7.65977	8.82112e-06
AT1G23020	FRO3; ferric-chelate reductase	-1.56247	0.00889052	-2.08249	1.26726e-06	-2.12218	1.78329e-05
AT1G23030	armadillo/beta-catenin repeat family protein / U-box domain-containing protein	-3.02814	3.14659e-07	-2.42785	5.59126e-05	-3.63037	3.18529e-08
AT1G23040	hydroxyproline-rich glycoprotein family protein	2.24574	9.57122e-07	2.24808	1.21483e-06	2.7972	2.37271e-11
AT1G23080	PIN7 (PIN-FORMED 7); auxin efflux transmembrane transporter/ auxin:hydrogen symporter/ transporter	-4.36345	0.00219259	-5.60222	3.90695e-05	-5.88452	3.47044e-05
AT1G23090	AST91 (SULFATE TRANSPORTER 91); sulfate transmembrane transporter	2.0718	4.88697e-05	1.93699	0.000295002	1.69406	0.0119817
AT1G23100	10 kDa chaperonin, putative	-6.1309	0.00577985	-2.85178	0.231779	-2.8527	0.289041
AT1G23110	unknown protein	-4.69569	0.225097	-3.48955	0.0985625	-2.10546	0.421726
AT1G23120	major latex protein-related / MLP-related	-2.79539	4.28691e-06	-2.10185	0.00443171	-2.80421	5.52028e-07
AT1G23130	Bet v I allergen family protein	1.53215	6.22493e-14	-1.05489	0.51207	1.00814	1
AT1G23140	C2 domain-containing protein	-1.14202	1	-1.08063	1	-1.00578	1
AT1G23190	phosphoglucomutase, cytoplasmic, putative / glucose phosphomutase, putative	2.17242	4.82149e-08	2.61001	2.10521e-12	2.94009	7.9964e-14
AT1G23200	pectinesterase family protein	2.40655	0.239086	3.28456	0.0737645	4.50575	0.024098
AT1G23205	invertase/pectin methylesterase inhibitor family protein	-1.70934	0.57833	-3.52128	0.0112818	-4.04294	0.0207785
AT1G23220	dynein light chain type 1 family protein	-1.94647	0.00483305	-1.57454	0.130477	-2.21268	0.000523252
AT1G23260	MMZ1 (MMS ZWEI HOMOLOGUE 1); protein binding / ubiquitin-protein ligase	-1.29955	0.0782167	-1.2167	0.224855	-1.26372	0.133752
AT1G23280	MAK16 protein-related	-1.99788	0.021211	-1.97573	0.0383242	-1.20023	0.828087
AT1G23290	RPL27AB; structural constituent of ribosome	-2.92101	6.95054e-49	-2.4495	2.8025e-37	-2.13229	9.62533e-29
AT1G23310	GGT1 (GLUTAMATE:GLYOXYLATE AMINOTRANSFERASE); L-alanine:2-oxoglutarate aminotransferase/ glycine:2-oxoglutarate aminotransferase	1.39879	0	1.25114	5.84258e-10	1.46002	0
AT1G23330	unknown protein	1.67741	0.183293	1.89186	0.0707986	1.59991	0.310063
AT1G23390	kelch repeat-containing F-box family protein	-1.10849	0.423607	-1.11273	0.416276	-1.06734	0.778529
AT1G23410	ubiquitin extension protein, putative / 40S ribosomal protein S27A (RPS27aA)	-8.56194	0.00244084	-5.31078	0.00332763	-6.83104	0.000698453
AT1G23440	pyrrolidone-carboxylate peptidase family protein	1.54985	0.000126693	1.83324	4.9465e-08	1.69109	1.79409e-06
AT1G23450		59.5651	5.2432e-13	27.9036	2.315e-09	52.1053	2.90504e-09
AT1G23460	polygalacturonase	8.93561	0	10.5412	0	10.4852	6.95353e-14
AT1G23480	ATCSLA03 (CELLULOSE SYNTHASE-LIKE A3); cellulose synthase/ transferase, transferring glycosyl groups	-7.12532	3.50707e-09	-4.69808	3.29336e-07	-4.03928	2.89224e-06
AT1G23490	ATARF1 (ADP-RIBOSYLATION FACTOR 1); GTP binding / phospholipase activator/ protein binding	-1.96721	3.55682e-20	-1.79361	7.31776e-16	-1.64162	7.5427e-13
AT1G23550	SRO2 (SIMILAR TO RCD ONE 2); NAD+ ADP-ribosyltransferase	-2.57353	6.69676e-05	-1.9931	0.0172165	-2.85589	1.20657e-05
AT1G23710	unknown protein	2.38043	0	3.0919	0	2.75272	0
AT1G23730	BCA3 (BETA CARBONIC ANHYDRASE 4); carbonate dehydratase/ zinc ion binding	-2.0927	0.204893	-3.28181	0.000822612	-4.57103	0.00021761
AT1G23740	oxidoreductase, zinc-binding dehydrogenase family protein	1.92896	0	1.55766	5.93045e-09	1.8737	5.68855e-15
AT1G23800	ALDH2B7; 3-chloroallyl aldehyde dehydrogenase/ aldehyde dehydrogenase (NAD)	-1.74299	0.0413202	-1.18655	0.810135	-1.36127	0.408307
AT1G23850	unknown protein	-5.13432	0.000732221	-4.08596	0.00691824	-3.07901	0.0122839
AT1G23860	RSZP21 (RS-CONTAINING ZINC FINGER PROTEIN 21); protein binding	1.73864	0.000565209	1.81508	0.000685065	1.41319	0.0723337
AT1G23870	ATTPS9; transferase, transferring glycosyl groups / trehalose-phosphatase	1.74219	2.09723e-06	1.71428	7.48034e-05	1.65276	0.000174039
AT1G23880	NHL repeat-containing protein	2.59776	0.0626154	2.9796	0.0662517	2.89192	0.0364952
AT1G24020	MLP423 (MLP-LIKE PROTEIN 423)	-6.02716	1.70128e-10	-3.63418	7.17832e-09	-7.37823	1.83695e-12
AT1G24070	ATCSLA10; cellulose synthase/ transferase, transferring glycosyl groups	5.39274	0.210307	9.18584	0.0620024	3.55639	0.200525
AT1G24100	UGT74B1 (UDP-glucosyl transferase 74B1); UDP-glycosyltransferase/ thiohydroximate beta-D-glucosyltransferase/ transferase, transferring glycosyl groups	-5.45015	2.59146e-21	-3.90578	5.8059e-15	-4.592	2.48746e-16
AT1G24140	matrixin family protein	-4.37775	0.0100442	-1.88865	0.477023	-1.75029	0.500303
AT1G24145	unknown protein	-1.09471	1	-4.82887	7.9296e-12	-1.53092	0.137277
AT1G24147	unknown protein	-6.51026	0.000351714	-12.5673	2.90331e-05	-3.18133	0.0502882
AT1G24148	other RNA	-1.55553	0.558423	-3.83294	0.00203905	-2.49089	0.0753162
AT1G24160	unknown protein	-1.98481	1.99199e-05	-1.9052	5.04995e-05	-1.81039	0.000581021
AT1G24170	LGT9; polygalacturonate 4-alpha-galacturonosyltransferase/ transferase, transferring glycosyl groups / transferase, transferring hexosyl groups	-6.38804	4.56084e-19	-3.2655	2.04294e-10	-3.80187	1.09338e-12
AT1G24180	IAR4; oxidoreductase, acting on the aldehyde or oxo group of donors, disulfide as acceptor / pyruvate dehydrogenase (acetyl-transferring)	-1.52157	0.00675976	-1.53529	0.00901911	-1.51181	0.0122606
AT1G24240	ribosomal protein L19 family protein	-1.73593	0.515714	-2.31876	0.125622	-3.08332	0.0489543
AT1G24310	unknown protein	-2.48321	0.0910325	-1.6196	0.490483	-2.14085	0.0989458
AT1G24360	3-oxoacyl-(acyl-carrier protein) reductase, chloroplast / 3-ketoacyl-acyl carrier protein reductase	-1.97011	2.90559e-06	-1.60579	0.000897541	-1.82992	9.32732e-06
AT1G24440	protein binding / zinc ion binding	2.01395	1.21314e-06	2.22272	8.27924e-08	2.08655	1.18482e-07
AT1G24470	short-chain dehydrogenase/reductase (SDR) family protein	6.02102	0.151987	3.48893	0.131727	6.06544	0.331936
AT1G24490	ALB4 (ALBINA 4)	1.53687	0.14904	1.54478	0.113439	1.4989	0.145048
AT1G24510	T-complex protein 1 epsilon subunit, putative / TCP-1-epsilon, putative / chaperonin, putative	-1.36521	0.0875797	-1.57695	0.00698137	-1.53837	0.0113627
AT1G24530	transducin family protein / WD-40 repeat family protein	-11.1511	2.99942e-08	-14.0372	1.257e-10	-10.2492	4.47054e-09
AT1G24575	unknown protein	-1.59439	0.250419	-2.17987	0.0020389	-1.58295	0.150875
AT1G24580	zinc finger (C3HC4-type RING finger) family protein	10.3824	0	8.32061	0	17.5561	0
AT1G24600	unknown protein	22.6937	0	30.1248	0	34.321	0
AT1G24625	ZFP7 (ZINC FINGER PROTEIN 7); nucleic acid binding / transcription factor/ zinc ion binding	-1.94433	0.095223	-1.74453	0.167127	-2.14264	0.0371302
AT1G24880	UDP-3-O-[3-hydroxymyristoyl] N-acetylglucosamine deacetylase	-2.61384	0.0239652	-2.57844	0.00355722	-2.95271	0.00154987
AT1G25220	ASB1 (ANTHRANILATE SYNTHASE BETA SUBUNIT 1); anthranilate synthase	-4.16811	1.49619e-20	-3.17124	7.84024e-13	-3.14992	2.79763e-12
AT1G25230	purple acid phosphatase family protein	-3.42611	2.02913e-18	-3.23476	3.23152e-17	-3.17971	9.86691e-17
AT1G25260	acidic ribosomal protein P0-related	-1.70207	6.5889e-06	-1.71202	3.27735e-06	-1.43749	0.00214915
AT1G25275	unknown protein	-4.65607	1.26441e-66	-3.41017	8.23633e-42	-3.73263	2.2892e-135
AT1G25370	unknown protein	-3.48978	0.00538294	-2.00301	0.216038	-1.71149	0.388108
AT1G25400	unknown protein	-4.35746	1.10879e-46	-3.11366	7.3475e-20	-3.33056	3.1752e-25
AT1G25440	zinc finger (B-box type) family protein	1.27757	0.143723	1.03069	1	-1.21454	0.294353
AT1G25520	unknown protein	3.76398	0	3.76994	0	3.32114	0
AT1G25530	lysine and histidine specific transporter, putative	9.39933	0.0197869	6.91282	0.0387489	3.90226	0.190971
AT1G25550	myb family transcription factor	-1.95344	5.91801e-10	-1.60584	2.67813e-05	-1.54779	4.24579e-05
AT1G25560	TEM1 (TEMPRANILLO 1); transcription factor	-1.2143	0.100799	-1.23684	0.107151	-1.12025	0.544408
AT1G25570	leucine-rich repeat protein-related	-2.27124	0.0223017	-2.30197	0.0146171	-1.70433	0.208539
AT1G26150	PERK10 (PROLINE-RICH EXTENSIN-LIKE RECEPTOR KINASE 10); ATP binding / protein kinase/ protein serine/threonine kinase/ protein tyrosine kinase	-1.32009	0.692811	-1.97356	0.039219	-1.95167	0.0683658
AT1G26250	proline-rich extensin, putative	-5.13733	0.00085014	-24.7648	1.18258e-08	-5.70836	0.00252709
AT1G26270	phosphatidylinositol 3- and 4-kinase family protein	-1.48175	0.0755036	-1.40062	0.214348	-1.36557	0.271896
AT1G26300	BSD domain-containing protein	-1.28988	0.533547	-1.18422	0.82619	-1.65101	0.115093
AT1G26340	CB5-A (CYTOCHROME B5 ISOFORM A); heme binding	-2.43247	0.00983032	-1.91813	0.0332534	-1.56563	0.239307
AT1G26380	FAD-binding domain-containing protein	-4.03463	3.81985e-08	-2.81706	0.000659285	-2.81533	0.00158042
AT1G26390	FAD-binding domain-containing protein	-3.75844	0.00249005	-5.51384	0.00231947	-4.729	0.00503654
AT1G26470		-1.44256	0.0536132	-1.33573	0.0953789	-1.50993	0.00387013
AT1G26550	peptidyl-prolyl cis-trans isomerase PPIC-type family protein	-1.45562	3.0267e-05	-1.44459	2.89216e-05	-1.32184	0.00160534
AT1G26560	BGLU40 (BETA GLUCOSIDASE 40); catalytic/ cation binding / hydrolase, hydrolyzing O-glycosyl compounds	1.64154	0.0671527	1.42962	0.187625	2.06508	0.00412302
AT1G26630	FBR12 (FUMONISIN B1-RESISTANT12); translation initiation factor	-1.68522	1.39892e-29	-1.50728	3.14675e-18	-1.39269	3.1636e-14
AT1G26640	aspartate/glutamate/uridylate kinase family protein	-1.60589	0.27754	-1.48336	0.347713	-2.02085	0.0462498
AT1G26650	unknown protein	-2.76869	0.0113723	-2.3825	0.0385499	-3.45875	0.00188088
AT1G26665		-1.24216	0.0425067	-1.02674	1	-1.16565	0.224956
AT1G26670	VTI1B; SNARE binding / receptor/ soluble NSF attachment protein	1.06144	0.769092	1.14286	0.191429	1.20475	0.0285089
AT1G26740	structural constituent of ribosome	-1.87499	0.0335142	-1.36597	0.534209	-1.13239	0.93264
AT1G26750	unknown protein	-1.73982	0.0535866	-1.46657	0.192477	-2.17071	0.0043179
AT1G26761	unknown protein	-2.97513	0.13268	-3.55721	0.0132035	-2.73422	0.304489
AT1G26770	ATEXPA10 (ARABIDOPSIS THALIANA EXPANSIN A 10); structural constituent of cell wall	8.92443	0	11.8403	0	9.1824	0
AT1G26800	zinc finger (C3HC4-type RING finger) family protein	4.18302	1.51633e-13	4.59779	3.87793e-14	3.41444	3.09909e-11
AT1G26850	dehydration-responsive family protein	-1.34545	0.0272848	-1.19092	0.330289	1.04138	1
AT1G26880	60S ribosomal protein L34 (RPL34A)	-2.89686	1.30816e-21	-2.08771	6.93956e-14	-2.18949	5.54755e-16
AT1G26910	60S ribosomal protein L10 (RPL10B)	-1.16312	1	-2.70189	0.0378676	-2.14221	0.0822171
AT1G26920	unknown protein	2.15234	1.3208e-10	2.0837	4.4533e-08	1.96294	3.27671e-07
AT1G26940	peptidyl-prolyl cis-trans isomerase cyclophilin-type family protein	-2.8073	0.0192825	-2.56701	0.0179438	-2.06555	0.123652
AT1G26945	KDR (KIDARI); transcription regulator	-3.46676	0.0363224	-6.81143	7.63448e-06	-4.66877	0.0042556
AT1G26960	AtHB23 (ARABIDOPSIS THALIANA HOMEOBOX PROTEIN 23); DNA binding / transcription factor	-2.10185	0.542605	-4.13647	0.0785266	-6.07737	0.0690948
AT1G27000	bZIP family transcription factor	1.17468	0.277332	1.29018	0.033514	1.2659	0.0578344
AT1G27020	unknown protein	-4.4826	1.51643e-22	-5.58038	1.27609e-41	-5.08705	7.97285e-30
AT1G27030	unknown protein	-2.01153	0.00314977	-1.62669	0.0383157	-1.88428	0.00376417
AT1G27050	ATHB54 (ARABIDOPSIS THALIANA HOMEOBOX PROTEIN 54); nucleic acid binding / transcription factor	-1.94662	0.166663	-1.52492	0.500421	-2.47444	0.0237961
AT1G27100		-1.3764	0.0349757	-1.44093	0.025157	-1.40019	0.040908
AT1G27130	ATGSTU13 (ARABIDOPSIS THALIANA GLUTATHIONE S-TRANSFERASE TAU 13); glutathione transferase	-2.75854	6.2537e-09	-1.72662	0.0014903	-1.94049	0.000230687
AT1G27150	binding	2.19337	7.25023e-10	2.10383	2.11707e-08	1.94845	2.42588e-07
AT1G27190	leucine-rich repeat transmembrane protein kinase, putative	-2.05559	0.048904	-1.83806	0.0811118	-2.04233	0.0538009
AT1G27210	binding	-1.29071	0.849204	-2.50648	0.0125596	-2.6786	0.0178267
AT1G27290	unknown protein	1.09696	0.42636	1.28057	0.00141169	1.1424	0.144463
AT1G27300	unknown protein	1.3227	0.00135676	1.46936	1.27415e-05	1.33205	0.00075824
AT1G27310	NTF2A (NUCLEAR TRANSPORT FACTOR 2A); Ran GTPase binding / protein transporter	-1.36164	0.000952914	-1.35477	0.00191007	-1.37725	0.000614409
AT1G27320	AHK3 (ARABIDOPSIS HISTIDINE KINASE 3); cytokinin receptor/ osmosensor/ protein histidine kinase	2.09682	2.77727e-07	1.80861	0.000177978	1.91389	4.0816e-05
AT1G27330		-3.10339	1.11726e-12	-2.80077	1.4036e-07	-3.74427	6.32533e-27
AT1G27350		-3.18666	1.28045e-27	-2.83196	8.44735e-23	-3.12574	3.71636e-32
AT1G27390	TOM20-2 (TRANSLOCASE OUTER MEMBRANE 20-2); P-P-bond-hydrolysis-driven protein transmembrane transporter/ metal ion binding	-3.49402	2.6929e-07	-2.63521	7.41089e-06	-2.11842	0.000788786
AT1G27400	60S ribosomal protein L17 (RPL17A)	-2.54387	1.80241e-18	-2.86108	8.3786e-23	-2.42854	6.65211e-18
AT1G27435	unknown protein	-3.28835	1.98514e-09	-2.13969	7.1555e-05	-2.46538	1.83927e-06
AT1G27450	APT1 (ADENINE PHOSPHORIBOSYL TRANSFERASE 1); adenine phosphoribosyltransferase	-1.66831	4.25184e-05	-1.59003	9.12022e-05	-1.49892	0.0012082
AT1G27460	NPGR1 (NO POLLEN GERMINATION RELATED 1); calmodulin binding	-2.2801	0.0305712	-3.3148	0.00123788	-2.75595	0.00771822
AT1G27480	lecithin:cholesterol acyltransferase family protein / LACT family protein	-2.88057	0.00260199	-3.32894	0.000109771	-2.97283	0.00599638
AT1G27510		1.26108	0.105563	1.24496	0.188528	1.3607	0.0333199
AT1G27590		-1.47399	0.571145	-1.61347	0.47236	-2.24106	0.0534283
AT1G27630	CYCT1;3 (CYCLIN T 1;3); cyclin-dependent protein kinase	1.54336	0.260738	1.09869	1	1.75798	0.0562231
AT1G27670	unknown protein	-11.2434	0.0010757	-4.49399	0.0734786	-6.38447	0.0234815
AT1G27690	unknown protein	-1.82356	0.222777	-2.29501	0.0376961	-2.17251	0.0721009
AT1G27695	glycine-rich protein	-1.65187	0.0554572	-1.29286	0.460183	-1.54552	0.070665
AT1G27730	STZ (salt tolerance zinc finger); nucleic acid binding / transcription factor/ transcription repressor/ zinc ion binding	-1.02754	1	1.4913	0.00340618	1.23954	0.164173
AT1G27760	interferon-related developmental regulator family protein / IFRD protein family	1.8936	4.11372e-09	2.15882	7.69658e-13	2.11609	4.76167e-12
AT1G27770	ACA1 (AUTO-INHIBITED CA2+-ATPASE 1); calcium channel/ calcium-transporting ATPase/ calmodulin binding	-1.81388	0.00472322	-1.60532	0.0672774	-1.7305	0.032884
AT1G27840	transducin family protein / WD-40 repeat family protein	1.58149	0.112502	1.3853	0.311956	1.97459	0.0112646
AT1G27930	unknown protein	-1.53397	0.070057	-1.17795	0.685896	1.01618	1
AT1G27950	LTPG1 (GLYCOSYLPHOSPHATIDYLINOSITOL-ANCHORED LIPID PROTEIN TRANSFER 1)	1.09356	0.517459	1.3053	0.000327901	1.34715	2.04051e-05
AT1G27960	ECT9 (evolutionarily conserved C-terminal region 9)	-9.05933	7.51244e-08	-8.93221	1.16483e-06	-6.60519	3.54079e-06
AT1G27970	NTF2B (NUCLEAR TRANSPORT FACTOR 2B); Ran GTPase binding / protein transporter	-1.7137	1.91208e-07	-1.58184	5.41547e-06	-1.61275	4.30823e-07
AT1G28010	PGP14 (P-GLYCOPROTEIN 14); ATPase, coupled to transmembrane movement of substances	1.98238	0.281784	3.00144	0.0129445	2.33687	0.117967
AT1G28100	unknown protein	-2.24889	0.108795	-2.44156	0.0608971	-4.5092	0.0024641
AT1G28120		1.56647	0.00309372	1.44409	0.0308574	1.61467	0.002205
AT1G28140	unknown protein	1.16885	0.273146	1.19833	0.211311	1.32383	0.0125164
AT1G28150	unknown protein	1.11061	0.702963	1.07189	0.943004	1.1376	0.55325
AT1G28190	unknown protein	1.20657	0.354248	1.63168	0.00261576	1.54357	0.00273535
AT1G28230	PUP1 (PURINE PERMEASE 1); purine nucleoside transmembrane transporter/ purine transmembrane transporter	3.65636	0.000936248	2.94492	0.0102353	4.32209	0.000169669
AT1G28240	unknown protein	-1.72613	0.042186	-1.69673	0.0604614	-1.87324	0.0172192
AT1G28250	unknown protein	-1.39371	0.0853742	-1.39465	0.133522	-1.2666	0.34106
AT1G28260		1.50116	0.153656	1.3738	0.422782	1.68015	0.0695586
AT1G28290	AGP31 (arabinogalactan-protein 31)	-1.65572	0.0842655	-2.96703	1.37441e-06	-3.5204	6.96985e-06
AT1G28330	DYL1 (DORMANCY-ASSOCIATED PROTEIN-LIKE 1)	5.12969	0	4.23324	0	3.74895	0
AT1G28360	ERF12 (ERF DOMAIN PROTEIN 12); DNA binding / transcription factor/ transcription repressor	3.27849	0.0846877	2.4449	0.305428	2.05479	0.710987
AT1G28380	NSL1 (necrotic spotted lesions 1)	-1.43826	0.0688824	-1.09496	0.946741	-1.21702	0.540691
AT1G28390	protein kinase family protein	-4.53223	0.00919558	-6.41547	0.00802042	-5.15871	0.0102735
AT1G28395	unknown protein	-5.5906	0.0191511	-2.96433	0.0382934	-4.82138	0.0131973
AT1G28400	unknown protein	-2.22824	0.00443782	-2.22811	0.00344274	-3.56873	9.45719e-05
AT1G28440	HSL1 (HAESA-Like 1); ATP binding / kinase/ protein serine/threonine kinase	-1.58159	0.240565	-2.1591	0.0176089	-2.07554	0.039996
AT1G28480	GRX480; electron carrier/ protein disulfide oxidoreductase	3.84426	0	4.44793	0	3.66649	0
AT1G28510		-1.93822	0.00636971	-1.48246	0.210606	-1.85367	0.0104584
AT1G28520	VOZ1 (VASCULAR PLANT ONE ZINC FINGER PROTEIN); transcription activator	1.81654	0.000936045	1.69757	0.00372625	1.90395	0.000314001
AT1G28540	unknown protein	1.45896	0.0909668	1.63403	0.0393125	1.04978	1
AT1G28600	lipase, putative	1.4796	0.00582532	1.39968	0.0106833	1.50177	0.00485175
AT1G28670	ARAB-1; carboxylesterase/ hydrolase, acting on ester bonds	-2.52389	0.00445499	-3.29565	2.10609e-06	-2.62722	0.000413226
AT1G28680	transferase family protein	-4.67026	0.154484	-4.36073	0.136813	-6.42475	0.0133259
AT1G28960	ATNUDX15 (ARABIDOPSIS THALIANA NUDIX HYDROLASE HOMOLOG 15); hydrolase	3.02528	0	3.23396	0	3.053	5.68855e-15
AT1G29025		-4.26448	0.0538361	-4.19043	0.0224547	-6.00807	0.0123952
AT1G29070	ribosomal protein L34 family protein	1.30527	5.81806e-05	1.02998	0.983633	1.05422	0.750517
AT1G29100	copper-binding family protein	#DIV/0!	0.844457	#DIV/0!	0.0248421	#DIV/0!	0.230645
AT1G29195	unknown protein	7.25224	2.11255e-08	5.18402	1.9424e-08	6.1769	3.71645e-09
AT1G29220	transcriptional regulator family protein	1.73949	0.0146215	2.01579	0.000942079	1.72517	0.0128218
AT1G29240	unknown protein	2.87335	0.0559644	2.57953	0.153499	3.27557	0.0526072
AT1G29250	nucleic acid binding	-3.34996	3.97333e-12	-3.03143	2.37117e-12	-2.86561	9.807e-12
AT1G29260	PEX7; peroxisome matrix targeting signal-2 binding / protein binding	1.5686	0.0125576	1.51172	0.0315041	1.62267	0.0080163
AT1G29270	unknown protein	-2.51356	0.00290899	-2.08594	0.0858719	-4.90541	1.76231e-05
AT1G29280	WRKY65; transcription factor	-3.33608	0.000208749	-4.45117	4.20098e-07	-4.37212	2.92772e-07
AT1G29290	unknown protein	-43.2446	5.47564e-08	-10.0578	0.00159502	-3.46623	0.0272761
AT1G29310	P-P-bond-hydrolysis-driven protein transmembrane transporter	-2.7849	5.42032e-06	-2.20218	0.00204493	-2.60907	7.7218e-05
AT1G29330	ERD2 (ENDOPLASMIC RETICULUM RETENTION DEFECTIVE 2); KDEL sequence binding / receptor	2.58333	3.125e-12	3.74599	0	3.2474	0
AT1G29340	PUB17 (PLANT U-BOX 17); ubiquitin-protein ligase	1.38374	0.094423	1.41071	0.102855	1.427	0.0864075
AT1G29390	COR314-TM2	2.61296	2.4963e-08	1.64859	0.00537934	1.58477	0.00825632
AT1G29395	COR414-TM1	4.03677	0	2.23878	1.36246e-12	2.13158	8.72914e-13
AT1G29400	AML5 (ARABIDOPSIS MEI2-LIKE PROTEIN 5); RNA binding / nucleic acid binding / nucleotide binding	3.4834	0	3.09754	0	3.24324	0
AT1G29410	PAI3 (phosphoribosylanthranilate isomerase 3); phosphoribosylanthranilate isomerase	3.58763	0.0116281	1.75257	0.424944	1.76523	0.350727
AT1G29418	unknown protein	-4.14345	1.45627e-14	-3.72062	5.22749e-17	-3.48046	4.33225e-16
AT1G29430	auxin-responsive family protein	-10.9597	0.00268689	-6.7807	1.99066e-05	-3.67207	0.0408732
AT1G29440		-3.29171	0.080206	-1.79517	0.403248	-6.03094	0.00103216
AT1G29450	auxin-responsive protein, putative	-9.87296	0.0428445	-2.26082	0.214438	-5.24848	0.00482736
AT1G29460	auxin-responsive protein, putative	-5.6125	0.172868	-8.59406	0.00718286	-14.273	0.0174045
AT1G29465	unknown protein	-3.78512	0.000182043	-3.4709	8.40022e-05	-3.09454	0.000421143
AT1G29470	dehydration-responsive protein-related	-4.36475	1.87514e-19	-4.15731	6.77323e-19	-3.36417	9.37418e-13
AT1G29500	auxin-responsive protein, putative	-1.37328	0.761762	-1.62669	0.287704	1.17034	0.937642
AT1G29520	AWPM-19-like membrane family protein	-2.67687	0.0468366	-1.40765	0.680973	-1.98053	0.203122
AT1G29530	unknown protein	-3.28333	0.00174495	-3.38155	0.000797622	-3.89617	0.00171035
AT1G29640	unknown protein	5.95073	0	7.66937	0	5.50043	0
AT1G29660	GDSL-motif lipase/hydrolase family protein	-2.76182	1.68736e-08	-3.14499	4.0933e-18	-2.83529	3.87463e-11
AT1G29670	GDSL-motif lipase/hydrolase family protein	-1.30944	0.0315076	-1.29921	0.0291552	-1.41231	0.00428236
AT1G29700	unknown protein	1.42541	0.0889696	1.42721	0.0782869	1.33806	0.234104
AT1G29760		1.56035	0.0105263	2.00302	0.000274314	1.76902	0.00212752
AT1G29790		-1.57629	0.280697	-1.49423	0.350216	-1.99494	0.0496032
AT1G29800	phosphoinositide binding / zinc ion binding	1.69881	0.0520994	2.02357	0.0096279	1.87776	0.0183234
AT1G29850	double-stranded DNA-binding family protein	-1.27962	0.0434255	-1.23863	0.12824	-1.25369	0.0768534
AT1G29880	glycyl-tRNA synthetase / glycine--tRNA ligase	-1.57718	0.0185073	-1.68602	0.00523928	-1.36518	0.159009
AT1G29900	CARB (CARBAMOYL PHOSPHATE SYNTHETASE B); ATP binding / carbamoyl-phosphate synthase/ catalytic	-2.71864	0.000963046	-2.61149	0.00124035	-2.29917	0.00498556
AT1G29910	CAB3 (CHLOROPHYLL A/B BINDING PROTEIN 3); chlorophyll binding	-4.35777	3.12369e-51	-6.00294	9.6091e-77	-5.774	2.22346e-64
AT1G29920	CAB2 (CHLOROPHYLL A/B-BINDING PROTEIN 2); chlorophyll binding	-3.27494	1.14637e-33	-3.74296	2.09849e-81	-2.88499	3.36621e-51
AT1G29930	CAB1 (CHLOROPHYLL A/B BINDING PROTEIN 1); chlorophyll binding	-1.63864	1.46098e-13	-2.16688	1.03244e-29	-1.95639	1.38377e-26
AT1G29965	60S ribosomal protein L18A (RPL18aA)	-2.71702	0.0975147	-2.14666	0.143719	-2.70674	0.0699856
AT1G29990	PDF6 (PREFOLDIN 6); unfolded protein binding	-2.12256	9.54283e-07	-1.85335	1.92558e-05	-1.74916	0.000119194
AT1G30040	ATGA2OX2 (GIBBERELLIN 2-OXIDASE); gibberellin 2-beta-dioxygenase	-2.67244	0.00580355	-1.8717	0.183737	-2.46393	0.0135346
AT1G30110	ATNUDX25 (ARABIDOPSIS THALIANA NUDIX HYDROLASE HOMOLOG 25); bis(5'-nucleosyl)-tetraphosphatase (asymmetrical)	-2.35819	0.0151506	-2.49044	0.00165138	-3.13003	0.00014292
AT1G30120	PDH-E1 BETA (PYRUVATE DEHYDROGENASE E1 BETA); pyruvate dehydrogenase (acetyl-transferring)	-1.32805	0.043053	-1.39067	0.0120888	-1.18456	0.3343
AT1G30135	JAZ8 (JASMONATE-ZIM-DOMAIN PROTEIN 8)	-3.80178	1.07096e-12	-1.9886	0.00171463	-3.68289	5.24455e-13
AT1G30190	unknown protein	3.46913	0.458637	2.68286	0.722816	4.95932	0.079608
AT1G30200	F-box family protein	1.45571	0.0217407	1.35908	0.101484	1.29722	0.171973
AT1G30210	TCP24 (TEOSINTE BRANCHED1, CYCLOIDEA, AND PCF FAMILY 24); transcription factor	-3.69114	0.00014642	-3.74626	3.52668e-05	-4.52829	1.32446e-06
AT1G30230	elongation factor 1-beta / EF-1-beta	-1.86901	7.64381e-46	-1.77874	1.66639e-43	-1.67523	2.56677e-34
AT1G30250	unknown protein	35.1647	1.27229e-06	5.50112	8.98479e-05	44.6526	2.5743e-09
AT1G30260		3.92952	1.79582e-12	4.08619	0	5.04856	0
AT1G30270	CIPK23 (CBL-INTERACTING PROTEIN KINASE 23); kinase/ protein binding / protein serine/threonine kinase	-1.57345	0.018022	-1.24929	0.395458	-1.43487	0.0791352
AT1G30320	remorin family protein	2.64312	3.53714e-11	2.98675	1.12191e-11	2.85931	1.2989e-11
AT1G30360	ERD4 (early-responsive to dehydration 4)	-1.18616	0.208938	-1.19969	0.184971	-1.17567	0.316517
AT1G30380	PSAK (photosystem I subunit K)	-1.41999	5.28133e-07	-1.70065	2.36445e-20	-1.47022	9.79746e-11
AT1G30440	phototropic-responsive NPH3 family protein	-2.51784	0.00518294	-1.96401	0.0239029	-2.43491	0.00613449
AT1G30500	NF-YA7 (NUCLEAR FACTOR Y, SUBUNIT A7); specific transcriptional repressor/ transcription factor	3.46453	1.26032e-06	2.39563	0.00066972	1.83762	0.0168847
AT1G30520	AAE14 (Acyl-Activating Enzyme 14); AMP binding / o-succinylbenzoate-CoA ligase	-1.76313	0.102474	-2.22959	0.016693	-1.85729	0.127948
AT1G30530	UGT78D1 (UDP-GLUCOSYL TRANSFERASE 78D1); UDP-glycosyltransferase/ quercetin 3-O-glucosyltransferase/ transferase, transferring glycosyl groups	-4.40565	0.000122352	-2.57716	0.00417442	-2.98046	0.00303847
AT1G30570	protein kinase family protein	-3.97254	0.0387642	-3.75144	0.0480338	-2.3886	0.316901
AT1G30590	RNA polymerase I specific transcription initiation factor RRN3 family protein	-1.99361	0.0159983	-2.05678	0.00923076	-2.40563	0.000547249
AT1G30630	coatomer protein epsilon subunit family protein / COPE family protein	-2.30876	1.87623e-11	-1.46394	0.00312259	-1.79207	1.62495e-06
AT1G30700	FAD-binding domain-containing protein	-1.26874	0.185046	-1.23933	0.342751	-1.37322	0.101561
AT1G30720	FAD-binding domain-containing protein	-2.1417	4.07846e-08	-3.14272	3.84326e-12	-2.14209	5.39108e-06
AT1G30730	FAD-binding domain-containing protein	-1.71965	0.015661	-1.34333	0.477326	-1.08908	1
AT1G30750	unknown protein	-5.63798	0.324445	-7.72437	0.0359403	-2.31809	0.4916
AT1G30760	FAD-binding domain-containing protein	-24.7989	0.00077289	-11.199	0.016582	-17.2149	0.00557717
AT1G30820	CTP synthase, putative / UTP--ammonia ligase, putative	1.60276	8.00524e-05	1.62187	9.49361e-05	1.79568	3.1805e-06
AT1G30825	DIS2 (DISTORTED TRICHOMES 2); structural molecule	-2.84612	0.0253241	-1.25519	0.904495	-1.57586	0.436329
AT1G30845	unknown protein	-2.05416	0.349229	-1.31203	0.870248	-2.30041	0.11927
AT1G30870	cationic peroxidase, putative	-5.87247	0.100411	-7.51511	0.00386312	-7.5084	0.0135099
AT1G30880	unknown protein	-1.39814	0.000602744	-1.23777	0.0657221	-1.30727	0.0093742
AT1G30890	integral membrane HRF1 family protein	-2.77185	0.00256495	-1.46101	0.392098	-1.67173	0.142186
AT1G30900	vacuolar sorting receptor, putative	-3.05078	0.200068	-2.21711	0.285257	-3.66578	0.118443
AT1G30910	molybdenum cofactor sulfurase family protein	-1.43253	0.175203	-1.57284	0.042325	-1.45675	0.139002
AT1G30970	SUF4 (suppressor of FRIGIDA4); DNA binding / protein heterodimerization/ protein homodimerization/ transcription factor	-1.93259	0.00828525	-2.05681	0.00352173	-1.89498	0.00612111
AT1G31020	ATO2 (Arabidopsis thioredoxin o2)	-2.56854	0.00253997	-1.85388	0.0621361	-1.65288	0.117567
AT1G31130	unknown protein	-2.32151	5.23148e-14	-2.1976	1.59174e-11	-2.07438	8.07198e-10
AT1G31160	zinc-binding protein, putative / protein kinase C inhibitor, putative	-2.92321	0.000582782	-1.83533	0.0529789	-2.56893	0.00138188
AT1G31180	3-isopropylmalate dehydrogenase, chloroplast, putative	-1.91891	0.00138594	-1.49938	0.0432835	-1.38329	0.142491
AT1G31300		-2.08396	0.00128743	-1.88635	0.00429845	-1.5955	0.0554821
AT1G31320	LBD4 (LOB DOMAIN-CONTAINING PROTEIN 4)	44.1198	9.14279e-07	9.52933	2.59169e-05	8.21354	0.000395897
AT1G31330	PSAF (photosystem I subunit F)	-1.27815	1.2093e-05	-1.73007	9.51988e-44	-1.49831	1.66183e-24
AT1G31335	unknown protein	-2.1093	0.188792	-3.08221	0.0508691	-2.73917	0.0825532
AT1G31340	RUB1 (RELATED TO UBIQUITIN 1); protein binding	-1.24602	0.231966	-1.5949	0.000411709	-1.28984	0.0876057
AT1G31410	putrescine-binding periplasmic protein-related	-1.75372	0.168483	-1.74421	0.136682	-1.80832	0.0986031
AT1G31420	FEI1 (FEI 1); ATP binding / kinase/ protein serine/threonine kinase	-2.21354	3.81408e-07	-2.0874	6.36463e-07	-2.43484	1.68047e-08
AT1G31440	SH3 domain-containing protein 1 (SH3P1)	-1.77101	0.0277364	-1.66416	0.0504214	-1.88098	0.0187454
AT1G31550	GDSL-motif lipase, putative	-2.55146	0.038249	-2.29543	0.049715	-3.36728	0.00857232
AT1G31580	ECS1	-1.77304	7.15995e-16	-2.66116	1.93562e-58	-2.22397	6.98699e-33
AT1G31660		-2.53388	0.0216748	-1.50101	0.380631	-1.52866	0.374579
AT1G31710	copper amine oxidase, putative	-3.65655	9.33429e-05	-2.32163	0.0105976	-2.62799	0.00683361
AT1G31800	CYP97A3 (CYTOCHROME P450-TYPE MONOOXYGENASE 97A3); carotene beta-ring hydroxylase/ oxygen binding	-1.09715	0.850025	-1.07992	0.920847	-1.04032	1
AT1G31812	ACBP6 (acyl-CoA-binding protein 6); acyl-CoA binding / phosphatidylcholine binding	-1.79846	1.68777e-18	-1.73926	4.37959e-35	-1.81636	1.49238e-40
AT1G31820	amino acid permease family protein	2.78737	2.86852e-05	2.96759	2.44066e-05	3.61994	5.26268e-07
AT1G31835	unknown protein	-13.2992	0.00202707	-3.71724	0.078198	-6.87173	0.00171182
AT1G31860	AT-IE; phosphoribosyl-AMP cyclohydrolase/ phosphoribosyl-ATP diphosphatase	-1.36478	0.508296	-1.61183	0.17813	-1.69323	0.0898548
AT1G31880	BRX (BREVIS RADIX); identical protein binding / water channel	7.40606	1.33215e-05	12.4113	1.19259e-07	5.31339	0.00112488
AT1G31885	transporter	-7.31997	0.0977859	-4.18138	0.151385	-30.6137	0.0015027
AT1G31920	pentatricopeptide (PPR) repeat-containing protein	-3.84571	0.0757611	-3.47156	0.0464289	-6.55651	0.0100295
AT1G31970	STRS1 (STRESS RESPONSE SUPPRESSOR 1); ATP binding / ATP-dependent helicase/ helicase/ nucleic acid binding	-1.98167	0.000516834	-2.35303	6.7205e-06	-1.77998	0.00228103
AT1G32050	secretory carrier membrane protein (SCAMP) family protein	-1.53427	1.38031e-07	-1.3996	0.000105374	-1.33362	0.000845239
AT1G32060	PRK (PHOSPHORIBULOKINASE); ATP binding / phosphoribulokinase/ protein binding	-1.52339	2.21871e-22	-1.72007	2.3155e-41	-1.86054	4.10622e-43
AT1G32080	membrane protein, putative	1.31032	0.156461	1.11174	0.756438	1.54046	0.0129709
AT1G32150	bZIP transcription factor family protein	-2.08171	0.0522535	-1.70655	0.241022	-1.98315	0.12261
AT1G32170	XTR4 (XYLOGLUCAN ENDOTRANSGLYCOSYLASE 4); hydrolase, acting on glycosyl bonds / hydrolase, hydrolyzing O-glycosyl compounds / xyloglucan:xyloglucosyl transferase	-1.88069	0.00209842	-1.53884	0.0528763	-1.41573	0.153698
AT1G32210	ATDAD1 (DEFENDER AGAINST APOPTOTIC DEATH 1)	-1.45167	0.0169118	-1.38925	0.0402263	-1.26016	0.199466
AT1G32220	binding / catalytic/ coenzyme binding	1.31367	0.267946	1.19395	0.569425	1.60724	0.0180519
AT1G32230	RCD1 (RADICAL-INDUCED CELL DEATH1); protein binding	1.32698	0.00290622	1.24826	0.0359221	1.38394	0.000515451
AT1G32260	unknown protein	-1.9429	0.0382966	-1.34954	0.528079	-1.16341	0.903649
AT1G32350	AOX1D (alternative oxidase 1D); alternative oxidase	1.93243	0.00155969	3.36211	8.70812e-10	2.70666	8.58757e-07
AT1G32410	vacuolar protein sorting 55 family protein / VPS55 family protein	-1.34832	0.296806	-1.37143	0.1779	-1.31595	0.353257
AT1G32450	NRT1.5 (NITRATE TRANSPORTER 1.5); nitrate transmembrane transporter/ transporter	1.67811	0.288702	2.17765	0.142466	2.41208	0.102648
AT1G32460	unknown protein	-3.16118	2.30615e-51	-2.79496	9.15968e-42	-2.7879	5.67865e-48
AT1G32470	glycine cleavage system H protein, mitochondrial, putative	-1.82241	1.71327e-26	-1.82501	3.53228e-30	-1.83443	7.3389e-27
AT1G32500	ATNAP6 (NON-INTRINSIC ABC PROTEIN 6); protein binding / transporter	-1.94552	0.00229949	-1.90012	0.00126018	-1.55045	0.0617643
AT1G32540	LOL1 (LSD ONE LIKE 1); DNA binding	-1.93226	0.24204	-1.58525	0.365877	-1.92835	0.074818
AT1G32550	ferredoxin family protein	-1.80618	0.00220473	-1.4128	0.0959582	-1.33896	0.270968
AT1G32560	late embryogenesis abundant group 1 domain-containing protein / LEA group 1 domain-containing protein	22.1094	4.97982e-06	27.5849	3.05773e-07	13.9835	1.11286e-07
AT1G32580	plastid developmental protein DAG, putative	-1.50469	0.0311719	-1.30923	0.247324	-1.17474	0.669206
AT1G32630	unknown protein	-2.4767	0.0120914	-2.29931	0.0190647	-1.67033	0.200032
AT1G32640	MYC2; DNA binding / transcription activator/ transcription factor	1.39442	0.00371831	1.90244	1.51048e-09	1.57629	3.41875e-05
AT1G32700	zinc-binding family protein	1.27093	0.0895713	1.34488	0.0230186	1.38	0.0103187
AT1G32750	HAF01; DNA binding / histone acetyltransferase	1.95912	0.0453453	1.79189	0.149158	2.04	0.0653164
AT1G32870	ANAC13 (Arabidopsis thaliana NAC domain protein 13); transcription factor	8.61465	0	11.3547	0	12.6412	0
AT1G32880	importin alpha-1 subunit, putative	14.105	0.00360651	#DIV/0!	3.69935e-07	#DIV/0!	2.00038e-05
AT1G32900	starch synthase, putative	2.88956	0.00205492	1.89051	0.0575066	3.12451	0.00146295
AT1G32920	unknown protein	-1.61991	5.16521e-16	-1.04603	0.892436	-1.23345	0.00162296
AT1G32928	unknown protein	-1.93835	0.000235265	-1.27085	0.463512	-1.86113	0.00150656
AT1G32940	SBT3.5; identical protein binding / serine-type endopeptidase	2.14172	2.61555e-07	2.03873	3.2072e-05	2.1258	2.00195e-05
AT1G32950	subtilase family protein	2.94052	0.072746	4.19372	0.0263061	2.2772	0.30996
AT1G32990	PRPL11 (PLASTID RIBOSOMAL PROTEIN L11); structural constituent of ribosome	-1.82532	1.10242e-12	-1.60246	7.65715e-10	-1.50854	1.09852e-06
AT1G33030	O-methyltransferase family 2 protein	-1.81278	0.391646	-2.8438	0.0642642	-2.4559	0.100328
AT1G33040	NACA5 (NASCENT POLYPEPTIDE-ASSOCIATED COMPLEX SUBUNIT ALPHA-LIKE PROTEIN 5)	-2.01355	0.000146965	-1.7734	0.00097695	-1.90243	0.000406756
AT1G33050	unknown protein	1.47393	0.00207092	1.36114	0.0358265	1.48521	0.00311487
AT1G33102	unknown protein	2.34116	0.00177467	2.48857	0.00119222	2.05618	0.0163548
AT1G33110	MATE efflux family protein	3.07672	0	3.02397	0	3.31306	0
AT1G33240	AT-GTL1 (GT2-LIKE 1); DNA binding / transcription factor	-3.75227	7.46546e-09	-3.0579	3.02743e-08	-3.76994	3.12134e-10
AT1G33330	peptide chain release factor, putative	-2.04573	0.0544945	-1.43153	0.571457	-1.69827	0.278367
AT1G33470	RNA recognition motif (RRM)-containing protein	-2.1618	0.0131787	-2.3708	0.00356812	-2.24808	0.00375416
AT1G33475		2.06312	0.371075	1.82454	0.692753	1.40183	0.56827
AT1G33480	protein binding / zinc ion binding	6.93229	3.17589e-05	6.00592	0.000272438	-1.34944	0.155435
AT1G33490	unknown protein	1.01987	1	1.04715	1	1.29667	0.411414
AT1G33560	ADR1 (ACTIVATED DISEASE RESISTANCE 1); kinase	-2.07725	0.0358095	-1.34523	0.643779	-2.04069	0.10047
AT1G33590	disease resistance protein-related / LRR protein-related	-2.2487	6.05809e-15	-2.00655	1.17042e-09	-1.70105	1.7812e-05
AT1G33600	leucine-rich repeat family protein	-2.34122	3.18235e-05	-1.69699	0.0255677	-1.46007	0.136865
AT1G33610	protein binding	-5.57012	0.00587626	-5.99048	0.00239743	-3.34557	0.0529958
AT1G33680	RNA binding / nucleic acid binding	1.47362	0.142005	1.37943	0.336833	1.55547	0.148036
AT1G33760	AP2 domain-containing transcription factor, putative	#DIV/0!	3.80247e-10	-33.3909	1.19052e-05	-25.3939	4.62577e-07
AT1G33780	unknown protein	-1.42758	0.0972881	-1.36858	0.121198	-1.50013	0.0318607
AT1G33790	jacalin lectin family protein	-3.03297	0.0110341	-4.58651	0.00139544	-4.92743	0.00209924
AT1G33810	unknown protein	-1.42253	0.067423	-1.4387	0.0278919	-1.73366	0.000285588
AT1G33811	GDSL-motif lipase/hydrolase family protein	-3.04897	1.40187e-05	-2.5531	2.0692e-05	-4.17715	1.08927e-08
AT1G33960	AIG1 (AVRRPT2-INDUCED GENE 1); GTP binding	-10.0499	3.73661e-21	-12.4371	1.04625e-36	-8.33878	1.22742e-22
AT1G33970	avirulence-responsive protein, putative / avirulence induced gene protein, putative / AIG protein, putative	1.89173	0.0032367	2.10035	0.000455466	2.50522	7.77611e-07
AT1G33980	Smg-4/UPF3 family protein	1.73285	0.00221405	1.88082	0.000518665	1.72291	0.00331364
AT1G33990	MES14 (METHYL ESTERASE 14); hydrolase	-1.41448	0.00559758	-1.45295	0.00263909	-1.27106	0.0918519
AT1G34000	OHP2 (ONE-HELIX PROTEIN 2)	-1.99193	2.83372e-21	-1.94003	2.18642e-22	-2.21516	1.12672e-30
AT1G34010	unknown protein	-2.68081	0.00177423	-2.46066	0.0025234	-3.48666	1.1228e-05
AT1G34030	40S ribosomal protein S18 (RPS18B)	-1.5966	1.45335e-07	-1.77422	2.29444e-12	-1.61175	1.73009e-09
AT1G34130	STT3B (staurosporin and temperature sensitive 3-like b); oligosaccharyl transferase	-2.76388	0.0137896	-3.24849	0.00435369	-2.4881	0.0420588
AT1G34150	tRNA pseudouridine synthase family protein	1.28947	0.611589	1.62361	0.240303	1.21134	0.808615
AT1G34200	oxidoreductase family protein	-2.19699	0.110273	-2.53928	0.0648187	-2.89409	0.0277574
AT1G34210	SERK2 (SOMATIC EMBRYOGENESIS RECEPTOR-LIKE KINASE 2); kinase	-2.63095	0.00706056	-3.12834	0.000660169	-3.37474	0.000690893
AT1G34220	unknown protein	1.65828	0.0172298	1.47978	0.107479	1.59251	0.0518573
AT1G34320	unknown protein	-1.74353	0.0465835	-1.974	0.0092154	-2.10745	0.00288595
AT1G34350	unknown protein	-2.10917	0.0649313	-2.42895	0.0227208	-2.75171	0.013684
AT1G34370	STOP1 (sensitive to proton rhizotoxicity 1); nucleic acid binding / transcription factor/ zinc ion binding	1.52988	0.000113488	1.43641	0.00589068	1.57351	0.000137717
AT1G34430	EMB3003 (embryo defective 3003); acyltransferase/ dihydrolipoyllysine-residue acetyltransferase/ protein binding	-2.40582	2.33802e-09	-2.1753	3.9393e-08	-2.55442	1.03092e-10
AT1G34510	peroxidase, putative	-18.8642	0.0417327	#DIV/0!	0.000247238	#DIV/0!	0.0073855
AT1G34630	unknown protein	3.18353	1.80961e-10	2.66373	3.48732e-07	2.94284	2.28513e-08
AT1G34640	unknown protein	-2.82188	0.0106679	-2.52065	0.0100051	-3.24583	0.00188908
AT1G34750	protein phosphatase 2C, putative / PP2C, putative	-3.52552	0.000251436	-3.14793	0.00102334	-2.66616	0.00503654
AT1G34760	GRF11 (GENERAL REGULATORY FACTOR 11); ATPase binding / amino acid binding / protein binding / protein phosphorylated amino acid binding	-1.70028	0.187794	-1.80958	0.178478	-1.80643	0.123393
AT1G35140	PHI-1 (PHOSPHATE-INDUCED 1)	-11.8174	1.22772e-141	-6.93451	4.22393e-82	-6.63559	9.40945e-83
AT1G35160	GF14 PHI (GF14 PROTEIN PHI CHAIN); protein binding / protein phosphorylated amino acid binding	-1.3353	0.0315208	-1.39596	0.00816898	-1.32435	0.0344136
AT1G35210	unknown protein	-12.0623	7.71606e-07	-3.45196	0.0170555	-5.23937	9.38907e-05
AT1G35220	unknown protein	-3.51086	0.032845	-1.91195	0.301141	-2.65366	0.0896717
AT1G35250	thioesterase family protein	-11.349	0.0489999	-6.36201	0.0541624	-9.64772	0.0109286
AT1G35260	MLP165 (MLP-LIKE PROTEIN 165)	-12.8525	9.7598e-06	-10.1831	1.95225e-06	-11.6619	1.89008e-08
AT1G35320	unknown protein	-4.23438	6.96401e-05	-3.17749	0.000267436	-3.35328	9.79594e-05
AT1G35330	zinc finger (C3HC4-type RING finger) family protein	#DIV/0!	0.0204431	-8.57977	0.221551	-9.25478	0.239866
AT1G35350		-2.9069	1.13466e-06	-2.57147	3.28115e-05	-2.59413	1.66221e-05
AT1G35420	dienelactone hydrolase family protein	1.24784	0.0695884	1.21922	0.146691	1.13826	0.468232
AT1G35560	TCP family transcription factor, putative	-2.46007	0.0732916	-3.23432	0.00523108	-4.04193	0.00436737
AT1G35580	CINV1 (cytosolic invertase 1); beta-fructofuranosidase	-2.46897	7.72053e-37	-2.18172	1.07534e-23	-2.19221	4.25269e-24
AT1G35620	ATPDIL5-2 (PDI-LIKE 5-2); protein disulfide isomerase	-2.04722	0.00102423	-2.22154	4.36455e-05	-1.96102	0.00113889
AT1G35625	peptidase/ protein binding / zinc ion binding	-8.57739	0.00242561	-10.6849	0.00772546	-26.2476	0.00100238
AT1G35670	ATCDPK2 (CALCIUM-DEPENDENT PROTEIN KINASE 2); calmodulin-dependent protein kinase/ kinase	-1.74535	2.02767e-06	-1.54519	0.00212729	-1.56832	0.0010413
AT1G35680	50S ribosomal protein L21, chloroplast / CL21 (RPL21)	-1.93747	2.15324e-20	-2.415	3.05818e-40	-2.23629	3.39244e-31
AT1G35710	leucine-rich repeat transmembrane protein kinase, putative	-2.39576	0.139732	-3.07624	0.0274258	-2.67612	0.112402
AT1G35720	ANNAT1 (ANNEXIN ARABIDOPSIS 1); ATP binding / calcium ion binding / calcium-dependent phospholipid binding / copper ion binding / peroxidase/ protein homodimerization	-1.25094	0.000557507	1.08559	0.282574	-1.07412	0.469284
AT1G36050	unknown protein	-1.77119	4.90767e-05	-1.59218	0.00325306	-1.6479	0.00143055
AT1G36060	AP2 domain-containing transcription factor, putative	-8.63115	0.000442185	-8.68069	0.0011295	-9.80638	0.000785922
AT1G36160	ACC1 (ACETYL-COENZYME A CARBOXYLASE 1); acetyl-CoA carboxylase	2.03475	0.000293761	2.21517	4.97931e-05	2.15377	0.000314001
AT1G36310	methyltransferase	-2.3641	0.0121196	-1.78243	0.0658293	-2.71906	0.00110599
AT1G36370	SHM7 (serine hydroxymethyltransferase 7); catalytic/ glycine hydroxymethyltransferase/ pyridoxal phosphate binding	1.26453	0.482729	2.01397	2.32969e-05	1.87127	0.00117158
AT1G36390	co-chaperone grpE family protein	-2.32322	0.0116867	-3.71787	3.28063e-06	-3.16527	3.42726e-05
AT1G36622	unknown protein	-3.71816	2.38977e-17	-2.74056	1.56166e-07	-3.50826	3.02038e-21
AT1G36940	unknown protein	-10.0473	0.253418	-3.07677	0.28705	-2.74363	0.523722
AT1G36980	unknown protein	1.20804	0.0419866	1.1598	0.164892	1.10491	0.42604
AT1G37130	NIA2 (NITRATE REDUCTASE 2); nitrate reductase (NADH)/ nitrate reductase	1.32454	1.44165e-08	1.36881	5.05295e-10	1.45156	0
AT1G37140	MCT1 (mei2 C-Terminal RRM only like 1); RNA binding	2.85157	0.199445	3.21209	0.784726	6.73642	0.0820838
AT1G41880	60S ribosomal protein L35a (RPL35aB)	-2.68105	5.87891e-23	-3.24904	2.24451e-36	-2.49059	1.05509e-24
AT1G42430	unknown protein	1.88631	0.000139432	1.35926	0.217639	1.62634	0.025513
AT1G42470	patched family protein	1.64901	0.0873084	1.82824	0.0559899	1.92449	0.0308377
AT1G42480	unknown protein	-1.51084	0.336971	-2.27468	0.0114143	-2.57039	0.00341874
AT1G42550	PMI1 (PLASTID MOVEMENT IMPAIRED1)	1.57709	0.000217673	1.5732	0.000446046	1.49641	0.00560612
AT1G42560	MLO9 (MILDEW RESISTANCE LOCUS O 9); calmodulin binding	2.38569	0.183106	1.32695	1	2.61925	0.334983
AT1G42960		-1.41864	2.77951e-07	-1.26005	0.00083273	-1.21464	0.00658018
AT1G42970	GAPB (GLYCERALDEHYDE-3-PHOSPHATE DEHYDROGENASE B SUBUNIT); glyceraldehyde-3-phosphate dehydrogenase (NADP+)/ glyceraldehyde-3-phosphate dehydrogenase	1.16695	0.000131135	-1.04485	0.616872	1.162	0.00348415
AT1G42990	ATBZIP60 (BASIC REGION/LEUCINE ZIPPER MOTIF 60); DNA binding / transcription factor	1.3192	0.00212281	1.71107	1.14258e-10	1.54596	1.22483e-07
AT1G43000	zinc-binding family protein	8.81598	0.0258185	9.91566	0.0596538	#DIV/0!	0.00916583
AT1G43130	LCV2 (LIKE COV 2)	1.26189	0.191926	1.35731	0.107242	1.22181	0.372289
AT1G43160	RAP2.6 (related to AP2 6); DNA binding / transcription factor	2.95594	0	5.10805	0	3.88556	0
AT1G43170	ARP1 (ARABIDOPSIS RIBOSOMAL PROTEIN 1); structural constituent of ribosome	-1.48847	6.40281e-12	-1.39195	9.95616e-08	-1.1844	0.0137739
AT1G43560	Aty2 (Arabidopsis thioredoxin y2); electron carrier/ protein disulfide oxidoreductase	-1.42631	0.0191743	-1.33512	0.062695	-1.13124	0.668076
AT1G43580	unknown protein	-1.82784	0.0150774	-1.35141	0.407417	-1.7584	0.0248666
AT1G43670	fructose-1,6-bisphosphatase, putative / D-fructose-1,6-bisphosphate 1-phosphohydrolase, putative / FBPase, putative	-1.6617	4.50092e-27	-1.38082	1.44167e-09	-1.31779	1.53368e-07
AT1G43700	VIP1 (VIRE2-INTERACTING PROTEIN 1); protein binding / transcription factor	1.35686	0.0332393	1.30627	0.109713	1.3829	0.0266461
AT1G43710	emb1075 (embryo defective 1075); carboxy-lyase/ catalytic/ pyridoxal phosphate binding	1.51873	0.0136618	1.38982	0.0692718	1.41152	0.0606601
AT1G43800	acyl-(acyl-carrier-protein) desaturase, putative / stearoyl-ACP desaturase, putative	-3.24111	0.00306642	-3.60516	4.13783e-06	-3.80317	0.000102341
AT1G43910	AAA-type ATPase family protein	1.07341	1	1.45695	0.0519608	1.1754	0.690895
AT1G44000	unknown protein	-1.42584	0.00857165	-1.91473	8.94917e-08	-1.56674	0.000549065
AT1G44090	ATGA20OX5 (ARABIDOPSIS THALIANA GIBBERELLIN 20-OXIDASE 5); gibberellin 20-oxidase	11.6294	0.000488285	27.4075	1.62893e-05	13.6962	3.07666e-05
AT1G44100	AAP5; amino acid transmembrane transporter/ basic amino acid transmembrane transporter	-1.33823	0.6631	-2.04892	0.0300714	-1.85878	0.0820838
AT1G44130	nucellin protein, putative	-5.8087	0.00871009	-7.92097	0.00561482	-8.14279	0.0130601
AT1G44170	ALDH3H1 (ALDEHYDE DEHYDROGENASE 3H1); 3-chloroallyl aldehyde dehydrogenase/ aldehyde dehydrogenase (NAD)	1.78111	0.0025516	1.86624	0.00109777	1.68532	0.007698
AT1G44350	ILL6; IAA-amino acid conjugate hydrolase/ metallopeptidase	1.16074	0.481985	1.3419	0.072598	1.36396	0.0463156
AT1G44414	unknown protein	-3.29216	0.0447931	3.25847	0.0937828	-2.0434	0.43597
AT1G44446	CH1 (CHLORINA 1); chlorophyllide a oxygenase	1.75265	1.6597e-09	1.50476	1.43813e-05	1.60424	1.25667e-06
AT1G44575	NPQ4 (NONPHOTOCHEMICAL QUENCHING); chlorophyll binding / xanthophyll binding	1.05861	0.542792	-1.04701	0.652013	1.11981	0.102984
AT1G44608	unknown protein	-16.5777	0.00615623	-9.30382	0.00495221	-50.4575	0.000347056
AT1G44770	unknown protein	1.54407	2.09196e-05	1.62333	2.93282e-06	1.53588	3.99455e-05
AT1G44800	nodulin MtN21 family protein	-1.29096	0.520864	-1.64066	0.0433473	-1.59499	0.132101
AT1G44810	transcription regulator	-1.85361	0.00303379	-1.44809	0.123096	-1.53557	0.0662564
AT1G44830	AP2 domain-containing transcription factor TINY, putative	#DIV/0!	0.0149225	#DIV/0!	0.128525	-12.3816	0.0516231
AT1G44835	YbaK/prolyl-tRNA synthetase family protein	-2.08851	0.0525275	-1.82379	0.111191	-2.37169	0.0121672
AT1G44920	unknown protein	-2.05541	0.000303531	-1.89188	0.000688168	-1.86062	0.00190391
AT1G45000	26S proteasome regulatory complex subunit p42D, putative	-1.65854	0.000225696	-1.55665	0.00195372	-1.42819	0.0125993
AT1G45015	MD-2-related lipid recognition domain-containing protein / ML domain-containing protein	-41.969	1.36406e-19	-49.4064	6.77323e-19	-42.6254	1.68782e-21
AT1G45130	BGAL5 (beta-galactosidase 5); beta-galactosidase/ catalytic/ cation binding	-2.84888	0.179936	-3.40594	0.0497849	-1.9904	0.483367
AT1G45145	ATTRX5; oxidoreductase, acting on sulfur group of donors, disulfide as acceptor	-2.0591	3.94532e-38	-1.31944	1.25963e-05	-1.60462	7.11807e-16
AT1G45201	TLL1 (TRIACYLGLYCEROL LIPASE-LIKE 1); triacylglycerol lipase	-2.79318	9.85963e-07	-2.17503	2.72317e-05	-2.2599	0.000247758
AT1G45230	defective chloroplasts and leaves protein-related / DCL protein-related	1.53909	0.00647759	1.43108	0.0347387	1.44415	0.02323
AT1G45248		-3.17452	0.15698	-6.76201	0.0920724	-5.31459	0.0888049
AT1G45249	ABF2 (ABSCISIC ACID RESPONSIVE ELEMENTS-BINDING FACTOR 2); DNA binding / protein binding / transcription activator/ transcription factor	4.42988	1.23311e-11	3.73527	9.11351e-09	3.78061	4.03347e-09
AT1G45688	unknown protein	-2.88686	8.79459e-22	-1.88757	2.50522e-08	-2.48099	3.93846e-15
AT1G45976	SBP1 (s-ribonuclease binding protein 1); protein binding / zinc ion binding	1.90645	5.91526e-10	1.66981	5.58406e-06	1.78175	6.24219e-08
AT1G47056	VFB1 (VIER F-BOX PROTEINE 1); ubiquitin-protein ligase	1.67841	0.0703578	1.71458	0.0834194	1.48113	0.298476
AT1G47128	RD21 (responsive to dehydration 21); cysteine-type endopeptidase/ cysteine-type peptidase	4.24272	0	4.09756	0	4.43518	0
AT1G47200	WPP2	-1.88845	0.000106342	-1.89465	8.83242e-05	-1.77434	0.000732295
AT1G47210	cyclin family protein	-2.98765	0.0286075	-2.23711	0.216427	-2.05562	0.235703
AT1G47260	GAMMA CA2 (GAMMA CARBONIC ANHYDRASE 2); carbonate dehydratase	-1.41327	0.00700776	-1.28916	0.0686739	-1.23251	0.198578
AT1G47270	AtTLP6 (TUBBY LIKE PROTEIN 6); phosphoric diester hydrolase/ transcription factor	1.63156	0.0655007	1.72618	0.0509646	1.56852	0.117306
AT1G47278	unknown protein	-1.33271	0.18256	-1.38727	0.138496	-1.36687	0.104125
AT1G47380	protein phosphatase 2C-related / PP2C-related	-1.66223	0.0973253	-1.39653	0.507404	-1.54361	0.241712
AT1G47395	unknown protein	-26.4333	5.64849e-61	-6.60834	1.40906e-61	-7.61476	6.22779e-34
AT1G47400	unknown protein	-32.4609	5.21765e-36	-6.34928	1.31401e-43	-16.3668	1.78633e-32
AT1G47480	hydrolase	-5.91874	0.000314612	-7.72125	7.11705e-05	-8.71256	4.25113e-05
AT1G47510	5PTASE11 (INOSITOL POLYPHOSPHATE 5-PHOSPHATASE 11); hydrolase/ phosphatidylinositol-3,4,5-trisphosphate 5-phosphatase/ phosphatidylinositol-3,5-bisphosphate 5-phosphatase/ phosphatidylinositol-4,5-bisphosphate 5-phosphatase	1.30366	0.551038	2.77224	2.77162e-05	2.29632	0.000836897
AT1G47530	ripening-responsive protein, putative	1.62153	1.10843e-05	1.62568	2.26811e-05	1.69628	8.08991e-06
AT1G47600	BGLU34 (BETA GLUCOSIDASE 34); hydrolase, hydrolyzing O-glycosyl compounds / thioglucosidase	-4.28225	0.0834383	-3.7498	0.02575	-4.36191	0.0761176
AT1G47740	unknown protein	-3.05484	0.000236428	-2.59936	0.000735371	-4.36169	5.1247e-07
AT1G47760	AGL102 (AGAMOUS-LIKE 102); DNA binding / transcription factor	-2.23492	0.89667	-1.71603	0.967825	#DIV/0!	0.0338112
AT1G47830	clathrin coat assembly protein, putative	-1.9556	1.37807e-05	-1.48602	0.0223788	-2.14001	3.02656e-07
AT1G47960	C/VIF1 (CELL WALL / VACUOLAR INHIBITOR OF FRUCTOSIDASE 1); enzyme inhibitor/ pectinesterase/ pectinesterase inhibitor	2.50097	0.000668078	2.26969	0.000921326	3.01956	3.80802e-06
AT1G47970	unknown protein	-1.91714	5.08266e-05	-2.36023	3.59285e-09	-2.32447	1.315e-09
AT1G48000	MYB112 (myb domain protein 112); DNA binding / transcription factor	2.25675	0.00266297	2.14089	0.00254945	1.65057	0.0552141
AT1G48090	phosphoinositide binding	2.32304	0.0705374	2.14644	0.143961	2.73708	0.0321441
AT1G48100	glycoside hydrolase family 28 protein / polygalacturonase (pectinase) family protein	22.1878	0	11.8404	5.77639e-15	10.0218	1.72471e-10
AT1G48140	dolichol-phosphate mannosyltransferase-related	-1.49941	0.220586	-1.45822	0.234531	-1.31469	0.435592
AT1G48170	unknown protein	-1.94546	0.112091	-2.14161	0.0541221	-2.82931	0.00227973
AT1G48230	phosphate translocator-related	-2.44326	0.00315597	-1.95517	0.0393907	-2.35277	0.00497716
AT1G48240	ATNPSN12; protein transporter	-1.94007	0.0120681	-1.67067	0.0524196	-1.4335	0.221381
AT1G48300	unknown protein	-1.64525	2.54128e-23	-1.66957	1.5244e-24	-1.61584	1.76982e-19
AT1G48350	ribosomal protein L18 family protein	-1.74148	3.43834e-14	-1.60607	1.80651e-13	-1.75704	6.72958e-17
AT1G48405		#DIV/0!	0.000162701	#DIV/0!	0.00038075	#DIV/0!	0.000776622
AT1G48420	D-CDES (D-CYSTEINE DESULFHYDRASE); 1-aminocyclopropane-1-carboxylate deaminase/ D-cysteine desulfhydrase/ catalytic	1.78966	2.8864e-05	1.57198	0.00158369	1.36168	0.0732067
AT1G48430	dihydroxyacetone kinase family protein	-1.35144	0.38129	-1.9844	0.00618932	-1.49986	0.160294
AT1G48440	unknown protein	-1.27862	0.0212215	-1.00409	1	-1.10993	0.546022
AT1G48480	RKL1; ATP binding / kinase/ protein serine/threonine kinase	-3.82594	0.00804312	-5.95373	8.02617e-06	-6.10208	0.00146382
AT1G48490	kinase	1.81647	0.0118427	1.89665	0.0160742	1.90295	0.0147875
AT1G48500	JAZ4 (JASMONATE-ZIM-DOMAIN PROTEIN 4)	-17.9978	0.0310668	-9.53598	0.0190246	-2.3061	0.661452
AT1G48570	zinc finger (Ran-binding) family protein	-1.84504	0.136151	-2.80575	0.00758862	-1.96533	0.0897431
AT1G48610	AT hook motif-containing protein	-2.85318	0.072583	-2.4098	0.11902	-4.91907	0.00695026
AT1G48620	HON5 (High Mobility Group Family A 5); DNA binding	-2.02423	0.000354139	-2.17786	0.000128428	-2.03315	0.000775093
AT1G48630	RACK1B_AT (RECEPTOR FOR ACTIVATED C KINASE 1 B); nucleotide binding	-3.32848	1.07478e-06	-3.26002	7.23393e-07	-2.40379	0.000382559
AT1G48745	unknown protein	-2.31382	0.000222575	-1.4072	0.31884	-1.3417	0.415611
AT1G48770	unknown protein	-1.4369	0.436162	-1.74803	0.113481	-2.48974	0.00481967
AT1G48790	mov34 family protein	1.25411	0.365454	1.27051	0.34268	1.47017	0.0483951
AT1G48840	unknown protein	2.3331	3.72002e-05	2.62029	1.42792e-05	2.38647	3.59147e-05
AT1G48850	EMB1144 (embryo defective 1144); chorismate synthase	-2.00899	2.40163e-09	-1.64732	4.57465e-05	-1.81422	1.07681e-06
AT1G48920	ATNUC-L1; nucleic acid binding / nucleotide binding	-1.9093	9.40259e-07	-1.73047	7.66693e-06	-1.28895	0.0824429
AT1G49000	unknown protein	2.36982	0.2041	1.59311	0.484626	1.74397	0.346647
AT1G49032	unknown protein	1.03141	1	1.09382	0.746508	1.47594	0.000124162
AT1G49140	NADH-ubiquinone oxidoreductase-related	-1.09737	0.648256	1.10804	0.607521	1.11549	0.485723
AT1G49240	ACT8 (ACTIN 8); copper ion binding / structural constituent of cytoskeleton	-1.90896	2.03433e-23	-1.85755	4.52946e-22	-1.87168	2.11763e-22
AT1G49245		-2.4076	0.006917	-2.13337	0.015754	-1.57444	0.292418
AT1G49310	unknown protein	-2.15575	0.0130559	-2.62722	0.00178019	-3.00531	0.000791151
AT1G49380	cytochrome c biogenesis protein family	-2.79115	0.00475774	-2.62988	0.00447321	-1.94623	0.0754438
AT1G49400	emb1129 (embryo defective 1129); structural constituent of ribosome	-2.05134	0.0478811	-1.71404	0.0723482	-1.65795	0.0930487
AT1G49410	TOM6 (translocase of the outer mitochondrial membrane 6)	-3.93617	1.00154e-12	-3.82714	4.51882e-14	-3.64769	7.90533e-15
AT1G49450	transducin family protein / WD-40 repeat family protein	76.3758	0	63.5742	0	66.9672	0
AT1G49500	unknown protein	-1.50789	4.62119e-08	-1.05492	0.829343	-1.19916	0.0292002
AT1G49510	emb1273 (embryo defective 1273)	-2.09655	0.000214681	-1.36202	0.262204	-1.47641	0.0875705
AT1G49520	SWIB complex BAF60b domain-containing protein	1.95478	0.032971	1.43052	0.416305	1.58642	0.229822
AT1G49530	GGPS6 (geranylgeranyl pyrophosphate synthase 6); farnesyltranstransferase	1.64567	0.307641	3.08522	0.0133285	1.51936	0.412949
AT1G49570	peroxidase, putative	-10.3671	2.91485e-10	-6.11663	1.71656e-10	-8.57134	2.77712e-11
AT1G49580	calcium-dependent protein kinase, putative / CDPK, putative	-1.61085	0.524589	-2.61093	0.0519389	-2.58945	0.0864075
AT1G49600	ATRBP47A (Arabidopsis thaliana RNA-binding protein 47a); RNA binding	-1.85634	0.000343238	-1.9273	0.000109815	-2.08294	0.000107368
AT1G49650	cell death associated protein-related	1.32675	0.378032	1.53179	0.16905	1.25409	0.607819
AT1G49660	AtCXE5 (Arabidopsis thaliana carboxyesterase 5); carboxylesterase	-1.67212	0.0333979	-1.49982	0.0644286	-1.5656	0.078681
AT1G49730	protein kinase family protein	-2.74807	0.00287748	-2.98573	0.00163884	-2.59534	0.0044844
AT1G49750	leucine-rich repeat family protein	-6.61012	3.63349e-10	-6.38553	6.57125e-15	-5.85914	3.79996e-11
AT1G49760	PAB8 (POLY(A) BINDING PROTEIN 8); RNA binding / translation initiation factor	-1.54276	0.0768506	-1.40383	0.189584	-1.25548	0.520098
AT1G49860	ATGSTF14; glutathione transferase	2.52964	0.251942	3.09898	0.02767	3.4734	0.125281
AT1G49970	CLPR1; serine-type endopeptidase	1.28278	0.00160527	1.28956	0.00228546	1.34625	0.000226558
AT1G49975	unknown protein	-3.2831	2.14499e-11	-3.48801	2.15179e-14	-4.24538	7.07114e-17
AT1G50010	TUA2; structural constituent of cytoskeleton	-1.71806	7.88104e-07	-1.95748	2.60428e-09	-1.97588	1.57286e-09
AT1G50020	unknown protein	1.33048	0.00019866	1.37481	1.88316e-05	1.33192	9.19332e-05
AT1G50040	unknown protein	-7.77367	9.07372e-16	-4.04693	1.54658e-07	-5.50859	8.27971e-15
AT1G50170	ATSIRB (ARABIDOPSIS THALIANA SIROHYDROCHLORIN FERROCHELATASE B); sirohydrochlorin ferrochelatase	-1.38997	0.218089	-1.64741	0.0311835	-1.51052	0.0470318
AT1G50250	FTSH1 (FtsH protease 1); ATP-dependent peptidase/ ATPase/ metallopeptidase	1.87444	3.05665e-13	1.5088	1.27664e-05	1.88026	4.24704e-11
AT1G50260	NTMC2T5.1 (N-TERMINAL-TRANSMEMBRANE-C2 DOMAIN TYPE 5.1)	4.69945	0	6.1109	0	5.58158	0
AT1G50430	DWF5 (DWARF 5); sterol delta7 reductase	-1.39317	0.0254792	-1.60754	0.00104974	-1.71794	0.000243833
AT1G50440	zinc finger (C3HC4-type RING finger) family protein	-2.51381	1.82146e-05	-2.33563	0.000416518	-2.48696	3.00215e-05
AT1G50460	HKL1 (HEXOKINASE-LIKE 1); ATP binding / fructokinase/ glucokinase/ hexokinase	-4.37242	9.47241e-14	-3.99511	2.14506e-10	-5.80743	2.40934e-15
AT1G50480	THFS (10-FORMYLTETRAHYDROFOLATE SYNTHETASE); ATP binding / copper ion binding / formate-tetrahydrofolate ligase	1.14855	0.237112	1.07281	0.762428	1.08786	0.66631
AT1G50560	CYP705A25; electron carrier/ heme binding / iron ion binding / monooxygenase/ oxygen binding	-3.57932	0.0339685	-3.10689	0.0796121	-3.17017	0.112081
AT1G50575	lysine decarboxylase family protein	-1.84564	0.425254	-1.91258	0.175532	-1.90194	0.204925
AT1G50590	pirin, putative	3.71259	0.0163612	4.22337	0.0161145	3.91667	0.012218
AT1G50670	OTU-like cysteine protease family protein	-1.95673	1.32614e-05	-1.56699	0.00516573	-1.9079	6.578e-06
AT1G50732		-3.21935	7.60382e-07	-3.75008	1.27848e-10	-4.33495	9.02113e-10
AT1G50740	unknown protein	-2.43204	3.48583e-06	-1.82019	0.0111557	-2.2217	6.36853e-05
AT1G50900		-2.65629	0.00323634	-2.86483	0.00683055	-2.98471	0.0115639
AT1G50920	GTP-binding protein-related	-1.83752	0.000986682	-1.67484	0.00575674	-1.4433	0.0674885
AT1G51035		-1.99915	0.77285	#DIV/0!	0.281604	-2.52454	0.484934
AT1G51060	HTA10; DNA binding	-2.67239	3.61062e-08	-2.37298	1.02193e-07	-2.88576	1.17513e-11
AT1G51070	basic helix-loop-helix (bHLH) family protein	-1.54243	0.0687762	-1.56646	0.0203131	-1.83581	0.00242107
AT1G51080	unknown protein	-3.78665	0.169945	-2.72102	0.16014	-2.58275	0.414647
AT1G51090	heavy-metal-associated domain-containing protein	3.28117	0.00514356	4.20684	0.0011371	7.12431	1.82044e-06
AT1G51100	unknown protein	-1.82281	0.0270108	-2.18535	0.00056846	-1.92513	0.00670976
AT1G51110	plastid-lipid associated protein PAP / fibrillin family protein	1.44271	0.00738712	1.13731	0.6035	1.30181	0.0775724
AT1G51140	basic helix-loop-helix (bHLH) family protein	16.9857	0	13.5413	0	13.3885	0
AT1G51200	zinc finger (AN1-like) family protein	-1.14652	0.0678877	-1.2419	0.00130829	-1.20378	0.00499952
AT1G51270	structural molecule/ transmembrane receptor	-2.76154	0.0242654	-3.93293	0.0119736	-2.96997	0.0241316
AT1G51350	armadillo/beta-catenin repeat family protein	1.57662	0.231342	1.65059	0.182352	1.97099	0.0372718
AT1G51430	unknown protein	-1.90645	0.167874	-1.80855	0.211436	-1.87595	0.0713518
AT1G51470	BGLU35 (BETA GLUCOSIDASE 35); catalytic/ cation binding / hydrolase, hydrolyzing O-glycosyl compounds	-5.24307	0.102817	-13.5183	0.00312477	-5.09684	0.213338
AT1G51500	CER5 (ECERIFERUM 5); ATPase, coupled to transmembrane movement of substances	2.99092	0	2.5898	0	3.30134	0
AT1G51510	Y14; RNA binding / protein binding	-1.09344	0.882035	-1.18528	0.512718	-1.24095	0.26147
AT1G51540		-2.7093	0.000428937	-1.81034	0.0863098	-2.01183	0.0229101
AT1G51570	C2 domain-containing protein	-1.56691	0.0359642	-1.46615	0.113481	-1.76351	0.0162836
AT1G51600	TIFY2A; sequence-specific DNA binding / transcription factor/ zinc ion binding	1.77663	0.0493832	1.44823	0.337354	1.30471	0.620898
AT1G51620	protein kinase family protein	-5.15458	0.00038457	-3.23045	0.0302398	-5.45155	0.00147909
AT1G51630	unknown protein	-2.82081	0.00019973	-2.853	0.000221083	-2.30392	0.0117485
AT1G51650	ATP synthase epsilon chain, mitochondrial	-1.96208	1.02437e-25	-1.56088	2.32302e-13	-1.78645	9.11911e-23
AT1G51660	ATMKK4 (ARABIDOPSIS THALIANA MITOGEN-ACTIVATED PROTEIN KINASE KINASE 4); MAP kinase kinase/ kinase	-1.73574	0.134306	-2.61126	0.00757614	-1.78188	0.155531
AT1G51680	4CL1 (4-COUMARATE:COA LIGASE 1); 4-coumarate-CoA ligase	-6.12421	2.13409e-27	-4.75288	2.48236e-21	-4.4912	8.06983e-20
AT1G51700	ADOF1; DNA binding / transcription factor	1.83481	0.00416688	2.6661	3.48732e-07	2.12919	0.000442811
AT1G51760	IAR3 (IAA-ALANINE RESISTANT 3); IAA-Ala conjugate hydrolase/ metallopeptidase	1.52374	7.15119e-11	1.90212	0	1.89165	0
AT1G51770	unknown protein	19.2909	0.0784531	#DIV/0!	0.0290247	73.8309	0.0398472
AT1G51790	kinase	-2.18775	0.236361	-4.8796	0.0146576	-3.4541	0.0397384
AT1G51800	leucine-rich repeat protein kinase, putative	-7.12905	4.83704e-06	-5.83053	5.60581e-06	-4.68139	0.000116218
AT1G51805	leucine-rich repeat protein kinase, putative	-2.32796	0.0108964	-2.24338	0.0134359	-1.88091	0.120504
AT1G51820	leucine-rich repeat protein kinase, putative	-2.53677	0.00828525	-3.27931	0.000441804	-2.49434	0.0102465
AT1G51830	ATP binding / kinase/ protein serine/threonine kinase	-10.1087	0.0320269	-6.74115	0.0565889	-6.68004	0.0994014
AT1G51850	leucine-rich repeat protein kinase, putative	-6.08074	0.00958503	-5.96711	0.00773384	-6.37599	0.0127438
AT1G51860	leucine-rich repeat protein kinase, putative	-2.72381	0.191213	-5.32118	0.0326279	-3.92008	0.0913664
AT1G51890	leucine-rich repeat protein kinase, putative	-3.01445	0.00172621	-3.21909	0.00141679	-2.77675	0.00794511
AT1G51940	protein kinase family protein / peptidoglycan-binding LysM domain-containing protein	-4.38601	5.95964e-06	-3.24943	0.00042932	-3.83883	1.01484e-05
AT1G51950	IAA18 (INDOLE-3-ACETIC ACID INDUCIBLE 18); transcription factor	1.75146	1.39992e-06	1.96577	8.39375e-09	1.99498	1.44499e-10
AT1G52000	jacalin lectin family protein	1.82839	0.0211885	1.39118	0.333769	1.92342	0.0279748
AT1G52040	MBP1 (MYROSINASE-BINDING PROTEIN 1); protein binding	1.54926	0.683412	2.84821	0.00541745	2.05279	0.14308
AT1G52050	jacalin lectin family protein	-7.1972	0.14842	-5.59542	0.0835719	-5.67041	0.0599826
AT1G52060		-3.63287	0.326871	-3.13222	0.116538	-7.8938	0.0651315
AT1G52070	jacalin lectin family protein	-2.31288	0.019251	-3.02254	9.47326e-06	-3.72491	1.23304e-05
AT1G52080	AR791; actin binding	4.24997	1.45151e-06	4.51482	3.49314e-06	4.43482	2.56945e-06
AT1G52100	jacalin lectin family protein	-2.16706	0.0171422	-2.03947	0.074317	-2.22216	0.0441671
AT1G52190	proton-dependent oligopeptide transport (POT) family protein	-7.57581	0.00036808	-11.815	1.62187e-07	-7.00725	0.000600797
AT1G52200	unknown protein	-2.95133	5.4588e-31	-3.52934	2.51411e-41	-3.35908	3.49081e-40
AT1G52220		-1.39867	0.000167603	-1.52777	1.02719e-08	-1.67323	4.7779e-12
AT1G52230	PSAH2 (PHOTOSYSTEM I SUBUNIT H2)	-3.20543	3.83147e-113	-3.3312	2.78392e-169	-3.88251	4.54994e-183
AT1G52240	ROPGEF11 (RHO GUANYL-NUCLEOTIDE EXCHANGE FACTOR 11); Rho guanyl-nucleotide exchange factor	-4.07262	0.00378206	-2.32457	0.110445	-2.80526	0.0383206
AT1G52280	AtRABG3d (Arabidopsis Rab GTPase homolog G3d); GTP binding	-4.05065	2.42191e-08	-2.37618	0.000601028	-3.21054	3.09649e-07
AT1G52290	protein kinase family protein	-6.36026	0.0279615	-3.36413	0.0689745	-3.60281	0.0683658
AT1G52300	60S ribosomal protein L37 (RPL37B)	-1.96227	3.76984e-22	-1.68799	2.20855e-16	-1.65595	1.17914e-15
AT1G52342	unknown protein	2.10448	0	2.1908	0	2.48974	0
AT1G52510	hydrolase, alpha/beta fold family protein	1.58174	0.000785857	1.70383	5.43166e-05	2.00382	1.7029e-07
AT1G52560	26.5 kDa class I small heat shock protein-like (HSP26.5-P)	-2.57108	0.00315492	-1.05062	1	-1.26317	0.867403
AT1G52565	unknown protein	7.81335	0	13.3835	0	8.74787	0
AT1G52600	signal peptidase, putative	-2.19896	2.71859e-06	-1.64487	0.00194791	-1.82985	0.000321557
AT1G52618	unknown protein	-2.94048	0.180494	-1.30819	0.922865	-5.3233	0.000533757
AT1G52670	biotin/lipoyl attachment domain-containing protein	-2.50836	3.42965e-06	-1.87381	0.00101286	-2.12643	0.000132
AT1G52690	late embryogenesis abundant protein, putative / LEA protein, putative	671.528	0	452.563	0	404.556	0
AT1G52720	unknown protein	1.19799	0.417479	1.79742	7.8946e-05	1.40742	0.0347227
AT1G52730	transducin family protein / WD-40 repeat family protein	-1.6332	0.0804934	-1.70955	0.0555317	-1.55034	0.132052
AT1G52740	HTA9 (HISTONE H2A PROTEIN 9); DNA binding	-1.48458	2.724e-14	-1.36942	5.14709e-08	-1.45753	2.80371e-13
AT1G52760	esterase/lipase/thioesterase family protein	-2.45718	1.02177e-15	-2.37414	4.897e-14	-2.74177	2.95602e-19
AT1G52780	unknown protein	-3.3318	0.166604	-2.97223	0.128231	-2.2541	0.418916
AT1G52825	unknown protein	-2.12205	0.0835558	-2.95521	0.0066971	-1.95534	0.101265
AT1G52827	unknown protein	4.96235	0	7.80196	0	5.90226	0
AT1G52855	unknown protein	4.59505	0.000228246	6.11065	2.34803e-08	4.8259	1.07499e-07
AT1G52870	peroxisomal membrane protein-related	2.03309	4.91255e-12	1.74895	2.2245e-07	2.26602	5.37599e-14
AT1G52880	NAM (NO APICAL MERISTEM); transcription factor	2.20039	0.0222195	1.9463	0.0556598	1.88589	0.0543439
AT1G52890	ANAC019 (Arabidopsis NAC domain containing protein 19); transcription factor	3.86182	0	6.43827	0	5.52246	0
AT1G52905	unknown protein	-1.32786	0.67853	-2.15909	0.0555629	-1.08671	1
AT1G53000	cytidylyltransferase family	-1.31803	0.346371	-1.68494	0.0243066	-1.37255	0.288837
AT1G53030	cytochrome c oxidase copper chaperone family protein	-1.66989	0.00160078	-1.12605	0.774619	-1.24374	0.250444
AT1G53040	unknown protein	-4.93182	0.0153686	-3.13685	0.0420078	-2.12396	0.315094
AT1G53090	SPA4 (SPA1-RELATED 4); protein binding / signal transducer	2.04099	0.0105382	2.12929	0.011524	2.12005	0.0119747
AT1G53120	RNA-binding S4 domain-containing protein	-1.90167	0.0254978	-1.74202	0.0673109	-1.72255	0.0992236
AT1G53160	SPL4 (SQUAMOSA PROMOTER BINDING PROTEIN-LIKE 4); DNA binding / transcription factor	-1.55976	0.550575	-2.12714	0.0938513	-4.38417	0.00181894
AT1G53163	unknown protein	#DIV/0!	0.0182487	#DIV/0!	0.0949585	13.2183	0.0942631
AT1G53170	ERF8; DNA binding / transcription factor/ transcription repressor	8.4412	0	4.43949	8.33567e-11	5.33435	0
AT1G53210	sodium/calcium exchanger family protein / calcium-binding EF hand family protein	1.32993	0.000175119	1.32644	0.000205154	1.41036	1.05755e-05
AT1G53240	malate dehydrogenase (NAD), mitochondrial	-1.70522	3.03522e-06	-1.72674	2.67698e-07	-1.82563	1.61434e-07
AT1G53320	AtTLP7 (TUBBY LIKE PROTEIN 7); phosphoric diester hydrolase/ transcription factor	1.0586	0.953982	1.36574	0.0188166	1.24019	0.148776
AT1G53380	unknown protein	-2.03349	0.0540352	-1.97569	0.0560634	-1.97363	0.0464298
AT1G53390	ATPase, coupled to transmembrane movement of substances	-3.05179	0.0103434	-2.93954	0.0169833	-2.64925	0.0516002
AT1G53400	unknown protein	1.32543	0.000956419	1.49928	1.35936e-06	1.35457	0.000208181
AT1G53430	leucine-rich repeat family protein / protein kinase family protein	-2.11859	0.00106847	-1.79029	0.0282266	-1.95945	0.00962786
AT1G53440	leucine-rich repeat family protein / protein kinase family protein	-2.23078	0.000576043	-2.11257	0.00246243	-2.78886	6.75754e-05
AT1G53470	MSL4 (MECHANOSENSITIVE CHANNEL OF SMALL CONDUCTANCE-LIKE 4)	10.4121	8.0379e-09	24.1387	1.93902e-12	11.505	2.24993e-09
AT1G53500	MUM4 (MUCILAGE-MODIFIED 4); UDP-4-keto-6-deoxy-glucose-3,5-epimerase/ UDP-4-keto-rhamnose-4-keto-reductase/ UDP-L-rhamnose synthase/ UDP-glucose 4,6-dehydratase/ catalytic	-2.02102	0.0331417	-2.08034	0.0211689	-1.72576	0.158224
AT1G53530	signal peptidase I family protein	-1.87887	0.190938	-1.34767	0.72263	-2.22696	0.0472277
AT1G53540	17.6 kDa class I small heat shock protein (HSP17.6C-CI) (AA 1-156)	-6.23755	1.68648e-30	-3.49978	3.94332e-10	-3.90533	4.42032e-17
AT1G53560	unknown protein	2.2255	0	2.54125	0	2.42537	0
AT1G53570	MAP3KA; ATP binding / kinase/ protein kinase/ protein serine/threonine kinase	1.63873	0.000150996	1.57212	0.000779715	1.52816	0.0020998
AT1G53580	GLY3 (GLYOXALASE II 3); hydrolase/ hydroxyacylglutathione hydrolase	2.7098	0	3.27528	0	3.14539	0
AT1G53625	unknown protein	-5.84679	2.18923e-20	-3.60018	9.36595e-14	-4.85416	1.25765e-20
AT1G53633	unknown protein	-1.2213	1	-2.35099	0.1924	-3.12553	0.27677
AT1G53670	MSRB1 (methionine sulfoxide reductase B 1); peptide-methionine-(S)-S-oxide reductase	1.43744	0.000252069	1.35244	0.0030447	1.55636	6.0356e-06
AT1G53680	ATGSTU28 (GLUTATHIONE S-TRANSFERASE TAU 28); glutathione transferase	7.77546	0.00076237	5.20071	0.0068371	2.32993	0.221386
AT1G53730	SRF6 (STRUBBELIG-RECEPTOR FAMILY 6); ATP binding / protein binding / protein kinase/ protein serine/threonine kinase/ protein tyrosine kinase	-6.84298	2.98995e-10	-4.23643	3.31327e-08	-4.69539	1.81369e-08
AT1G53780	ATP binding / ATPase/ hydrolase/ nucleoside-triphosphatase/ nucleotide binding / peptidyl-prolyl cis-trans isomerase	1.25319	0.338705	1.2932	0.2959	1.34559	0.144918
AT1G53785	unknown protein	1.57707	0.0425585	1.33112	0.345146	1.32748	0.340535
AT1G53830	ATPME2; pectinesterase	-5.45636	0.0150119	-5.67449	0.0253422	-5.36282	0.0684449
AT1G53840	ATPME1; pectinesterase	-2.07372	1.09907e-07	-2.42871	7.79031e-10	-2.2622	2.93951e-08
AT1G53910	RAP2.12; DNA binding / transcription factor	1.37892	0.000476925	1.33362	0.00248535	1.10867	0.484838
AT1G54000	myrosinase-associated protein, putative	-17.613	1.35937e-35	-16.5475	2.92819e-34	-22.3878	4.6257e-31
AT1G54010	myrosinase-associated protein, putative	-22.9701	1.77037e-28	-9.8063	3.14033e-24	-8.9848	3.87185e-18
AT1G54030	GDSL-motif lipase, putative	-2.06829	1.76627e-07	-1.65875	0.000353085	-1.79619	6.65864e-05
AT1G54040	ESP (EPITHIOSPECIFIER PROTEIN); enzyme regulator	1.59415	0.170055	1.62563	0.203739	1.94681	0.0533892
AT1G54050	17.4 kDa class III heat shock protein (HSP17.4-CIII)	1.30856	0.229745	2.77074	2.54905e-08	1.73048	0.00123682
AT1G54080	oligouridylate-binding protein, putative	-1.42754	0.0631602	-1.56015	0.0113746	-1.30457	0.250766
AT1G54090	ATEXO70D2 (exocyst subunit EXO70 family protein D2); protein binding	-1.69307	0.147221	-2.13519	0.0257678	-1.74355	0.108061
AT1G54100	ALDH7B4 (Aldehyde Dehydrogenase 7B4); 3-chloroallyl aldehyde dehydrogenase/ oxidoreductase	3.46363	0	3.84159	0	3.9415	0
AT1G54120	unknown protein	3.22427	0.0147828	3.66303	0.000175279	2.95489	0.00157266
AT1G54130	RSH3 (RELA/SPOT HOMOLOG 3); GTP diphosphokinase	2.13813	5.74121e-08	2.78286	6.54525e-14	2.65178	5.56546e-13
AT1G54160	NF-YA5 (NUCLEAR FACTOR Y, SUBUNIT A5); specific transcriptional repressor/ transcription factor	10.4924	0.0333005	9.53184	0.0166758	6.65666	0.0404339
AT1G54200	unknown protein	3.59901	0.0876155	2.15377	0.284182	2.3817	0.302167
AT1G54210	ATG12A (AUTOPHAGY 12 A); protein binding	1.77698	0.00170042	1.58024	0.0235706	1.71593	0.00431921
AT1G54290	eukaryotic translation initiation factor SUI1, putative	1.67276	0.00133133	1.96764	1.14594e-05	2.28062	9.19747e-08
AT1G54380	spliceosome protein-related	-1.53509	0.61055	-1.78733	0.361651	-2.56685	0.0493613
AT1G54410	dehydrin family protein	1.1988	0.000101958	1.31029	0	1.0957	0.00907625
AT1G54460		1.36875	0.129286	1.41003	0.100161	1.46261	0.0734291
AT1G54500	rubredoxin family protein	-1.14848	0.40989	-1.52545	2.61446e-05	-1.47669	0.000311223
AT1G54520	unknown protein	1.33879	0.011134	1.27798	0.0490368	1.39504	0.00230506
AT1G54570	esterase/lipase/thioesterase family protein	3.46255	1.34407e-08	3.41201	8.97758e-09	3.87139	1.6989e-09
AT1G54575	unknown protein	2.37985	3.03219e-10	2.50326	4.42412e-10	2.01378	6.05898e-07
AT1G54580	ACP2 (ACYL CARRIER PROTEIN 2); acyl carrier	-2.82463	6.58281e-14	-2.89153	7.65701e-16	-4.08279	9.0785e-23
AT1G54610	protein kinase family protein	-1.36883	0.341359	-1.6908	0.051726	-1.78408	0.0217434
AT1G54630	ACP3 (ACYL CARRIER PROTEIN 3); acyl carrier	-2.51919	4.32896e-14	-2.36322	6.95972e-14	-2.68808	8.46934e-18
AT1G54680	unknown protein	-2.41766	0.0361648	-1.56141	0.523183	-2.23552	0.0972638
AT1G54690	GAMMA-H2AX (GAMMA HISTONE VARIANT H2AX); DNA binding	-4.98322	2.64499e-06	-3.65999	4.02414e-05	-6.26248	3.17846e-08
AT1G54710	AtATG18h	3.53189	9.59348e-10	3.50281	4.29355e-08	3.7359	9.72359e-09
AT1G54730	sugar transporter, putative	-3.6118	2.55441e-05	-3.01466	0.000164722	-2.81336	0.000420518
AT1G54740		-3.63545	3.14399e-49	-2.89131	3.96413e-27	-2.95739	1.34651e-29
AT1G54770		-2.27994	0.0284212	-2.29206	0.00643197	-1.86832	0.0364739
AT1G54780	thylakoid lumen 18.3 kDa protein	-1.18133	0.0588824	-1.31372	0.000126631	-1.33523	0.000105171
AT1G54820	protein kinase family protein	-9.59359	0.0121103	-6.64786	0.00475836	-4.46066	0.0586756
AT1G54830	NF-YC3 (NUCLEAR FACTOR Y, SUBUNIT C3); DNA binding / transcription factor	1.80581	0.00685103	1.5201	0.0816437	1.59923	0.0388649
AT1G54970	ATPRP1 (PROLINE-RICH PROTEIN 1); structural constituent of cell wall	#DIV/0!	0.0118159	#DIV/0!	0.0047047	-31.0168	0.00644528
AT1G55000	peptidoglycan-binding LysM domain-containing protein	1.18321	0.314841	1.20391	0.276025	1.44446	0.00369843
AT1G55010	PDF1.5 (plant defensin 1.5)	-3.99829	0.180438	-3.6857	0.0911502	1.2797	1
AT1G55020	LOX1; lipoxygenase	-3.73598	1.37237e-22	-2.95754	9.14932e-17	-3.26105	7.16334e-17
AT1G55110	AtIDD7 (Arabidopsis thaliana Indeterminate(ID)-Domain 7); nucleic acid binding / transcription factor/ zinc ion binding	2.29768	0.000171426	2.04876	0.00124389	2.03944	0.00129216
AT1G55130	endomembrane protein 70, putative	-3.24974	0.0671531	-3.8023	0.0350078	-3.04092	0.105377
AT1G55140	RNA binding / ribonuclease III	-1.54268	0.0858763	-2.73966	1.59528e-05	-2.41318	8.62687e-05
AT1G55152	unknown protein	1.19594	0.703642	1.45224	0.178817	1.51976	0.086607
AT1G55160	unknown protein	-3.23432	2.44355e-09	-2.34102	2.63976e-05	-2.90353	2.32706e-09
AT1G55210	disease resistance response	-4.58244	5.46328e-13	-3.50363	1.87209e-09	-4.62302	9.73905e-12
AT1G55260	lipid binding	1.13117	0.908112	-1.1659	0.695045	1.03013	1
AT1G55265	unknown protein	2.63642	0.000750491	2.53688	0.000112284	3.05716	9.52745e-06
AT1G55280		2.97978	1.64966e-06	3.76631	6.05348e-08	3.19601	5.10919e-07
AT1G55310	SR33; RNA binding / protein binding	1.35337	0.0313047	1.42304	0.0145278	1.27918	0.117991
AT1G55330	AGP21	-10.7268	2.02336e-224	-5.59198	2.87705e-176	-7.45713	3.38626e-239
AT1G55340	unknown protein	-1.223	0.627482	-1.34197	0.282579	-1.66848	0.0231505
AT1G55360	unknown protein	-4.04257	1.41705e-09	-4.08319	2.29631e-14	-4.0583	1.82603e-10
AT1G55365	unknown protein	#DIV/0!	0.0526255	1.13126	1	-1.23355	1
AT1G55370	carbohydrate binding / catalytic	-1.89339	0.113011	-2.36903	0.022324	-2.37003	0.0235308
AT1G55480	binding / protein binding	1.18863	0.144173	1.09637	0.56239	1.28807	0.0153853
AT1G55490	CPN60B (CHAPERONIN 60 BETA); ATP binding / protein binding	-1.12335	0.468918	-1.21265	0.0849311	-1.17602	0.274512
AT1G55510	BCDH BETA1 (BRANCHED-CHAIN ALPHA-KETO ACID DECARBOXYLASE E1 BETA SUBUNIT); 3-methyl-2-oxobutanoate dehydrogenase (2-methylpropanoyl-transferring)/ catalytic	1.35098	0.000272548	1.58892	5.8951e-07	1.5817	3.94608e-08
AT1G55520	TBP2 (TATA BINDING PROTEIN 2); DNA binding / RNA polymerase II transcription factor/ TATA-binding protein binding	-1.61301	0.0575412	-1.19547	0.671758	-1.2888	0.411309
AT1G55530	zinc finger (C3HC4-type RING finger) family protein	1.72377	7.88629e-05	2.17673	1.07629e-07	1.90744	8.31391e-06
AT1G55670	PSAG (PHOTOSYSTEM I SUBUNIT G)	-1.94159	2.15648e-44	-2.31038	1.71989e-61	-1.94522	1.46653e-30
AT1G55680	WD-40 repeat family protein	1.56985	0.000494146	1.37082	0.0315922	1.23071	0.248532
AT1G55730	ATCAX5; calcium:cation antiporter/ cation:cation antiporter	1.33296	0.587228	1.76539	0.0674617	1.90471	0.0406388
AT1G55805	BolA-like family protein	-2.09827	4.57694e-11	-1.68652	5.92347e-06	-2.66169	4.13072e-19
AT1G55810	uracil phosphoribosyltransferase, putative / UMP pyrophosphorylase, putative / UPRTase, putative	-1.66245	0.000130136	-1.55232	0.00275629	-1.59006	0.000426629
AT1G55850	ATCSLE1; cellulose synthase/ transferase, transferring glycosyl groups	-1.48939	0.0248716	-1.93495	9.35143e-05	-1.61641	0.0139245
AT1G55890	pentatricopeptide (PPR) repeat-containing protein	-1.80426	0.275043	-2.92515	0.0190716	-2.06164	0.0813734
AT1G55920	ATSERAT2;1 (SERINE ACETYLTRANSFERASE 2;1); serine O-acetyltransferase	-1.42295	0.0189951	1.00619	1	-1.13745	0.632982
AT1G55930	CBS domain-containing protein / transporter associated domain-containing protein	-1.90433	0.278209	-2.73449	0.0359164	-1.40533	0.720021
AT1G55960		-1.09218	0.851799	-1.44122	0.00797307	-1.23621	0.27406
AT1G55990	glycine-rich protein	-4.32662	0.256712	#DIV/0!	0.0184162	#DIV/0!	0.00989551
AT1G56045	ribosomal protein L41 family protein	-2.97378	6.33878e-47	-2.2098	9.6172e-28	-2.02291	1.9547e-24
AT1G56050	GTP-binding protein-related	-1.97597	0.0942391	-1.55207	0.286682	-1.36916	0.629154
AT1G56060	unknown protein	-5.63486	1.04345e-19	-3.27789	3.0672e-08	-3.99691	7.46941e-13
AT1G56070	LOS1; copper ion binding / translation elongation factor/ translation factor, nucleic acid binding	-1.19665	0.0248827	-1.22029	0.0137171	-1.02509	1
AT1G56090	tetratricopeptide repeat (TPR)-containing protein	1.8213	0.119594	1.11217	1	2.03428	0.0371302
AT1G56110	NOP56 (Arabidopsis homolog of nucleolar protein Nop56)	-4.39473	2.94698e-07	-3.73023	3.45997e-08	-2.92801	1.61612e-05
AT1G56170	NF-YC2 (NUCLEAR FACTOR Y, SUBUNIT C2); DNA binding / transcription activator/ transcription factor	7.20051	1.74857e-07	10.7242	9.08113e-10	8.30453	3.62081e-09
AT1G56200	emb1303 (embryo defective 1303)	-1.22525	0.00838812	-1.15129	0.0317319	-1.15117	0.0169781
AT1G56220	dormancy/auxin associated family protein	1.53765	5.52066e-15	1.58482	0	1.48396	0
AT1G56260	unknown protein	-5.38444	0.0209235	-2.04631	0.244191	-2.42669	0.137691
AT1G56280	ATDI19	-1.09578	0.0455633	-1.14215	3.5065e-05	-1.09101	0.0251306
AT1G56300	DNAJ heat shock N-terminal domain-containing protein	-1.73583	0.00247234	-1.25198	0.571059	-1.05928	1
AT1G56330	ATSAR1B (SECRETION-ASSOCIATED RAS 1 B); GTP binding	-2.31278	1.79409e-17	-1.88886	3.18917e-10	-2.111	3.54074e-15
AT1G56340	CRT1 (CALRETICULIN 1); calcium ion binding / unfolded protein binding	-5.9131	4.50331e-49	-4.64517	5.45303e-43	-4.58454	1.05794e-41
AT1G56423	unknown protein	-1.97621	0.195705	-2.37735	0.0513734	-1.64783	0.375563
AT1G56430	NAS4 (NICOTIANAMINE SYNTHASE 4); nicotianamine synthase	-3.38163	0.0846593	-1.87582	0.353876	-2.73454	0.252562
AT1G56450	PBG1; peptidase/ threonine-type endopeptidase	-1.71422	2.15311e-05	-1.30456	0.0674647	-1.31254	0.0683946
AT1G56580	unknown protein	3.51762	0	3.53141	0	2.50538	0
AT1G56600	AtGolS2 (Arabidopsis thaliana galactinol synthase 2); transferase, transferring glycosyl groups / transferase, transferring hexosyl groups	328.791	0	1327.76	0	511.089	0
AT1G56660	unknown protein	-2.36886	1.57647e-06	-1.22022	0.66963	-1.38056	0.31851
AT1G56700	pyrrolidone-carboxylate peptidase family protein	-1.76702	4.00467e-07	-1.50432	0.000413409	-1.45031	0.00238462
AT1G56720	protein kinase family protein	-3.29388	0.0653567	-4.7503	0.00113557	-4.46227	0.014079
AT1G57560	AtMYB50 (myb domain protein 50); DNA binding / transcription factor	-5.68753	0.140117	-3.54227	0.12179	-1.28177	1
AT1G57620	emp24/gp25L/p24 family protein	-5.59934	3.67965e-07	-2.51758	0.00175878	-3.29125	0.000197258
AT1G57630	disease resistance protein (TIR class), putative	-8.27492	4.55956e-23	-7.78396	3.36472e-29	-7.37241	1.52725e-15
AT1G57660	60S ribosomal protein L21 (RPL21E)	-2.00393	6.45067e-19	-2.26996	4.28679e-20	-2.17863	2.71318e-27
AT1G57680		-3.82997	1.2742e-26	-2.98862	3.13626e-16	-3.1445	4.86492e-21
AT1G57720	elongation factor 1B-gamma, putative / eEF-1B gamma, putative	-1.52299	5.91191e-05	-1.64874	6.73117e-07	-1.51043	9.38222e-05
AT1G57770	amine oxidase family	1.3161	0.238319	1.26301	0.459719	1.46183	0.113425
AT1G57860	60S ribosomal protein L21	-2.25529	1.80072e-11	-2.1545	2.34995e-10	-1.94158	1.10651e-08
AT1G57980	purine permease-related	-4.5557	0.006151	-2.76724	0.0871259	-2.33556	0.104975
AT1G57990	ATPUP18; purine transmembrane transporter	-2.52584	2.36253e-27	-1.84192	5.90745e-10	-1.94194	2.78184e-12
AT1G58025	DNA binding	1.78601	0.0433089	2.01953	0.00871549	1.85597	0.0213446
AT1G58030	CAT2 (CATIONIC AMINO ACID TRANSPORTER 2); amino acid transmembrane transporter	1.56057	1.08611e-05	1.50227	0.000227654	1.62694	1.48636e-05
AT1G58080	ATATP-PRT1 (ATP PHOSPHORIBOSYL TRANSFERASE 1); ATP phosphoribosyltransferase	-1.23954	0.326871	-1.2048	0.390699	-1.17975	0.536758
AT1G58100	TCP family transcription factor, putative	-1.43753	0.125248	-1.53133	0.0825274	-1.47336	0.108255
AT1G58200	MSL3 (MscS-LIKE 3); ion channel	3.19789	0	3.27586	0	3.48881	0
AT1G58225	unknown protein	8.50398	0.178442	6.22504	0.119005	2.93833	0.29973
AT1G58235	unknown protein	1.49625	0.0664303	1.72435	0.00610784	1.64897	0.0240624
AT1G58270	ZW9	1.97296	0	2.58364	0	2.16764	0
AT1G58290	HEMA1; glutamyl-tRNA reductase	1.31338	0.000926958	-1.03638	0.969905	-1.12646	0.252882
AT1G58340	ZF14; antiporter/ drug transporter/ transporter	2.55766	0.000340551	3.62137	1.29604e-05	2.60006	0.00126828
AT1G58360	AAP1 (AMINO ACID PERMEASE 1); amino acid transmembrane transporter/ neutral amino acid transmembrane transporter	2.68881	0	2.80162	0	2.70722	0
AT1G58420		-2.1154	0.227125	-1.37959	0.841325	-3.41484	0.0418299
AT1G58440	XF1; squalene monooxygenase	-3.93607	4.80477e-10	-2.58866	3.14846e-05	-2.25189	0.000207705
AT1G58470	ATRBP1 (ARABIDOPSIS THALIANA RNA-BINDING PROTEIN 1); RNA binding / single-stranded RNA binding	2.16629	0.127836	2.63126	0.0534491	2.16886	0.0914251
AT1G58520	unknown protein	5.96059	2.07728e-05	4.90483	4.63997e-05	3.78916	0.000737327
AT1G58602	ATP binding / protein binding	1.53333	0.019934	1.25795	0.365958	1.52864	0.0336507
AT1G59560	ZCF61; protein binding / zinc ion binding	-1.20466	1	-1.83714	0.592004	-6.77717	0.0226206
AT1G59580	ATMPK2 (ARABIDOPSIS THALIANA MITOGEN-ACTIVATED PROTEIN KINASE HOMOLOG 2); MAP kinase/ kinase/ protein kinase	-2.2673	0.00425395	-1.75856	0.0468621	-2.34397	0.00214915
AT1G59590	ZCF37	1.83528	0.0181135	3.1202	2.79184e-07	1.66232	0.0515043
AT1G59640	ZCW32; DNA binding / transcription factor	3.35055	0.0866698	2.45858	0.261246	2.35453	0.456828
AT1G59700	ATGSTU16 (GLUTATHIONE S-TRANSFERASE TAU 16); glutathione transferase	2.1774	8.36187e-13	2.55548	0	2.02776	4.58652e-11
AT1G59710		-3.51251	1.8118e-09	-2.94622	4.12022e-08	-3.35642	1.68277e-09
AT1G59730	ATH7 (thioredoxin H-type 7)	-21.1282	0.0224694	-9.45829	0.010248	-5.77466	0.0786817
AT1G59740	proton-dependent oligopeptide transport (POT) family protein	1.51803	0.523046	2.8899	0.0531282	1.87929	0.365119
AT1G59860	17.6 kDa class I heat shock protein (HSP17.6A-CI)	-6.30275	8.92352e-09	-2.04298	0.122028	-3.99877	6.94135e-06
AT1G59870	PEN3 (PENETRATION 3); ATPase, coupled to transmembrane movement of substances / cadmium ion transmembrane transporter	-1.97211	8.92369e-14	-1.85803	1.74613e-10	-1.62614	4.89836e-06
AT1G59900	AT-E1 ALPHA; oxidoreductase, acting on the aldehyde or oxo group of donors, disulfide as acceptor / pyruvate dehydrogenase (acetyl-transferring)	-1.4194	3.88706e-06	-1.25701	0.0102564	-1.4172	1.63538e-05
AT1G59990	DEAD/DEAH box helicase, putative (RH22)	-4.33497	0.00153423	-4.758	0.000547695	-2.73442	0.0420064
AT1G60000	29 kDa ribonucleoprotein, chloroplast, putative / RNA-binding protein cp29, putative	-2.14519	1.41838e-08	-2.2863	5.97249e-12	-2.32156	3.32962e-11
AT1G60010	unknown protein	-1.4637	0.000317627	-1.56268	1.20809e-05	-2.07752	3.08786e-14
AT1G60070	binding / clathrin binding / protein binding / protein transporter	-2.81532	0.000223195	-2.89428	0.000198968	-2.51171	0.00242485
AT1G60140	ATTPS10 (trehalose phosphate synthase); transferase, transferring glycosyl groups / trehalose-phosphatase	2.84915	0	3.22839	0	3.20719	0
AT1G60160	potassium transporter family protein	3.75725	0	3.47138	1.14488e-14	4.10192	0
AT1G60170	emb1220 (embryo defective 1220)	1.71445	0.000157915	1.55943	0.00337533	1.43786	0.0281939
AT1G60190	armadillo/beta-catenin repeat family protein / U-box domain-containing protein	174.113	0	124.92	0	612.901	0
AT1G60200	splicing factor PWI domain-containing protein / RNA recognition motif (RRM)-containing protein	-1.3917	0.127869	-1.65998	0.0104356	-1.51898	0.0514571
AT1G60260		1.70761	0.0115935	1.72484	0.010594	1.62602	0.039714
AT1G60270		2.0267	0.0388911	1.88831	0.0661112	1.57878	0.263697
AT1G60430	ARPC3 (actin-related protein C3); structural molecule	1.32981	0.47165	1.87922	0.0224366	2.00845	0.00631782
AT1G60440	ATPANK1 (PANTOTHENATE KINASE 1); pantothenate kinase	1.35803	0.249807	1.28272	0.356155	1.5278	0.0518683
AT1G60450	AtGolS7 (Arabidopsis thaliana galactinol synthase 7); transferase, transferring glycosyl groups / transferase, transferring hexosyl groups	#DIV/0!	0.0962845	#DIV/0!	0.514855	#DIV/0!	0.0354336
AT1G60470	AtGolS4 (Arabidopsis thaliana galactinol synthase 4); transferase, transferring glycosyl groups / transferase, transferring hexosyl groups	4.385	0.120559	11.6569	0.0334907	20.9833	0.0419697
AT1G60600	ABC4 (ABERRANT CHLOROPLAST DEVELOPMENT 4); 1,4-dihydroxy-2-naphthoate octaprenyltransferase/ prenyltransferase	-1.71725	0.153734	-1.83097	0.0663292	-2.01746	0.048346
AT1G60640	unknown protein	-2.35965	0.0233369	-2.68652	0.00323551	-1.92865	0.0776639
AT1G60660	CB5LP (CYTOCHROME B5-LIKE PROTEIN); heme binding	-5.72324	1.17678e-07	-3.35327	4.23779e-05	-3.34561	5.86019e-05
AT1G60670		1.64943	0.184741	1.8515	0.12051	1.51729	0.282557
AT1G60710	ATB2; oxidoreductase	1.25636	0.0912699	1.52117	0.000281158	1.3046	0.0457006
AT1G60730	aldo/keto reductase family protein	1.9145	1.71584e-12	2.11786	1.71378e-12	1.88472	1.2793e-09
AT1G60770	pentatricopeptide (PPR) repeat-containing protein	-4.87417	0.00467837	-1.89305	0.28256	-2.99465	0.0447162
AT1G60800	NIK3 (NSP-INTERACTING KINASE 3); kinase	-1.91537	0.071313	-2.66979	0.000707166	-2.3957	0.00555884
AT1G60870	MEE9 (maternal effect embryo arrest 9)	-1.47983	0.00289979	-1.61258	0.000166155	-1.91745	4.62196e-07
AT1G60940	SNRK2.10 (SNF1-RELATED PROTEIN KINASE 2.10); kinase	1.69494	8.04188e-09	1.84203	6.0372e-11	1.66529	6.01427e-08
AT1G60950	FED A; 2 iron, 2 sulfur cluster binding / electron carrier/ iron-sulfur cluster binding	1.09723	0.401378	-1.10436	0.154205	-1.12144	0.106417
AT1G61100	disease resistance protein (TIR class), putative	-2.11439	8.75546e-08	-1.49218	0.00716131	-1.79379	5.93623e-05
AT1G61120	TPS04 (TERPENE SYNTHASE 04); (E,E)-geranyllinalool synthase	-2.09496	0.0310796	-1.07606	1	1.50738	0.447563
AT1G61170	unknown protein	-3.57335	0.0147486	-2.33117	0.0991952	-3.22659	0.018023
AT1G61250	SC3 (SECRETORY CARRIER 3); transmembrane transporter	-1.48055	0.00318065	-1.3572	0.0468524	-1.35491	0.0403036
AT1G61340	F-box family protein	2.48382	2.10605e-12	4.44316	0	2.8377	1.66487e-14
AT1G61350	armadillo/beta-catenin repeat family protein	-1.81962	0.33517	-2.21601	0.08698	-2.05373	0.118016
AT1G61380	SD1-29 (S-DOMAIN-1 29); carbohydrate binding / kinase/ protein kinase	-2.66591	0.0121079	-3.01795	0.00765515	-2.01127	0.102599
AT1G61450	unknown protein	-2.63054	0.454277	-20.9793	0.00978198	-9.80963	0.0410795
AT1G61520	LHCA3; chlorophyll binding	-1.37746	1.32496e-19	-1.70264	1.45213e-63	-1.46681	6.62289e-28
AT1G61570	TIM13 (TRANSLOCASE OF THE INNER MITOCHONDRIAL MEMBRANE 13); P-P-bond-hydrolysis-driven protein transmembrane transporter	-2.84271	2.09923e-06	-2.43885	2.40099e-05	-2.65774	6.36796e-07
AT1G61580	RPL3B (R-PROTEIN L3 B); structural constituent of ribosome	-6.24705	0.000492789	-5.35153	8.39597e-05	-4.45223	0.00132304
AT1G61590	protein kinase, putative	-18.4804	0.0239561	-10.1549	0.0106663	-5.41659	0.0741593
AT1G61620	phosphoinositide binding	1.29224	0.0980762	1.35796	0.053901	1.76138	1.46575e-05
AT1G61640	ABC1 family protein	-5.01617	0.032185	-1.84005	0.581903	-2.36936	0.347717
AT1G61667	unknown protein	-11.4062	1.51325e-14	-12.372	8.61211e-15	-11.2111	1.70763e-20
AT1G61690	phosphoinositide binding	1.84992	0.0158339	2.35997	0.000951523	2.01459	0.0154065
AT1G61730	DNA-binding storekeeper protein-related	-1.76444	0.0312491	-1.40622	0.268505	-1.41504	0.246917
AT1G61740	unknown protein	1.25869	0.000652728	1.34917	3.78411e-06	1.50162	9.30668e-10
AT1G61780	postsynaptic protein-related	-1.3568	0.0238511	-1.44926	0.00501609	-1.26301	0.0992832
AT1G61790	OST3/OST6 family protein	-2.58259	1.25282e-13	-2.68474	3.62549e-14	-2.79515	2.33151e-15
AT1G61795		-1.53989	0.810474	-2.12915	0.189584	-2.11039	0.2807
AT1G61810	BGLU45 (BETA-GLUCOSIDASE 45); catalytic/ cation binding / hydrolase, hydrolyzing O-glycosyl compounds	1.00868	1	1.19066	0.956476	1.72593	0.242986
AT1G61820	BGLU46 (BETA GLUCOSIDASE 46); catalytic/ cation binding / hydrolase, hydrolyzing O-glycosyl compounds	-3.73079	2.83096e-13	-2.65181	2.35058e-07	-2.49331	2.09731e-06
AT1G61870	PPR336 (pentatricopeptide repeat 336)	-2.44451	0.00767339	-2.779	0.00253935	-1.93913	0.0706951
AT1G61890	MATE efflux family protein	2.69721	0	3.87603	0	4.04519	0
AT1G61900	unknown protein	-1.72604	0.00188368	-1.7535	0.0052999	-1.70693	0.00778073
AT1G61990	mitochondrial transcription termination factor-related / mTERF-related	-2.73827	0.0701909	-2.55572	0.0701365	-2.25933	0.143864
AT1G62020	coatomer protein complex, subunit alpha, putative	-2.59102	0.00993202	-2.9796	0.00280438	-2.8884	0.00640451
AT1G62040	ATG8C (autophagy 8c); microtubule binding	1.26336	0.134078	1.12249	0.676143	1.17754	0.353211
AT1G62045		1.26952	0.472478	2.19373	7.85619e-06	2.21614	9.94485e-07
AT1G62180	APR2 (5'ADENYLYLPHOSPHOSULFATE REDUCTASE 2); adenylyl-sulfate reductase/ phosphoadenylyl-sulfate reductase (thioredoxin)	-1.44633	0.0332725	1.15647	0.53583	1.12476	0.748212
AT1G62200	proton-dependent oligopeptide transport (POT) family protein	1.76006	0.062033	1.47238	0.253618	1.65097	0.100441
AT1G62300	WRKY6; transcription factor	-1.26329	0.189316	-1.08548	0.911526	-1.2209	0.391935
AT1G62310	transcription factor jumonji (jmjC) domain-containing protein	1.63808	0.210814	1.87346	0.157518	1.62587	0.299176
AT1G62380	ACO2 (ACC OXIDASE 2); 1-aminocyclopropane-1-carboxylate oxidase	-1.65778	4.86989e-30	-1.66952	2.5785e-38	-1.74177	3.65309e-41
AT1G62390	octicosapeptide/Phox/Bem1p (PB1) domain-containing protein / tetratricopeptide repeat (TPR)-containing protein	-1.38094	0.11923	-1.54652	0.0333535	-1.25825	0.386574
AT1G62420	unknown protein	-1.66764	0.166454	-2.20186	0.0557505	-1.87728	0.143671
AT1G62422	unknown protein	-1.70479	0.0221595	-1.50824	0.137684	-1.76032	0.00925418
AT1G62430	ATCDS1; phosphatidate cytidylyltransferase	1.99511	0.0320135	1.98749	0.00835038	2.51566	0.00089431
AT1G62440	LRX2 (LEUCINE-RICH REPEAT/EXTENSIN 2); protein binding / structural constituent of cell wall	-6.75829	0.00102662	-7.22926	0.00373901	-6.93583	0.00386555
AT1G62480	vacuolar calcium-binding protein-related	-4.52729	0	-3.75636	0	-4.18098	0
AT1G62500	protease inhibitor/seed storage/lipid transfer protein (LTP) family protein	-5.34993	0.00190729	-4.65967	0.00550728	-2.0981	0.251598
AT1G62510	protease inhibitor/seed storage/lipid transfer protein (LTP) family protein	-3.06153	2.98752e-38	-2.61168	1.71294e-35	-2.52528	1.85391e-25
AT1G62540	FMO GS-OX2 (FLAVIN-MONOOXYGENASE GLUCOSINOLATE S-OXYGENASE 2); 3-methylthiopropyl glucosinolate S-oxygenase/ 4-methylthiopropyl glucosinolate S-oxygenase/ 5-methylthiopropyl glucosinolate S-oxygenase/ 7-methylthiopropyl glucosinolate S-oxygenase/ 8-methyl	5.85873	4.85499e-06	4.94229	1.40953e-05	5.28211	7.49593e-05
AT1G62570	FMO GS-OX4 (FLAVIN-MONOOXYGENASE GLUCOSINOLATE S-OXYGENASE 4); 4-methylthiopropyl glucosinolate S-oxygenase/ 8-methylthiopropyl glucosinolate S-oxygenase/ flavin-containing monooxygenase/ monooxygenase	6.19056	0	9.5377	0	6.72542	0
AT1G62600	flavin-containing monooxygenase family protein / FMO family protein	2.1889	3.38457e-06	1.60228	0.0116159	2.0451	7.04325e-05
AT1G62640	KAS III (3-KETOACYL-ACYL CARRIER PROTEIN SYNTHASE III); 3-oxoacyl-[acyl-carrier-protein] synthase/ catalytic/ transferase, transferring acyl groups other than amino-acyl groups	-2.35696	0.0158296	-3.07677	0.000507848	-2.16479	0.0430314
AT1G62660	beta-fructosidase (BFRUCT3) / beta-fructofuranosidase / invertase, vacuolar	-1.20466	0.0863988	1.09145	0.675965	1.19964	0.147478
AT1G62710	BETA-VPE (BETA VACUOLAR PROCESSING ENZYME); cysteine-type endopeptidase	7.7904	8.2681e-06	8.89155	6.81003e-08	9.90879	1.24509e-06
AT1G62750	SCO1 (SNOWY COTYLEDON 1); ATP binding / translation elongation factor/ translation factor, nucleic acid binding	-1.09636	0.433219	-1.14427	0.169381	-1.09722	0.527539
AT1G62770	invertase/pectin methylesterase inhibitor family protein	-1.59402	0.38942	-3.18543	0.00692937	-4.11965	0.000706192
AT1G62790	protease inhibitor/seed storage/lipid transfer protein (LTP) family protein	-3.72597	5.79149e-18	-2.98616	3.48618e-14	-3.68292	8.35729e-19
AT1G62800	ASP4 (ASPARTATE AMINOTRANSFERASE 4); catalytic/ pyridoxal phosphate binding / transaminase/ transferase, transferring nitrogenous groups	-3.52635	0.00399004	-3.47675	0.00205916	-4.75992	0.000306748
AT1G62820	calmodulin, putative	-1.86279	0.000238925	-2.08118	2.46153e-05	-2.07745	4.28612e-06
AT1G62886	DNA binding	1	1	#DIV/0!	0.0290653	#DIV/0!	0.691606
AT1G62960	ACS10 (ACC SYNTHASE 10); 1-aminocyclopropane-1-carboxylate synthase/ L-aspartate:2-oxoglutarate aminotransferase/ aromatic-amino-acid:2-oxoglutarate aminotransferase	-1.68033	0.00116221	-1.41874	0.0418013	-1.55718	0.0127458
AT1G62975	basic helix-loop-helix (bHLH) family protein (bHLH125)	-3.62524	4.22708e-12	-2.279	6.15726e-06	-2.72353	1.90336e-08
AT1G62980	ATEXPA18 (ARABIDOPSIS THALIANA EXPANSIN A18)	#DIV/0!	0.0358241	#DIV/0!	0.0141038	-17.7278	0.0367558
AT1G63000	NRS/ER (NUCLEOTIDE-RHAMNOSE SYNTHASE/EPIMERASE-REDUCTASE); UDP-4-keto-6-deoxy-glucose-3,5-epimerase/ UDP-4-keto-rhamnose-4-keto-reductase/ dTDP-4-dehydrorhamnose 3,5-epimerase/ dTDP-4-dehydrorhamnose reductase	-2.3308	7.93085e-06	-2.06305	4.94489e-05	-2.4397	8.16383e-07
AT1G63010	SPX (SYG1/Pho81/XPR1) domain-containing protein	2.16102	1.65116e-06	2.29849	6.25795e-08	2.40994	6.77411e-08
AT1G63090	AtPP2-A11 (Phloem protein 2-A11); carbohydrate binding	-2.6278	1.91691e-18	-1.80242	2.9736e-07	-2.30676	1.50703e-15
AT1G63120	ATRBL2 (Arabidopsis thaliana Rhomboid-like 2); serine-type endopeptidase	-2.08506	0.0173348	-1.79721	0.0604362	-1.96236	0.0297731
AT1G63130	pentatricopeptide (PPR) repeat-containing protein	-2.76929	0.210154	-2.82421	0.10365	-1.7912	0.578944
AT1G63170	zinc finger (C3HC4-type RING finger) family protein	1.45608	0.0276345	1.60135	0.00398862	1.54959	0.0110295
AT1G63180	UGE3 (UDP-D-glucose/UDP-D-galactose 4-epimerase 3); UDP-glucose 4-epimerase/ protein dimerization	2.00542	2.41723e-07	2.51405	8.39001e-11	2.33271	9.58244e-10
AT1G63220	C2 domain-containing protein	-5.71705	3.02505e-06	-3.89746	0.000107033	-6.91468	6.83955e-08
AT1G63260	TET10 (TETRASPANIN10)	-6.00102	1.70018e-09	-5.04467	1.27641e-08	-6.85495	1.2989e-11
AT1G63270	ATNAP10; transporter	-1.61358	0.393964	-2.05926	0.113116	-2.0017	0.101193
AT1G63290	ribulose-phosphate 3-epimerase, cytosolic, putative / pentose-5-phosphate 3-epimerase, putative	-2.00281	9.41497e-05	-1.94143	0.000177559	-2.45796	7.88865e-07
AT1G63350	disease resistance protein (CC-NBS-LRR class), putative	-2.75181	0.175388	-3.48955	0.127019	-3.36367	0.231602
AT1G63460	glutathione peroxidase, putative	-1.68791	0.00398903	-1.7101	0.00427858	-1.42084	0.0741191
AT1G63720		1.51978	0.228878	1.51024	0.367505	1.60957	0.16273
AT1G63770	peptidase M1 family protein	2.29911	0	2.16129	0	2.58807	0
AT1G63780	IMP4	-2.19714	0.00860741	-1.62675	0.174993	-1.71354	0.0739233
AT1G63800	UBC5 (ubiquitin-conjugating enzyme 5); ubiquitin-protein ligase	-1.33154	0.00283841	-1.36066	0.00127501	-1.24416	0.0329514
AT1G63830	proline-rich family protein	-1.6412	0.0358241	-1.20182	0.695045	-1.02566	1
AT1G63840	zinc finger (C3HC4-type RING finger) family protein	1.0644	1	1.59035	0.00834857	1.26817	0.342528
AT1G63880	disease resistance protein (TIR-NBS-LRR class), putative	2.07026	0.00371314	1.32325	0.452484	1.73712	0.0582549
AT1G63970	ISPF; 2-C-methyl-D-erythritol 2,4-cyclodiphosphate synthase	-1.38948	0.0394767	-1.3967	0.033525	-1.39277	0.0397819
AT1G63980	D111/G-patch domain-containing protein	-1.51328	0.000818602	-1.56431	9.39971e-05	-1.41665	0.0039614
AT1G64060	ATRBOH F (ARABIDOPSIS THALIANA RESPIRATORY BURST OXIDASE PROTEIN F); NAD(P)H oxidase	-2.52457	0.0685699	-1.80651	0.344937	-3.1618	0.0140167
AT1G64065		-2.0643	0.177649	-2.1498	0.203622	-2.50979	0.12373
AT1G64090	reticulon family protein (RTNLB3)	-1.89683	4.96548e-08	-1.73631	4.12241e-06	-1.59364	0.000137621
AT1G64150	unknown protein	1.48847	0.345212	1.13141	0.960306	1.70576	0.195043
AT1G64160	disease resistance-responsive family protein / dirigent family protein	-123.162	9.40761e-17	-34.956	1.73734e-14	-16.8827	4.32772e-15
AT1G64170	ATCHX16 (CATION/H+ EXCHANGER 16); monovalent cation:proton antiporter/ sodium:hydrogen antiporter	#DIV/0!	0.0725729	-17.2895	0.0470665	#DIV/0!	0.0597874
AT1G64190	6-phosphogluconate dehydrogenase family protein	-1.86253	0.00806513	-1.56559	0.0624569	-1.73634	0.0246855
AT1G64195		#DIV/0!	0.00376591	42.1182	6.13872e-05	#DIV/0!	0.00190097
AT1G64220	TOM7-2 (TRANSLOCASE OF OUTER MEMBRANE 7 KDA SUBUNIT 2); P-P-bond-hydrolysis-driven protein transmembrane transporter	-29.5219	0.0235291	#DIV/0!	0.378533	#DIV/0!	0.0674751
AT1G64230	ubiquitin-conjugating enzyme, putative	-1.69671	1.55868e-51	-1.40502	4.14953e-17	-1.47949	5.23014e-32
AT1G64280	NPR1 (NONEXPRESSER OF PR GENES 1); protein binding / transcription activator	-1.39281	0.327012	-1.51738	0.229277	-1.67361	0.103587
AT1G64330	myosin heavy chain-related	-3.45046	0.000794321	-2.76787	0.00420585	-3.23432	0.00150902
AT1G64355	unknown protein	-1.95246	0.000919668	-1.56801	0.0239881	-1.82954	0.0049516
AT1G64370	unknown protein	-2.12621	7.9817e-12	-2.08397	1.40926e-14	-2.5774	1.54112e-22
AT1G64380	AP2 domain-containing transcription factor, putative	3.21265	0.00130377	2.34913	0.022397	2.93013	0.000536424
AT1G64430		1.52122	0.038562	1.1986	0.621877	1.18989	0.651349
AT1G64440	RHD1 (ROOT HAIR DEFECTIVE 1); UDP-glucose 4-epimerase/ protein dimerization	1.84645	0.0788717	2.07324	0.0221144	2.00779	0.0567812
AT1G64490	unknown protein	-2.116	1.875e-05	-3.00072	5.72496e-12	-2.75529	9.86603e-11
AT1G64500	glutaredoxin family protein	1.3007	0.0214844	-1.03173	1	1.09822	0.704726
AT1G64510	ribosomal protein S6 family protein	-1.45214	7.05489e-08	-1.6061	3.06942e-13	-1.56142	7.85322e-11
AT1G64520	RPN12a (Regulatory Particle non-ATPase 12a); peptidase	1.19026	0.233682	1.25899	0.0926418	1.27915	0.0560622
AT1G64640	plastocyanin-like domain-containing protein	-6.30663	2.62765e-05	-5.35109	8.33121e-07	-15.744	1.85127e-10
AT1G64650		-6.24733	2.06335e-08	-3.19102	0.000182674	-4.69801	1.63114e-06
AT1G64660	ATMGL (ARABIDOPSIS THALIANA METHIONINE GAMMA-LYASE); catalytic/ methionine gamma-lyase	-1.19522	0.0138017	1.21447	0.0215957	1.02853	1
AT1G64680	unknown protein	1.31042	0.042717	1.11081	0.680973	1.21403	0.266475
AT1G64710	alcohol dehydrogenase, putative	3.13956	3.37167e-05	2.98882	4.09968e-05	3.12464	5.47922e-05
AT1G64720	CP5	-1.395	1.22988e-12	-1.601	3.3314e-32	-1.52471	7.77127e-23
AT1G64740	TUA1 (ALPHA-1 TUBULIN); structural constituent of cytoskeleton	1.09648	0.735281	1.37087	0.0196784	1.26616	0.122779
AT1G64750	ATDSS1(I) (ARABIDOPSIS THALIANA DELETION OF SUV3 SUPRESSOR 1(I))	-1.5475	5.60029e-06	-1.36143	0.00270566	-1.26671	0.0276864
AT1G64760	glycosyl hydrolase family 17 protein	-2.47222	0.117515	-1.7843	0.543609	-2.34283	0.288477
AT1G64850	calcium-binding EF hand family protein	1.36989	0.00177169	1.3922	0.0015325	1.39091	0.00106318
AT1G64880	ribosomal protein S5 family protein	-3.67878	0.00112753	-3.92831	8.82988e-05	-3.76484	0.000424541
AT1G64900	CYP89A2 (CYTOCHROME P450 89A2); electron carrier/ heme binding / iron ion binding / monooxygenase/ oxygen binding	1.82301	3.99456e-05	1.63205	0.00133246	1.8243	6.09581e-05
AT1G64940	CYP89A6; electron carrier/ heme binding / iron ion binding / monooxygenase/ oxygen binding	-10.7546	0.0830581	#DIV/0!	0.229331	-15.2816	0.173954
AT1G64950	CYP89A5; electron carrier/ heme binding / iron ion binding / monooxygenase/ oxygen binding	2.71041	0	2.95294	0	3.23654	0
AT1G64970	G-TMT (GAMMA-TOCOPHEROL METHYLTRANSFERASE); tocopherol O-methyltransferase	5.16269	5.19862e-13	3.59415	3.81333e-08	3.4777	1.06179e-07
AT1G64980	unknown protein	-5.77503	1.71283e-19	-3.41117	3.11475e-10	-4.22488	7.48195e-11
AT1G65010	unknown protein	-4.13899	0.0206227	-2.8992	0.0439633	-3.52913	0.0483066
AT1G65040	protein binding / zinc ion binding	-1.26193	0.304765	-1.51177	0.023956	-1.42145	0.068296
AT1G65190	protein kinase family protein	-2.43101	0.001976	-2.64991	0.00114178	-2.42803	0.00501586
AT1G65230	unknown protein	1.42674	0.00408864	1.24391	0.129976	1.35484	0.0264883
AT1G65260	PTAC4 (PLASTID TRANSCRIPTIONALLY ACTIVE4)	1.48455	3.29236e-09	1.58483	6.78321e-11	1.52328	1.1587e-09
AT1G65270	unknown protein	-2.49897	2.19181e-05	-2.12166	0.000446518	-1.84234	0.00843736
AT1G65290	mtACP2 (mitochondrial acyl carrier protein 2); acyl carrier/ metal ion binding	-1.58044	1.22413e-05	-1.32262	0.012145	-1.57295	6.71603e-06
AT1G65295	unknown protein	-3.82953	4.44519e-08	-4.6735	3.85736e-11	-4.24694	7.63712e-12
AT1G65310	XTH17 (XYLOGLUCAN ENDOTRANSGLUCOSYLASE/HYDROLASE 17); hydrolase, acting on glycosyl bonds / hydrolase, hydrolyzing O-glycosyl compounds / xyloglucan:xyloglucosyl transferase	-8.7555	0.0611181	-25.0139	0.0038974	-8.95206	0.0703563
AT1G65370	meprin and TRAF homology domain-containing protein / MATH domain-containing protein	-4.5045	6.51189e-06	-3.97283	6.24515e-07	-5.24242	5.61084e-08
AT1G65390	ATPP2-A5 (ARABIDOPSIS THALIANA PHLOEM PROTEIN 2 A5); carbohydrate binding	-5.93253	0.0189969	-3.60847	0.0433935	-3.65086	0.120832
AT1G65430	zinc finger protein-related	1.65194	0.0334746	1.53772	0.0754038	1.58204	0.0461197
AT1G65481	other RNA	#DIV/0!	3.16668e-07	-77.0098	6.28414e-09	-22.0019	2.83777e-08
AT1G65486	unknown protein	-3.54099	0.00474256	-4.26088	0.00172047	-5.81006	0.0012978
AT1G65490	unknown protein	-2.66753	2.48653e-13	-2.87964	3.09563e-18	-2.41162	5.76432e-13
AT1G65510	unknown protein	-1.88927	0.0316621	-1.31597	0.491013	-1.72229	0.0393475
AT1G65520	ECI1 (DELTA(3), DELTA(2)-ENOYL COA ISOMERASE 1); carnitine racemase/ catalytic/ dodecenoyl-CoA delta-isomerase	-1.78739	0.0371331	-1.86045	0.0217846	-1.9353	0.0107001
AT1G65580	FRA3 (FRAGILE FIBER3); inositol or phosphatidylinositol phosphatase	2.08649	0.000960517	1.80796	0.0133959	2.09407	0.00154458
AT1G65610	KOR2; catalytic/ hydrolase, hydrolyzing O-glycosyl compounds	-39.7016	3.95625e-15	-21.3054	1.28993e-12	-11.468	1.76548e-10
AT1G65650	UCH2; ubiquitin thiolesterase/ ubiquitin-specific protease	-1.06132	1	-1.69662	0.014062	-1.27376	0.439698
AT1G65660	SMP1 (SWELLMAP 1); nucleic acid binding / single-stranded RNA binding	1.97655	1.54075e-08	1.94808	4.36614e-07	2.32005	7.03775e-12
AT1G65720	unknown protein	-1.34999	0.000107683	-1.30407	0.00093091	-1.18411	0.0467799
AT1G65730	YSL7 (YELLOW STRIPE LIKE 7); oligopeptide transporter	-5.79493	0.011134	-7.47952	0.00180915	-6.95545	0.00257121
AT1G65820	microsomal glutathione s-transferase, putative	-1.46688	1.66119e-08	-1.3896	5.35223e-06	-1.28157	0.000559327
AT1G65840	ATPAO4 (ARABIDOPSIS THALIANA POLYAMINE OXIDASE 4); amine oxidase/ polyamine oxidase	-1.53455	0.0662988	-1.36137	0.186899	-1.45095	0.11542
AT1G65845	unknown protein	-19.8231	1.5449e-61	-14.6826	1.11011e-69	-11.56	5.39692e-55
AT1G65860	FMO GS-OX1 (FLAVIN-MONOOXYGENASE GLUCOSINOLATE S-OXYGENASE 1); 3-methylthiopropyl glucosinolate S-oxygenase/ 4-methylthiopropyl glucosinolate S-oxygenase/ 5-methylthiopropyl glucosinolate S-oxygenase/ 6-methylthiopropyl glucosinolate S-oxygenase/ 7-methyl	-3.51266	0.0828916	-4.86422	0.0194569	-3.29606	0.0558053
AT1G65870	disease resistance-responsive family protein	-5.11249	0.0302991	-2.78815	0.156171	-5.43438	0.0969871
AT1G65930	isocitrate dehydrogenase, putative / NADP+ isocitrate dehydrogenase, putative	-1.30049	1.90806e-09	-1.26632	2.2245e-07	-1.15917	0.0034759
AT1G65960	GAD2 (GLUTAMATE DECARBOXYLASE 2); calmodulin binding / glutamate decarboxylase	-1.49688	7.07184e-05	-1.67625	6.58718e-08	-1.79542	1.18071e-09
AT1G65970	TPX2 (thioredoxin-dependent peroxidase 2); antioxidant/ oxidoreductase	-1.85882	6.04623e-06	-1.59055	0.00030544	-1.21089	0.417973
AT1G65980	TPX1 (thioredoxin-dependent peroxidase 1); antioxidant/ oxidoreductase	1.10776	0.173425	1.3108	4.99894e-06	1.15359	0.0144294
AT1G66080	unknown protein	2.29946	0.101919	3.17982	0.0124831	1.47752	0.590245
AT1G66090	disease resistance protein (TIR-NBS class), putative	-5.34899	4.24924e-11	-2.77037	0.00257764	-2.57353	0.00279079
AT1G66100	thionin, putative	-5.66694	4.87782e-92	-5.60295	3.42048e-68	-5.06717	8.043e-70
AT1G66130	oxidoreductase N-terminal domain-containing protein	2.89445	2.66323e-14	2.20883	3.69416e-09	2.85522	5.08377e-13
AT1G66140	ZFP4 (ZINC FINGER PROTEIN 4); nucleic acid binding / transcription factor/ zinc ion binding	-3.01406	0.0392095	-2.96079	0.0177272	-4.62892	0.00411269
AT1G66160	U-box domain-containing protein	-4.09492	1.16827e-22	-2.93511	5.87034e-11	-3.8717	2.38471e-19
AT1G66180	aspartyl protease family protein	-8.00341	6.64233e-31	-6.62022	3.08331e-28	-4.5101	2.59344e-19
AT1G66190	unknown protein	-2.68197	0.119594	-1.8642	0.44178	-4.0341	0.0347032
AT1G66200	ATGSR2; copper ion binding / glutamate-ammonia ligase	1.70891	0	1.65093	0	1.73921	0
AT1G66230	MYB20 (myb domain protein 20); DNA binding / transcription factor	-1.35645	0.540239	-1.95642	0.0366759	-1.21189	0.838961
AT1G66240	ATX1 (ARABIDOPSIS HOMOLOG OF ANTI-OXIDANT 1); metal ion binding	-1.26403	0.000111031	-1.15168	0.0153592	-1.23697	3.57028e-06
AT1G66260	RNA and export factor-binding protein, putative	-1.41174	0.00199407	-1.18068	0.276391	-1.35047	0.0119279
AT1G66270	BGLU21; catalytic/ cation binding / hydrolase, hydrolyzing O-glycosyl compounds	-25.3398	6.07953e-37	-17.7207	7.75791e-35	-17.4909	1.40174e-30
AT1G66280	BGLU22; catalytic/ cation binding / hydrolase, hydrolyzing O-glycosyl compounds	-11.0985	1.69868e-118	-7.93761	1.45846e-101	-9.54625	1.35305e-98
AT1G66410	CAM4 (calmodulin 4); calcium ion binding / signal transducer	-1.28852	0.00872267	-1.29994	0.00914231	-1.21871	0.0479436
AT1G66430	pfkB-type carbohydrate kinase family protein	1.39789	0.280592	1.38658	0.224495	1.04365	1
AT1G66480	PMI2 (plastid movement impaired 2)	-4.67891	0.00819956	-2.84393	0.0443784	-1.93486	0.361481
AT1G66500	zinc finger (C2H2-type) family protein	1.46214	0.189956	2.40071	0.00162901	1.56187	0.140691
AT1G66530	arginyl-tRNA synthetase, putative / arginine--tRNA ligase, putative	-1.86257	0.217077	-2.31997	0.106714	-1.75167	0.358375
AT1G66540	cytochrome P450, putative	1.61772	0.288119	1.49908	0.512481	2.0633	0.197926
AT1G66570	ATSUC7 (Sucrose-proton symporter 7); carbohydrate transmembrane transporter/ sucrose:hydrogen symporter/ sugar:hydrogen symporter	7.17019	0.000665267	10.9306	0.000205172	7.35295	0.00230752
AT1G66580	60S ribosomal protein L10 (RPL10C)	1.05762	0.328686	1.34418	5.07924e-12	1.19171	3.49604e-06
AT1G66670	CLPP3; serine-type endopeptidase	-1.28445	0.0416838	-1.45908	0.000243689	-1.18878	0.223166
AT1G66680	AR401	1.30367	0.126028	1.35295	0.0988796	1.13441	0.691606
AT1G66760	MATE efflux family protein	4.5869	0	5.24177	0	5.57059	0
AT1G66800	cinnamyl-alcohol dehydrogenase family / CAD family	-26.3213	1.94116e-10	-18.1962	3.40438e-11	-27.0267	1.80758e-09
AT1G66820	glycine-rich protein	-1.73938	0.00345544	-1.78114	0.000763767	-1.56651	0.0193416
AT1G66920	serine/threonine protein kinase, putative	-2.39134	0.00492554	-2.88582	0.00180578	-3.34901	0.000370977
AT1G66940	protein kinase-related	-6.19122	0.000268277	-5.26365	1.41644e-06	-5.83481	8.46432e-05
AT1G66970	SVL2 (SHV3-LIKE 2); glycerophosphodiester phosphodiesterase/ kinase	-2.12669	0.000563939	-2.69367	5.40782e-07	-2.01035	0.00553742
AT1G66980	protein kinase family protein / glycerophosphoryl diester phosphodiesterase family protein	-1.42421	0.577718	-2.25446	0.0360426	-1.90339	0.131076
AT1G67030	ZFP6 (ZINC FINGER PROTEIN 6); nucleic acid binding / transcription factor/ zinc ion binding	-2.03316	0.402679	-4.44205	0.0230872	-18.0127	0.000865985
AT1G67050	unknown protein	-2.14027	0.0478811	-2.29085	0.00470989	-2.33131	0.00863551
AT1G67060	unknown protein	-2.27438	2.98904e-05	-1.71349	0.0181643	-2.58885	1.79748e-06
AT1G67070	DIN9 (DARK INDUCIBLE 9); mannose-6-phosphate isomerase	-1.90875	0.000606104	-1.53031	0.0704348	-2.04893	0.000345374
AT1G67080	ABA4 (abscisic acid (ABA)-deficient 4); intramolecular oxidoreductase	1.61515	0.00983032	1.27217	0.31914	1.09042	0.917381
AT1G67090	RBCS1A (RIBULOSE BISPHOSPHATE CARBOXYLASE SMALL CHAIN 1A); copper ion binding / ribulose-bisphosphate carboxylase	-1.32944	2.65023e-07	-1.54696	2.82849e-19	-1.492	1.18665e-16
AT1G67148	unknown protein	-15.6805	0.170055	-5.97072	0.0129953	-5.22931	0.160752
AT1G67230	LINC1 (LITTLE NUCLEI1)	-1.54852	0.061455	-1.8334	0.00858377	-1.76347	0.0143742
AT1G67250	proteasome maturation factor UMP1 family protein	-1.59028	0.000355299	-1.46918	0.00551126	-1.26821	0.111959
AT1G67265	RTFL21 (ROTUNDIFOLIA LIKE 21)	-6.8876	1.04357e-05	-3.48497	0.000149837	-3.9561	1.15004e-07
AT1G67280	lactoylglutathione lyase, putative / glyoxalase I, putative	1.56017	2.0329e-08	1.36697	0.000199748	1.493	1.01481e-06
AT1G67300	hexose transporter, putative	3.76643	3.8096e-11	3.6089	4.04992e-10	4.29314	1.10927e-13
AT1G67320	DNA primase, large subunit family	2.35412	0.203413	2.89194	0.0525435	3.41531	0.0310984
AT1G67340	zinc finger (MYND type) family protein / F-box family protein	5.27036	2.08905e-12	3.53849	3.94402e-08	4.51513	3.45052e-10
AT1G67350	unknown protein	-1.27972	0.0190757	-1.30268	0.0150254	-1.25402	0.0341262
AT1G67360	rubber elongation factor (REF) family protein	3.94923	0	5.54844	0	4.11612	0
AT1G67430	60S ribosomal protein L17 (RPL17B)	-1.92158	1.53507e-27	-1.86808	9.74233e-27	-1.69303	2.5141e-20
AT1G67470	protein kinase family protein	-3.30393	0.00669634	-3.75775	0.00900853	-4.59323	0.00206175
AT1G67480	kelch repeat-containing F-box family protein	-2.61568	4.60166e-21	-2.37396	2.43024e-14	-2.70042	3.95213e-18
AT1G67560	lipoxygenase family protein	-2.76812	8.7128e-05	-2.80004	9.54731e-05	-2.96349	0.000120922
AT1G67580	protein kinase family protein	1.70528	0.00554249	1.62874	0.0286629	1.53615	0.0754438
AT1G67590	remorin family protein	-2.15137	0.130527	-2.51872	0.0135599	-2.66223	0.0249135
AT1G67680	7S RNA binding	-1.5859	0.0515927	-1.29709	0.445481	-1.65028	0.0381183
AT1G67700	unknown protein	1.30736	0.000160495	1.22363	0.00337533	1.24399	0.00205281
AT1G67740	PSBY	-1.31354	0.00302668	-1.52109	4.02528e-08	-1.36601	2.84998e-05
AT1G67750	pectate lyase family protein	-4.81859	0.527905	-56.9821	0.0153894	-11.8773	0.0863937
AT1G67810	SUFE2 (SULFUR E 2); enzyme activator	-1.77258	0.084255	-3.41769	4.38716e-05	-2.0596	0.0180885
AT1G67840	CSK (CHLOROPLAST SENSOR KINASE); ATP binding / kinase	2.41621	1.64626e-08	1.66216	0.00206238	2.06504	8.64045e-06
AT1G67860	unknown protein	-1.01033	1	1.03224	1	-1.52497	2.07307e-05
AT1G67865	unknown protein	1.44212	7.08013e-07	1.32653	0.000626344	1.11199	0.267507
AT1G67870	glycine-rich protein	1.64886	0.00181421	-1.00083	1	-1.0816	0.930076
AT1G67890	protein kinase family protein	1.87931	0.0147998	1.85944	0.0223275	1.84471	0.0341492
AT1G67900	phototropic-responsive NPH3 family protein	-2.29324	0.00016599	-2.4215	9.08626e-05	-2.78724	3.4535e-06
AT1G67910	unknown protein	-4.95531	0.0379948	-3.40237	0.0745914	-4.27179	0.0195637
AT1G67920	unknown protein	2.40834	1.39819e-07	4.12815	1.38488e-13	4.11803	0
AT1G67950	RNA recognition motif (RRM)-containing protein	-3.63561	0.00108493	-4.27238	3.62548e-05	-3.25455	0.00253567
AT1G68010	HPR; glycerate dehydrogenase/ poly(U) binding	1.20362	1.61143e-05	1.07038	0.274806	1.07061	0.279621
AT1G68020	ATTPS6; alpha,alpha-trehalose-phosphate synthase (UDP-forming)/ transferase, transferring glycosyl groups / trehalose-phosphatase	2.65634	1.60553e-10	2.94908	1.80095e-11	2.93624	7.97382e-12
AT1G68050	FKF1 (FLAVIN-BINDING, KELCH REPEAT, F BOX 1); signal transducer/ two-component sensor/ ubiquitin-protein ligase	3.45106	0.0278542	2.71797	0.130598	4.19896	0.00610899
AT1G68060	ATMAP70-1 (microtubule-associated proteins 70-1); microtubule binding	-2.86652	0.00233354	-2.59773	0.00321861	-2.70339	0.00372859
AT1G68140		1.439	0.014418	1.25425	0.243996	1.42223	0.0308183
AT1G68150	WRKY9; transcription factor	-10.5565	0.00919167	-30.4348	0.0027387	-7.31299	0.0201032
AT1G68238	unknown protein	-4.81859	4.69757e-05	-3.38608	0.000163941	-2.51358	0.0229402
AT1G68290	ENDO 2 (endonuclease 2); T/G mismatch-specific endonuclease/ endonuclease/ nucleic acid binding / single-stranded DNA specific endodeoxyribonuclease	-6.51309	3.16604e-05	-3.96538	0.000245791	-7.04195	2.907e-05
AT1G68310	vacuolar sorting signal binding	-1.39032	0.139535	-1.57081	0.035405	-1.51135	0.038114
AT1G68320	MYB62 (myb domain protein 62); DNA binding / transcription factor	2.64553	0.340953	7.98352	0.0474988	5.13188	0.0910307
AT1G68400	leucine-rich repeat transmembrane protein kinase, putative	-1.98692	0.247066	-3.22416	0.00940313	-3.00501	0.0456775
AT1G68410	protein phosphatase 2C-related / PP2C-related	-2.43856	4.96254e-17	-1.53534	0.0015788	-1.87789	1.07854e-07
AT1G68440	unknown protein	1.98157	0	2.07263	0	2.00381	0
AT1G68500	unknown protein	4.01988	1.09275e-14	7.02977	0	4.1837	2.20253e-14
AT1G68520	zinc finger (B-box type) family protein	1.45482	0.000182043	1.192	0.144619	1.05349	0.930299
AT1G68530	KCS6 (3-KETOACYL-COA SYNTHASE 6); catalytic/ transferase, transferring acyl groups other than amino-acyl groups	2.98123	0	2.70584	0	3.01202	0
AT1G68560	XYL1 (ALPHA-XYLOSIDASE 1); alpha-N-arabinofuranosidase/ hydrolase, hydrolyzing O-glycosyl compounds / xylan 1,4-beta-xylosidase	-1.82498	0.00588515	-1.9548	0.000317765	-2.11503	0.000587847
AT1G68570	proton-dependent oligopeptide transport (POT) family protein	2.20076	7.48336e-05	2.10646	5.46352e-05	1.7678	0.0115007
AT1G68590	plastid-specific 30S ribosomal protein 3, putative / PSRP-3, putative	-2.28392	1.3008e-22	-2.21005	3.61524e-25	-2.14995	1.88864e-20
AT1G68620	hydrolase	2.40564	5.52066e-15	2.97371	0	2.58139	0
AT1G68660		-1.1569	0.183051	-1.02619	1	1.00925	1
AT1G68670	myb family transcription factor	1.34046	0.0647863	1.27408	0.156397	1.26745	0.161054
AT1G68680	unknown protein	-1.38977	0.248802	-1.67224	0.0286845	-1.26124	0.51608
AT1G68690	ATP binding / protein kinase/ protein serine/threonine kinase	-2.5626	0.0490296	-1.65694	0.497547	-2.71222	0.088827
AT1G68730	zinc finger (DNL type) family protein	-1.74784	0.0427568	-1.52767	0.213406	-1.35659	0.444013
AT1G68760	ATNUDX1 (ARABIDOPSIS THALIANA NUDIX HYDROLASE 1); dihydroneopterin triphosphate pyrophosphohydrolase/ hydrolase	-5.3373	1.14224e-12	-2.87883	4.72127e-07	-4.61781	5.93046e-13
AT1G68820	membrane protein, putative	1.68286	0.0103434	1.76751	0.00270629	1.85066	0.000646763
AT1G68830	STN7 (Stt7 homolog STN7); kinase/ protein kinase	1.22614	0.103028	1.14229	0.415118	1.31058	0.022552
AT1G68840	RAV2 (REGULATOR OF THE ATPASE OF THE VACUOLAR MEMBRANE); DNA binding / transcription factor/ transcription repressor	-2.77313	3.64693e-09	-3.08337	8.12094e-11	-2.89219	7.11828e-10
AT1G68850	peroxidase, putative	-3.08218	0.193948	-2.78257	0.276025	-7.52736	0.0304862
AT1G68862	unknown protein	-3.11898	0.0996121	-2.68892	0.062529	-3.50665	0.0863671
AT1G68870	unknown protein	-2.0066	0.188665	-1.70002	0.379072	-3.83797	0.000489005
AT1G68880	AtbZIP (Arabidopsis thaliana basic leucine-zipper 8); DNA binding / transcription factor	-7.0226	0.111652	-3.51445	0.143162	-47.6891	0.00110608
AT1G69010	BIM2 (BES1-interacting Myc-like protein 2); DNA binding / transcription factor	1.71708	0.00583052	1.57563	0.030667	1.81844	0.0029979
AT1G69030		-4.48841	4.25595e-07	-3.79012	6.17637e-07	-5.09895	1.59055e-09
AT1G69040	ACR4 (ACT REPEAT 4); amino acid binding	-1.41395	0.533514	-2.73481	0.00572887	-3.00766	0.0029645
AT1G69050	unknown protein	-5.31287	0.480586	#DIV/0!	0.0661085	-4.86883	0.199649
AT1G69200	kinase	-4.37976	0.00675401	-3.02357	0.0369169	-2.50763	0.10425
AT1G69220	SIK1; ATP binding / kinase/ protein kinase/ protein serine/threonine kinase	2.01473	4.82814e-05	1.82051	0.00186345	2.00119	0.000286067
AT1G69230	SP1L2 (SPIRAL1-LIKE2)	1.91169	0.208847	1.46329	0.669628	2.37729	0.277847
AT1G69260	AFP1 (ABI FIVE BINDING PROTEIN)	17.3427	0	21.9016	0	18.7777	0
AT1G69270	RPK1 (RECEPTOR-LIKE PROTEIN KINASE 1); kinase/ protein binding / receptor signaling protein serine/threonine kinase	3.91093	1.40386e-08	2.90399	5.74579e-05	3.26265	9.80669e-06
AT1G69295	PDCB4 (PLASMODESMATA CALLOSE-BINDING PROTEIN 4); callose binding / polysaccharide binding	2.8444	5.52066e-15	2.38666	3.35337e-10	2.48319	1.08185e-11
AT1G69325	remorin family protein	-2.17246	0.432876	1.03055	1	-4.82865	0.020399
AT1G69360	unknown protein	3.49849	1.59067e-06	2.84422	4.89303e-05	3.3148	6.98292e-06
AT1G69410	ELF5A-3 (EUKARYOTIC ELONGATION FACTOR 5A-3); translation initiation factor	2.16671	0	2.15262	0	2.14708	0
AT1G69420	zinc finger (DHHC type) family protein	-1.81546	0.10122	-1.86106	0.0461352	-1.9908	0.0464205
AT1G69460	emp24/gp25L/p24 family protein	-1.61982	8.46162e-05	-1.35409	0.0185684	-1.22652	0.173039
AT1G69470	unknown protein	12.1962	0.00810571	#DIV/0!	0.00101923	#DIV/0!	0.00181024
AT1G69480	EXS family protein / ERD1/XPR1/SYG1 family protein	9.58107	0	11.7657	0	16.6177	0
AT1G69490	NAP (NAC-like, activated by AP3/PI); transcription factor	6.01461	0	4.98662	0	4.95721	0
AT1G69510		-1.12943	0.397901	-1.2452	0.028133	-1.1579	0.218915
AT1G69520	methyltransferase-related	-8.30208	1.29783e-05	-8.5078	2.09726e-06	-9.51792	8.7889e-06
AT1G69530	ATEXPA1 (ARABIDOPSIS THALIANA EXPANSIN A1)	-3.01374	3.4323e-07	-3.47362	8.02376e-13	-2.57981	3.39037e-07
AT1G69610	structural constituent of ribosome	4.65694	5.28414e-08	5.1761	1.85954e-08	3.95753	2.27736e-06
AT1G69620	RPL34 (RIBOSOMAL PROTEIN L34); structural constituent of ribosome	-2.16673	1.09461e-32	-2.12691	2.31735e-41	-2.01186	4.60282e-39
AT1G69640	SBH1 (SPHINGOID BASE HYDROXYLASE 1); catalytic/ sphingosine hydroxylase	1.366	0.111379	1.60517	0.00518003	1.52742	0.0127522
AT1G69690	TCP family transcription factor, putative	-2.18247	0.110741	-2.65788	0.0104078	-1.95985	0.157444
AT1G69700	ATHVA22C	-2.02287	0.00704211	-2.4825	4.09977e-05	-2.16322	0.00231056
AT1G69780	ATHB13; DNA binding / sequence-specific DNA binding / transcription factor	-1.66525	0.14167	-1.55987	0.168122	-1.46868	0.263038
AT1G69790	protein kinase, putative	2.0501	0.237354	2.37335	0.111358	3.42093	0.0166623
AT1G69830	AMY3 (ALPHA-AMYLASE-LIKE 3); alpha-amylase	-1.90231	0.0194099	-1.79963	0.0449349	-1.52732	0.149425
AT1G69840	band 7 family protein	-2.8043	1.03276e-23	-2.55698	2.65259e-15	-2.44225	1.03893e-17
AT1G69850	ATNRT1:2 (ARABIDOPSIS THALIANA NITRATE TRANSPORTER 1:2); calcium ion binding / transporter	-1.67811	0.00851377	-1.76608	0.00556562	-1.61519	0.0177898
AT1G69870	proton-dependent oligopeptide transport (POT) family protein	1.39517	0.0017436	1.66272	8.58926e-07	1.75294	1.14476e-07
AT1G69880	ATH8 (thioredoxin H-type 8)	-3.76038	1.51672e-10	-2.21692	4.49694e-06	-2.89214	2.46272e-09
AT1G69890		1.50675	5.94122e-05	2.13083	1.44072e-10	1.95265	1.30127e-09
AT1G69900		-6.35934	3.14871e-06	-5.05613	0.00038075	-2.03691	0.146881
AT1G69920	ATGSTU12 (GLUTATHIONE S-TRANSFERASE TAU 12); glutathione transferase	-6.90986	0.000917106	-2.86707	0.0744179	-5.62478	0.00627875
AT1G69930	ATGSTU11 (GLUTATHIONE S-TRANSFERASE TAU 11); glutathione transferase	-7.765	2.0445e-17	-3.90675	9.68042e-08	-5.22751	2.40554e-11
AT1G69935	SHW1 (SHORT HYPOCOTYL IN WHITE LIGHT1)	-1.65846	0.00966819	-1.64967	0.0110641	-1.46859	0.0768534
AT1G69960	PP2A (SERINE/THREONINE PROTEIN PHOSPHATASE 2A); protein serine/threonine phosphatase	-1.93127	0.000567355	-1.45558	0.0813764	-1.56714	0.0288298
AT1G69980	unknown protein	-1.50073	0.0645172	-1.54707	0.0409921	-1.61426	0.0093742
AT1G70090	LGT8 (GLUCOSYL TRANSFERASE FAMILY 8); polygalacturonate 4-alpha-galacturonosyltransferase/ transferase, transferring glycosyl groups / transferase, transferring hexosyl groups	-1.84019	2.23266e-05	-1.28926	0.219592	-1.55574	0.00691108
AT1G70100	unknown protein	-1.28775	0.327667	-1.23909	0.544848	-1.26746	0.443057
AT1G70140	ATFH8 (formin 8); actin binding / actin filament binding / profilin binding	-2.73252	0.0282774	-2.6403	0.0442167	-2.29377	0.122755
AT1G70160	unknown protein	1.97803	2.20761e-10	1.84658	4.31548e-08	2.16707	3.22249e-12
AT1G70190	ribosomal protein L12 family protein	-2.63794	0.000284681	-2.3764	0.00124889	-2.86643	4.28937e-06
AT1G70200	RNA recognition motif (RRM)-containing protein	-2.15659	0.00361273	-2.21863	0.00265652	-2.05782	0.0093254
AT1G70230	unknown protein	-2.75074	0.0554647	-4.33598	0.000421241	-3.72682	0.00261735
AT1G70270	ATP binding / DNA binding	#DIV/0!	0.169282	-5.44946	0.190732	-2.37041	0.639911
AT1G70280	NHL repeat-containing protein	1.79841	0.0374412	1.14168	0.929821	1.47811	0.306807
AT1G70290	ATTPS8; alpha,alpha-trehalose-phosphate synthase (UDP-forming)/ transferase, transferring glycosyl groups / trehalose-phosphatase	2.39495	0	2.43153	0	2.64667	0
AT1G70310	SPDS2 (spermidine synthase 2); spermidine synthase	-1.74128	2.71439e-06	-1.99962	1.47353e-08	-1.97509	2.70137e-09
AT1G70320	UPL2 (UBIQUITIN-PROTEIN LIGASE 2); ubiquitin-protein ligase	1.73112	0.0719118	1.52825	0.266167	1.92198	0.0382163
AT1G70330	ENT1,AT (EQUILIBRATIVE NUCLEOTIDE TRANSPORTER 1); nucleoside transmembrane transporter/ nucleoside transmembrane transporter, against a concentration gradient	-1.86897	0.0454312	-1.98864	0.0191347	-1.88776	0.0149354
AT1G70350	unknown protein	-2.84682	0.00587422	-1.58764	0.362698	-2.26006	0.0656748
AT1G70370	BURP domain-containing protein / polygalacturonase, putative	-3.38109	3.27608e-07	-3.08642	4.89797e-07	-4.13483	2.0915e-08
AT1G70410	carbonic anhydrase, putative / carbonate dehydratase, putative	-1.38672	0.00506694	-1.35549	0.0105472	-1.39571	0.00671163
AT1G70440	SRO3 (SIMILAR TO RCD ONE 3); NAD+ ADP-ribosyltransferase	-2.05887	0.574627	-6.62332	0.15431	-1.50515	0.818483
AT1G70490	ARFA1D; GTP binding / phospholipase activator/ protein binding	-1.61278	1.31967e-08	-1.67666	5.14284e-10	-1.61988	1.08619e-09
AT1G70530	protein kinase family protein	2.56801	7.38505e-07	2.01767	0.00211341	2.28928	4.55655e-05
AT1G70580	AOAT2 (ALANINE-2-OXOGLUTARATE AMINOTRANSFERASE 2); L-alanine:2-oxoglutarate aminotransferase/ glycine:2-oxoglutarate aminotransferase	2.25167	0.000211767	1.61164	0.052081	1.97123	0.00613144
AT1G70590	F-box family protein	1.83962	0.0028951	1.9664	0.00123364	1.56354	0.0606906
AT1G70600	structural constituent of ribosome	-1.95088	4.17055e-18	-1.74616	3.50239e-14	-1.44228	5.49304e-07
AT1G70610	ATTAP1; ATPase, coupled to transmembrane movement of substances / transporter	2.52975	3.62084e-10	2.87583	1.53995e-10	3.38757	2.38234e-13
AT1G70620	cyclin-related	-1.52619	0.0939638	-1.69654	0.0261704	-1.6621	0.0338239
AT1G70640	octicosapeptide/Phox/Bem1p (PB1) domain-containing protein	50.464	1.09775e-06	#DIV/0!	3.02169e-07	45.8587	2.31954e-08
AT1G70670	caleosin-related family protein	-3.24362	1.63859e-07	-2.80635	2.8167e-05	-4.31291	9.53824e-10
AT1G70700	TIFY7	-1.00873	1	1.19932	0.00137585	1.15393	0.0160804
AT1G70730	phosphoglucomutase, cytoplasmic, putative / glucose phosphomutase, putative	1.87568	6.13041e-06	1.58484	0.00198626	2.14914	2.74836e-07
AT1G70760	CRR23 ((chlororespiratory reduction 23)	1.20139	0.156312	1.07733	0.769354	1.10313	0.691606
AT1G70790	C2 domain-containing protein	-1.05917	1	1.21255	0.766696	1.31303	0.41154
AT1G70810	C2 domain-containing protein	-1.16046	0.415723	1.07771	0.905428	1.07706	0.871417
AT1G70820	phosphoglucomutase, putative / glucose phosphomutase, putative	1.61927	0.00542029	1.44729	0.0570813	1.8797	8.23849e-05
AT1G70830	MLP28 (MLP-LIKE PROTEIN 28)	2.17744	5.52066e-15	2.85411	0	2.40946	0
AT1G70850	MLP34 (MLP-LIKE PROTEIN 34)	-2.60659	3.28517e-10	-2.96242	3.99148e-11	-3.08344	6.9243e-11
AT1G70880	Bet v I allergen family protein	-77.8302	3.34777e-06	-7.29022	0.0370867	-4.83329	0.110705
AT1G70890	MLP43 (MLP-LIKE PROTEIN 43)	-1.70054	0.00502122	-1.19565	0.482263	-1.43529	0.0776639
AT1G70900	unknown protein	2.21007	6.32007e-05	1.79043	0.000941617	1.75899	0.00305227
AT1G70940	PIN3 (PIN-FORMED 3); auxin:hydrogen symporter/ transporter	-1.76415	0.00203245	-1.90224	9.17594e-05	-1.97156	0.000182327
AT1G70985	hydroxyproline-rich glycoprotein family protein	-3.74206	0.165178	-15.7766	0.000229656	-14.3236	0.0146054
AT1G70990	proline-rich family protein	#DIV/0!	0.184565	-4.28988	0.562682	#DIV/0!	0.0365355
AT1G71000	heat shock protein binding	1.95072	0.246288	7.79201	3.19256e-06	5.11845	0.000374361
AT1G71030	MYBL2 (ARABIDOPSIS MYB-LIKE 2); DNA binding / transcription factor	1.49122	0.000314048	1.19123	0.280598	1.44706	0.000347747
AT1G71040	LPR2 (Low Phosphate Root2); copper ion binding / oxidoreductase	-1.24483	0.399039	-1.43969	0.0883705	-1.18715	0.609313
AT1G71080	unknown protein	2.16361	6.22493e-14	2.16076	1.05328e-12	2.10894	3.33335e-12
AT1G71100	RSW10 (RADIAL SWELLING 10); ribose-5-phosphate isomerase	-2.19614	0.00142758	-2.3627	0.000505902	-1.56084	0.131076
AT1G71130	AP2 domain-containing transcription factor, putative	1.69557	0.0049234	1.62175	0.0175107	1.67085	0.00771643
AT1G71140	MATE efflux family protein	1.75892	0.0977129	2.32838	0.00783771	2.46273	0.00170114
AT1G71270	POK (POKY POLLEN TUBE)	-2.26886	0.0188763	-1.69656	0.167033	-1.60849	0.248983
AT1G71330	ATNAP5; ATPase, coupled to transmembrane movement of substances / transporter	7.93109	1.44655e-08	6.30848	5.19672e-08	4.08217	1.55433e-05
AT1G71340	glycerophosphoryl diester phosphodiesterase family protein	3.05652	5.2942e-07	3.32512	1.25125e-07	2.72377	6.61614e-06
AT1G71410	protein kinase family protein	-1.44088	0.346371	-1.74551	0.0775824	-1.69231	0.135578
AT1G71430	unknown protein	-3.06289	0.00318593	-3.37722	0.0033693	-3.11238	0.00907625
AT1G71480	nuclear transport factor 2 (NTF2) family protein	1.04887	1	-1.16158	0.675356	1.46124	0.0361912
AT1G71500	Rieske (2Fe-2S) domain-containing protein	1.32419	0.000158332	1.21417	0.0181338	1.35321	7.97085e-05
AT1G71520	AP2 domain-containing transcription factor, putative	2.1231	0.00214428	3.59901	2.50548e-07	4.19194	7.26237e-10
AT1G71697	ATCK1 (CHOLINE KINASE 1); choline kinase	1.73787	0.000205755	2.30971	2.2343e-08	2.03195	1.07243e-06
AT1G71710	inositol polyphosphate 5-phosphatase, putative	1.59055	0.18705	1.66693	0.0871545	1.40326	0.406097
AT1G71750	phosphoribosyltransferase family protein	-2.49349	0.185034	-3.1081	0.0593028	-3.97222	0.0255249
AT1G71820	SEC6	-1.6519	0.018418	-1.54376	0.0615009	-1.54972	0.0576795
AT1G71840	transducin family protein / WD-40 repeat family protein	1.4808	0.100356	1.61317	0.033514	1.38035	0.232649
AT1G71880	SUC1 (Sucrose-proton symporter 1); carbohydrate transmembrane transporter/ sucrose:hydrogen symporter/ sugar:hydrogen symporter	-5.88964	2.31496e-12	-5.58715	1.97434e-12	-8.5511	1.16896e-13
AT1G71890	SUC5; carbohydrate transmembrane transporter/ sucrose:hydrogen symporter/ sugar:hydrogen symporter	6.19057	0.074121	4.32634	0.237256	59.4128	0.154057
AT1G71910	unknown protein	2.79684	0.190251	4.02341	0.0267182	3.65516	0.0612847
AT1G71950	identical protein binding / serine-type endopeptidase	-1.18196	0.296797	1.11763	0.695045	1.03091	1
AT1G71960	ABC transporter family protein	5.81625	2.17452e-08	4.24613	1.69019e-05	3.33449	0.000298677
AT1G71970	unknown protein	-1.89964	0.0889495	-2.49652	0.00266364	-2.86809	0.000241185
AT1G71980	protease-associated zinc finger (C3HC4-type RING finger) family protein	-1.80557	0.00269105	-1.61858	0.0237978	-1.61846	0.0319929
AT1G72020	unknown protein	-1.27711	0.00466682	-1.24088	0.0135252	-1.1404	0.182133
AT1G72030	GCN5-related N-acetyltransferase (GNAT) family protein	1.92739	2.02941e-07	1.35146	0.0181338	1.55033	0.00159344
AT1G72090	radical SAM domain-containing protein / TRAM domain-containing protein	-2.06287	0.0761957	-1.85857	0.101375	-1.8468	0.114069
AT1G72120	transporter	2.82725	3.45153e-08	3.60484	1.13734e-10	4.61299	4.31905e-14
AT1G72130	proton-dependent oligopeptide transport (POT) family protein	-2.27033	0.0309538	-2.15348	0.0195048	-2.41788	0.00954918
AT1G72140	proton-dependent oligopeptide transport (POT) family protein	-5.04607	0.000468956	-3.03431	0.0253827	-4.45522	0.00596647
AT1G72150	PATL1 (PATELLIN 1); transporter	-1.55453	3.38607e-21	-1.45218	5.62784e-15	-1.38973	2.60064e-12
AT1G72170	unknown protein	-2.02328	0.00252361	-1.88584	0.00170983	-1.4088	0.181523
AT1G72180	leucine-rich repeat transmembrane protein kinase, putative	-2.9083	0.000148252	-2.30956	0.00221882	-1.93667	0.0206189
AT1G72320	APUM23 (Arabidopsis Pumilio 23); RNA binding / binding	-2.48174	0.0386704	-2.66217	0.0321479	-2.91187	0.0115705
AT1G72340	eukaryotic translation initiation factor 2B family protein / eIF-2B family protein	-1.80025	0.0319512	-1.56404	0.159356	-1.70716	0.0744727
AT1G72360	ethylene-responsive element-binding protein, putative	-2.06621	0.166596	-2.54221	0.0116339	-3.58132	0.00255928
AT1G72370	P40; structural constituent of ribosome	-1.74532	5.72801e-12	-1.75559	2.72244e-12	-1.5393	2.98919e-08
AT1G72416	heat shock protein binding	-9.90999	1.01653e-09	-5.27182	5.06247e-06	-6.56142	4.02243e-07
AT1G72420		-2.09865	0.143175	-2.61093	0.0705504	-2.16955	0.204793
AT1G72430	auxin-responsive protein-related	-6.82834	8.73993e-72	-5.04713	8.26425e-61	-4.80992	2.28846e-61
AT1G72440	EDA25 (embryo sac development arrest 25)	-1.76333	0.186993	-2.29603	0.0431973	-1.63921	0.334621
AT1G72450	JAZ6 (JASMONATE-ZIM-DOMAIN PROTEIN 6)	-1.24886	0.0238378	1.10172	0.577751	-1.09733	0.578793
AT1G72480		-3.93465	0.00805303	-3.36136	0.00675786	-4.62814	0.00323979
AT1G72500	inter-alpha-trypsin inhibitor heavy chain-related	1.64526	0.0416057	1.09637	0.996888	1.33597	0.404947
AT1G72510	unknown protein	-1.75253	4.73224e-09	-1.1512	0.320234	-1.3191	0.00460171
AT1G72520	lipoxygenase, putative	-2.24315	0.0308957	-1.33214	0.70053	-1.40338	0.614735
AT1G72530	plastid developmental protein DAG, putative	-6.60088	0.0133536	-8.89535	0.00700166	-2.15889	0.37502
AT1G72630	ELF4-L2 (ELF4-Like 2)	-2.11253	6.14048e-05	-1.51145	0.0297993	-2.05228	8.72229e-06
AT1G72645	unknown protein	-2.5507	1.39004e-13	-2.46466	2.07802e-12	-2.58436	9.89111e-13
AT1G72670	iqd8 (IQ-domain 8); calmodulin binding	9.0432	1.25361e-05	7.28533	1.39752e-05	9.63867	3.10482e-05
AT1G72680	cinnamyl-alcohol dehydrogenase, putative	4.49739	0	6.07658	0	6.14612	0
AT1G72690	unknown protein	-1.04533	1	1.43926	0.405607	1.73625	0.0764895
AT1G72720	unknown protein	8.18413	0.0406903	1.52228	0.926048	4.49731	0.310406
AT1G72750	ATTIM23-2; P-P-bond-hydrolysis-driven protein transmembrane transporter/ protein transporter	-1.28232	0.078563	-1.20709	0.26677	-1.26644	0.114417
AT1G72760	protein kinase family protein	9.45809	0.00231086	4.99807	0.0895975	6.26698	0.0364988
AT1G72770	HAB1 (HOMOLOGY TO ABI1); catalytic/ protein serine/threonine phosphatase	6.9287	0	6.9203	0	7.6609	0
AT1G72790	hydroxyproline-rich glycoprotein family protein	-5.61103	5.90905e-09	-3.98271	5.72899e-06	-3.92437	2.84773e-07
AT1G72800	nuM1-related	4.03501	1.81201e-05	2.72919	0.00258213	3.48794	1.55268e-05
AT1G72890	disease resistance protein (TIR-NBS class), putative	-1.96736	0.175027	-3.36919	0.00703272	-2.5566	0.0245058
AT1G72900	disease resistance protein (TIR-NBS class), putative	-1.77827	3.88178e-07	-1.43545	0.00415722	-1.17915	0.327551
AT1G72910	disease resistance protein (TIR-NBS class), putative	-4.82491	0.033538	-5.488	0.00770043	-3.40152	0.16831
AT1G72920	disease resistance protein (TIR-NBS class), putative	-3.66068	0.00271966	-1.87094	0.239978	-2.48977	0.0650389
AT1G72930	TIR (TOLL/INTERLEUKIN-1 RECEPTOR-LIKE); transmembrane receptor	-4.68742	1.64486e-23	-3.81088	2.81711e-22	-3.49881	6.74186e-19
AT1G72970	HTH (HOTHEAD); FAD binding / aldehyde-lyase/ mandelonitrile lyase	-2.33652	0.0172308	-2.57938	0.000820125	-2.9626	0.00320988
AT1G73010	phosphatase	-2.55242	1.12599e-06	-1.91296	1.02116e-05	-1.87343	5.39963e-05
AT1G73020	unknown protein	-3.04929	0.174808	-6.34616	0.0234022	-5.60324	0.0309454
AT1G73030	VPS46.2	-1.27845	0.0184716	-1.11564	0.54434	-1.07633	0.753795
AT1G73060	unknown protein	1.29991	0.0819195	1.24932	0.170321	1.16243	0.523103
AT1G73080	PEPR1 (PEP1 receptor 1); ATP binding / kinase/ protein binding / protein serine/threonine kinase	1.25605	0.588588	1.47802	0.250626	1.41952	0.327595
AT1G73100	SUVH3 (SU(VAR)3-9 HOMOLOG 3); histone methyltransferase	-2.97375	0.0754291	-4.33406	0.019211	-2.47755	0.208053
AT1G73110	ribulose bisphosphate carboxylase/oxygenase activase, putative / RuBisCO activase, putative	-2.23405	0.000897343	-2.54083	8.62421e-06	-2.11701	0.0044976
AT1G73120	unknown protein	-1.79696	0.404755	-2.33701	0.153564	-6.18333	0.00597303
AT1G73170	ATP binding / ATP-dependent peptidase/ nucleoside-triphosphatase/ nucleotide binding / serine-type endopeptidase	1.7474	0.0036894	1.79156	0.00249199	1.91782	0.000850413
AT1G73177	BNS (BONSAI)	-2.60677	0.118132	-3.56214	0.00544712	-2.00156	0.128477
AT1G73230	nascent polypeptide-associated complex (NAC) domain-containing protein	-1.57539	6.23813e-07	-1.90664	1.56503e-13	-1.62848	3.31161e-08
AT1G73250	GER1 (GDP-4-KETO-6-DEOXYMANNOSE-3,5-EPIMERASE-4-REDUCTASE 1); GDP-L-fucose synthase	-1.84846	0.0605648	-1.66313	0.178402	-1.32139	0.610619
AT1G73260	trypsin and protease inhibitor family protein / Kunitz family protein	-2.79142	8.98541e-49	-2.07967	3.76218e-35	-1.94426	4.00981e-32
AT1G73280	scpl3 (serine carboxypeptidase-like 3); serine-type carboxypeptidase	-12.1902	0.0322754	#DIV/0!	0.00367253	-19.2913	0.0654345
AT1G73300	scpl2 (serine carboxypeptidase-like 2); serine-type carboxypeptidase	-11.6159	0.00311928	-12.2087	0.00547439	-5.8319	0.0202812
AT1G73310	scpl4 (serine carboxypeptidase-like 4); serine-type carboxypeptidase	-3.42321	0.0506037	-3.58973	0.0359246	-2.43806	0.114888
AT1G73330	ATDR4; peptidase inhibitor	-1.4449	1.92303e-05	-1.51281	4.51782e-07	-1.42383	0.000320459
AT1G73340	electron carrier/ heme binding / iron ion binding / monooxygenase/ oxygen binding	#DIV/0!	0.0363153	-12.9268	0.229051	-23.2504	0.073383
AT1G73370	SUS6 (SUCROSE SYNTHASE 6); UDP-glycosyltransferase/ sucrose synthase	4.07822	0.091599	6.07929	0.0389315	4.62046	0.0876519
AT1G73390		3.86515	0	4.19986	0	4.28844	0
AT1G73480	hydrolase, alpha/beta fold family protein	27.3846	0	34.9799	0	30.3408	0
AT1G73490	RNA recognition motif (RRM)-containing protein	-2.26039	4.61603e-05	-2.3219	7.4775e-06	-2.5015	2.4939e-06
AT1G73500	MKK9 (MAP KINASE KINASE 9); MAP kinase kinase/ kinase/ protein kinase activator	1.36448	0.102998	1.45758	0.0483978	1.45552	0.036761
AT1G73510	unknown protein	7.5146	0.0751254	15.9554	0.0366405	20.0392	0.00596997
AT1G73540	atnudt21 (Arabidopsis thaliana Nudix hydrolase homolog 21); hydrolase	1.29507	0.323335	1.37756	0.186715	1.43598	0.0879524
AT1G73590	PIN1 (PIN-FORMED 1); transporter	5.59993	0.00723979	3.85666	0.0559497	3.39647	0.0868033
AT1G73650	oxidoreductase, acting on the CH-CH group of donors	1.08733	0.918923	1.22382	0.412856	1.39061	0.102617
AT1G73670	ATMPK15; MAP kinase/ kinase	2.16077	3.17589e-05	2.15434	0.000135146	2.20255	7.74768e-05
AT1G73680	pathogen-responsive alpha-dioxygenase, putative	3.11527	4.25914e-08	2.50136	1.00117e-06	2.92867	8.66605e-08
AT1G73740	glycosyl transferase family 28 protein	2.49387	0.000427959	2.55354	0.000525217	2.25241	0.00213823
AT1G73750		13.0326	0	13.0712	0	12.8341	0
AT1G73790	unknown protein	-2.03297	0.0289242	-3.29643	0.000123457	-2.24343	0.00624962
AT1G73805	calmodulin binding	-1.6726	0.281474	-2.20341	0.0178804	-1.52935	0.369609
AT1G73820	Ssu72-like family protein	-2.00286	0.0215917	-2.12143	0.00816225	-1.43022	0.276442
AT1G73830	BEE3 (BR ENHANCED EXPRESSION 3); DNA binding / transcription factor	-6.19062	0.00511492	-6.89547	0.000305527	-4.57446	0.00406032
AT1G73870	zinc finger (B-box type) family protein	-3.6082	0.135652	-2.75672	0.0973661	-2.72757	0.110603
AT1G73885	unknown protein	-1.22155	0.00958634	-1.29856	0.000207666	-1.31898	8.38076e-05
AT1G73890	protease inhibitor/seed storage/lipid transfer protein (LTP) family protein	3.01246	0.0647028	5.60865	0.00302558	3.35578	0.00872521
AT1G73910	ATARP4A (Actin-related proteins 4A); protein binding / structural constituent of cytoskeleton	3.12603	0.109921	10.6224	0.00916899	1.15867	1
AT1G73920	lipase family protein	6.51923	0	8.30392	0	7.81892	0
[truncated: 6,607 more rows]
