# Supplementary material for: Antarctic Moss Multiprotein Bridging Factor 1c Overexpression in Arabidopsis Resulted in Enhanced Tolerance to Salt Stress
Source: Front Plant Sci. 2017 Jul 11;8:1206. doi: 10.3389/fpls.2017.01206 (PMC5504242; doi:10.3389/fpls.2017.01206)
Supplement: Supplementary file 11 [file Table_4.XLSX]

## Sheet: Table S4
Supplementary Table 4 List of up-regulated genes identified in GO terms over-represented in AtMBF1c-OE or PaMBF1c-OE under salt-stress condition compared to WT. Only GO terms of DEGs with significance (p-value of the Bonferroni correction for multiple testing < 0.05) are presented when comparing those of Arabidopsis whole genome.
GO terms	Locus ID	DEG in	Annotation	Fold change of expression levels compared to WT under salt-stress condition
				WT	AtMBF1c-OE	PaMBF1c-OE
Biological Processes
cellular amino acid biosynthetic process	AT2G47190	Pa	MYB2 transcription factor			2.06104
	AT3G55610	Pa	P5CS2, delta 1-pyrroline-5-carboxylate synthase 2			1.52138
	AT5G28237	Pa, At	tryptophan synthase, beta subunit		7.55819	5.57207
	AT3G02875	Pa, At	ILR1, IAA-Leu conjugate hydrolase		2.14036	1.90761
	AT5G67300	Pa, At	MYBR1 transcription factor		1.93975	1.5888
ion transport	AT5G02170	Pa	amino acid transporter family protein			2.7153
	AT3G48850	Pa	mitochondrial phosphate transporter			2.71265
	AT3G55640	Pa	mitochondrial substrate carrier family protein			2.11411
	AT1G07810*	Pa	ECA1, ER-type Ca2+-ATPase 1			1.91991
	AT4G28390	Pa	AAC3, ADP/ATP carrier 3			1.63901
	AT2G39450	Pa	MTP11, cation transmembrane transporter			1.60275
	AT2G04080	Pa, At	MATE efflux family protein		2.43102	2.71895
	AT1G71140*	Pa, At	MATE efflux family protein		2.32838	2.46273
	AT4G10040	Pa, At	CYTC-2, cytochrome -2		2.55991	1.75532
	AT5G64560	Pa, At	magnesium transporter CorA-like family protein		1.68663	1.76656
	AT1G75220*	Pa, At	integral membrane protein, putative		1.51821	1.64349
	AT1G10500	Pa, At	chloroplast-localized IscA-like protein		1.61754	1.6434
	AT5G13490	Pa, At	AAC2, ADP/ATP carrier 2		1.94308	1.57007
	AT1G20260	Pa, At	hydrogen ion transporting ATP synthase		1.55399	1.50642
lipid metabolic process	AT5G45340	Pa	CYP707A3, (+)-abscisic acid 8'-hydroxylase			2.63204
	AT1G15060	Pa	alpha/beta hydrolase			1.86205
	AT5G64070	Pa	1-phosphatidylinositol 4-kinase			1.73463
	AT1G78570	Pa	RHM1, rhamnose biosynthasis 1			1.66962
	AT4G29010	Pa	AIM1, enoyl-CoA hydratase			1.62224
	AT1G03090	Pa	MCCA, methylcrotonoyl-CoA carboxylase			1.60587
	AT5G52400	Pa, At	CYP715A1, monooxygenase		13.9234	11.2486
	AT5G14700	Pa, At	cinnamoyl-CoA reductase-related		2.46578	2.33975
	AT1G47510	Pa, At	5PTASE11, inositol polypohsphate 5-phosphatase 11		2.77224	2.29632
	AT3G55290	Pa, At	short-chain dehydrogenase/reductase family protein		1.81572	2.62328
	AT1G20560	Pa, At	AAE1, acyl activating enzyme 1		1.58163	1.89016
	AT5G58490	Pa, At	cinnamoyl-CoA reductase family		1.75601	1.86518
	AT3G45300	Pa, At	IVD, isovaleryl-CoA dehydrogenase		1.66761	1.64736
	AT2G29340	Pa, At	short-chain dehydrogenase/reductase family protein		1.67756	1.60672
	AT4G34030	Pa, At	methylcrotonoyl-CoA carboxylase		1.61001	1.58488
	AT1G55510	Pa, At	3-methyl-2-oxobutanoate dehydrogenase		1.58892	1.5817
	AT5G50850	Pa, At	pyruvate dehydrogenase		1.50594	1.52788
	AT1G69640	Pa, At	SBH1, sphingoid base hydrozylase 1		1.60517	1.52742
* Genes identified in both GO term categories of biological processes
					no significant change
					up-regulated by 1.5 to 2 fold
					up-regulated by 2 to 4 fold
					up-regulated by over 4 fold
