# Supplementary material for: Antarctic Moss Multiprotein Bridging Factor 1c Overexpression in Arabidopsis Resulted in Enhanced Tolerance to Salt Stress
Source: Front Plant Sci. 2017 Jul 11;8:1206. doi: 10.3389/fpls.2017.01206 (PMC5504242; doi:10.3389/fpls.2017.01206)
Supplement: Supplementary file 12 [file Table_5.XLSX]

## Sheet: Table S5
Supplementary Table 5 List of down-regulated genes identified in GO terms over-represented in WT or AtMBF1c-OE under salt-stress condition compared to PaMBF1c-OE. Only GO terms with significance (p-value of the Bonferroni correction for multiple testing < 0.05) are presented when comparing those of Arabidopsis whole genome.
GO terms	Locus ID	DEG in	Annotations	Fold change of expression levels compared to PaMBF1c-OE under salt-stress condition
				WT	AtMBF1c-OE	PaMBF1c-OE
Biological Processes
cellular component biogenesis	AT3G47450	Wt, At	NOA1 (NO ASSOCIATED 1); GTPase/ nitric-oxide synthase	-2.47425	-2.41191
	AT3G03960	Wt, At	chaperonin, putative	-1.74244	-2.24369
	AT1G23280	Wt, At	MAK16 protein-related	-1.99788	-1.97573
	AT3G02560	Wt, At	40S ribosomal protein S7 (RPS7B)	-1.82554	-1.51944
	AT5G27700	Wt, At	structural constituent of ribosome	-1.79863	-1.64468
	AT1G25260	Wt, At	acidic ribosomal protein P0-related	-1.70207	-1.71202
	AT5G14520	Wt, At	pescadillo-related	-1.64763	-1.99591
	AT5G38720	Wt	unknown protein	-2.62025
	AT4G32175	Wt	RNA binding	-2.60438
	AT5G10910	Wt	mraW methylase family protein	-2.25434
	AT1G63780	Wt	IMP4	-2.19714
	AT2G36720	Wt	PHD finger transcription factor, putative	-2.1861
	AT5G10360	Wt	EMB3010 (embryo defective 3010); structural constituent of ribosome	-1.70876
	AT1G67250	Wt	proteasome maturation factor UMP1 family protein	-1.59028
cholesterol metabolic process	AT3G14790	Wt, At	RHM3 (RHAMNOSE BIOSYNTHESIS 3); UDP-L-rhamnose synthase/ catalytic	-3.01199	-3.3067
	AT1G17890	Wt, At	GER2; binding / catalytic/ coenzyme binding	-2.50783	-2.08764
	AT1G53500	Wt, At	MUM4 (MUCILAGE-MODIFIED 4); UDP-4-keto-6-deoxy-glucose-3,5-epimerase/ UDP-4-keto-rhamnose-4-keto-reductase/ UDP-L-rhamnose synthase/ UDP-glucose 4,6-dehydratase/ catalytic	-2.02102	-2.08034
	AT4G39230	Wt	isoflavone reductase, putative	-6.41739
	AT4G12110	Wt	SMO1-1 (STEROL-4ALPHA-METHYL OXIDASE 1-1); 4,4-dimethyl-9beta,19-cyclopropylsterol-4alpha-methyl oxidase/ C-4 methylsterol oxidase/ catalytic	-2.32033
	AT5G47730	Wt	SEC14 cytosolic factor, putative / polyphosphoinositide-binding protein, putative	-1.97461
	AT5G14470	Wt	GHMP kinase-related	-1.81007
	AT1G32550	Wt	ferredoxin family protein	-1.80618
	AT5G17770	Wt	ATCBR (ARABIDOPSIS THALIANA NADH:CYTOCHROME B5 REDUCTASE 1); cytochrome-b5 reductase	-1.61332
	AT1G72150	Wt	PATL1 (PATELLIN 1); transporter	-1.55453
	AT5G09680	Wt	cytochrome b5 domain-containing protein	-1.5481
	AT1G10960	Wt	ATFD1 (FERREDOXIN 1); 2 iron, 2 sulfur cluster binding / electron carrier/ iron-sulfur cluster binding	-1.52789
protein metabolic process	AT1G73280	Wt, At	scpl3 (serine carboxypeptidase-like 3); serine-type carboxypeptidase	-12.1902	#DIV/0!
	AT3G21465	Wt, At	unknown protein	-6.24367	-4.07929
	AT4G34960	Wt, At	peptidyl-prolyl cis-trans isomerase, putative / cyclophilin, putative / rotamase, putative	-4.46638	-4.0326
	AT2G01760	Wt, At	ARR14 (ARABIDOPSIS RESPONSE REGULATOR 14); transcription factor/ two-component response regulator	-7.23188	-3.38496
	AT5G02780	Wt, At	In2-1 protein, putative	-5.71663	-2.81153
	AT4G31850	Wt, At	PGR3 (PROTON GRADIENT REGULATION 3)	-4.7058	-3.24065
	AT3G18600	Wt, At	DEAD/DEAH box helicase, putative	-4.23775	-3.54218
	AT4G30680	Wt, At	MA3 domain-containing protein	-3.98767	-4.56546
	AT5G24010	Wt, At	protein kinase family protein	-3.42378	-4.14902
	AT1G30570	Wt, At	protein kinase family protein	-3.97254	-3.75144
	AT2G22870	Wt, At	EMB2001 (embryo defective 2001); GTP binding	-3.68723	-2.69047
	AT2G05320	Wt, At	beta-1,2-N-acetylglucosaminyltransferase II	-2.96751	-3.1265
	AT4G04200	Wt, At	peptidase	-2.84468	-2.44709
	AT5G56650	Wt, At	ILL1; IAA-amino acid conjugate hydrolase/ metallopeptidase	-2.83765	-2.05151
	AT1G26940	Wt, At	peptidyl-prolyl cis-trans isomerase cyclophilin-type family protein	-2.8073	-2.56701
	AT4G40042	Wt, At	peptidase	-2.63987	-2.07722
	AT3G57490	Wt, At	40S ribosomal protein S2 (RPS2D)	-2.54157	-3.19451
	AT1G05150	Wt, At	calcium-binding EF hand family protein	-2.44727	-2.34552
	AT1G61870	Wt, At	PPR336 (pentatricopeptide repeat 336)	-2.44451	-2.779
	AT2G01860	Wt, At	EMB975 (EMBRYO DEFECTIVE 975)	-2.4143	-2.88471
	AT1G51805	Wt, At	leucine-rich repeat protein kinase, putative	-2.32796	-2.24338
	AT1G25570	Wt, At	leucine-rich repeat protein-related	-2.27124	-2.30197
	AT5G60960	Wt, At	pentatricopeptide (PPR) repeat-containing protein	-2.07224	-2.50082
	AT5G42620	Wt, At	metalloendopeptidase/ zinc ion binding	-2.02975	-2.17959
	AT3G58660	Wt, At	60S ribosomal protein-related	-2.01235	-2.32978
	AT3G02190	Wt, At	60S ribosomal protein L39 (RPL39B)	-2.69899	-1.50651
	AT3G09940	Wt, At	MDHAR (MONODEHYDROASCORBATE REDUCTASE); monodehydroascorbate reductase (NADH)	-2.0394	-1.73914
	AT5G18900	Wt, At	oxidoreductase, 2OG-Fe(II) oxygenase family protein	-1.84666	-2.02226
	AT3G55750	Wt, At	60S ribosomal protein L35a (RPL35aD)	-1.80412	-2.01621
	AT4G27030	Wt, At	small conjugating protein ligase	-1.70834	-2.00579
	AT1G70600	Wt, At	structural constituent of ribosome	-1.95088	-1.74616
	AT3G53020	Wt, At	STV1 (SHORT VALVE1); structural constituent of ribosome	-1.93279	-1.65727
	AT5G23210	Wt, At	SCPL34; serine-type carboxypeptidase	-1.92219	-1.71836
	AT3G52140	Wt, At	tetratricopeptide repeat (TPR)-containing protein	-1.85335	-1.83768
	AT1G50920	Wt, At	GTP-binding protein-related	-1.83752	-1.67484
	AT4G34670	Wt, At	40S ribosomal protein S3A (RPS3aB)	-1.80337	-1.77968
	AT3G04840	Wt, At	40S ribosomal protein S3A (RPS3aA)	-1.77285	-1.64438
	AT1G56700	Wt, At	pyrrolidone-carboxylate peptidase family protein	-1.76702	-1.50432
	AT3G20050	Wt, At	ATTCP-1; ATP binding / protein binding / unfolded protein binding	-1.71135	-1.7292
	AT1G26630	Wt, At	FBR12 (FUMONISIN B1-RESISTANT12); translation initiation factor	-1.68522	-1.50728
	AT2G01250	Wt, At	60S ribosomal protein L7 (RPL7B)	-1.67468	-1.60448
	AT3G24830	Wt, At	60S ribosomal protein L13A (RPL13aB)	-1.67422	-1.56887
	AT5G47590	Wt, At	heat shock protein-related	-1.66921	-1.74238
	AT4G26870	Wt, At	aspartyl-tRNA synthetase, putative / aspartate--tRNA ligase, putative	-1.66208	-1.81731
	AT1G45000	Wt, At	26S proteasome regulatory complex subunit p42D, putative	-1.65854	-1.55665
	AT3G58140	Wt, At	phenylalanyl-tRNA synthetase class IIc family protein	-1.64343	-1.67773
	AT3G13580	Wt, At	60S ribosomal protein L7 (RPL7D)	-1.63277	-1.77855
	AT5G62190	Wt, At	PRH75; ATP-dependent helicase/ DEAD/H-box RNA helicase binding	-1.61126	-1.59589
	AT3G48930	Wt, At	EMB1080 (embryo defective 1080); structural constituent of ribosome	-1.60608	-1.56633
	AT4G16720	Wt, At	60S ribosomal protein L15 (RPL15A)	-1.6045	-1.7964
	AT3G13920	Wt, At	EIF4A1 (EUKARYOTIC TRANSLATION INITIATION FACTOR 4A1); ATP-dependent helicase/ translation initiation factor	-1.58588	-1.51958
	AT4G11320	Wt, At	cysteine proteinase, putative	-1.55903	-1.78483
	AT5G15200	Wt, At	40S ribosomal protein S9 (RPS9B)	-1.54989	-1.50121
	AT4G35490	Wt, At	MRPL11 (MITOCHONDRIAL RIBOSOMAL PROTEIN L11); structural constituent of ribosome	-1.54132	-1.89929
	AT5G02870	Wt, At	60S ribosomal protein L4/L1 (RPL4D)	-1.51464	-1.61836
	AT4G17390	Wt, At	60S ribosomal protein L15 (RPL15B)	-1.50401	-1.55474
	AT1G51830	Wt	ATP binding / kinase/ protein serine/threonine kinase	-10.1087
	AT1G23100	Wt	10 kDa chaperonin, putative	-6.1309
	AT5G66520	Wt	pentatricopeptide (PPR) repeat-containing protein	-5.2366
	AT2G18220	Wt	Noc2p family	-4.70577
	AT4G18460	Wt	D-Tyr-tRNA(Tyr) deacylase family protein	-4.05549
	AT5G10770	Wt	chloroplast nucleoid DNA-binding protein, putative	-3.63174
	AT3G57220	Wt	UDP-GlcNAc:dolichol phosphate N-acetylglucosamine-1-phosphate transferase, putative	-3.62195
	AT1G79720	Wt	aspartyl protease family protein	-3.03221
	AT1G75310	Wt	AUL1; heat shock protein binding	-3.01511
	AT3G06930	Wt	protein arginine N-methyltransferase family protein	-3.01143
	AT1G06380	Wt	ribosomal protein-related	-2.84561
	AT1G12990	Wt	glycosyl transferase family 17 protein	-2.70424
	AT2G31170	Wt	SYCO ARATH; ATP binding / aminoacyl-tRNA ligase/ cysteine-tRNA ligase/ nucleotide binding	-2.56812
	AT1G01940	Wt	peptidyl-prolyl cis-trans isomerase cyclophilin-type family protein	-2.53097
	AT2G34970	Wt	eIF4-gamma/eIF5/eIF2-epsilon domain-containing protein	-2.30596
	AT5G06770	Wt	KH domain-containing protein / zinc finger (CCCH type) family protein	-2.14951
	AT1G06220	Wt	MEE5 (MATERNAL EFFECT EMBRYO ARREST 5); GTP binding / GTPase/ translation elongation factor/ translation factor, nucleic acid binding	-2.0812
	AT1G16870	Wt	mitochondrial 28S ribosomal protein S29-related	-2.05641
	AT1G49400	Wt	emb1129 (embryo defective 1129); structural constituent of ribosome	-2.05134
	AT4G29810	Wt	ATMKK2 (ARABIDOPSIS THALIANA MAP KINASE KINASE 2); MAP kinase kinase/ kinase	-2.00657
	AT5G15220	Wt	ribosomal protein L27 family protein	-1.96435
	AT4G33920	Wt	protein phosphatase 2C family protein / PP2C family protein	-1.94304
	AT2G39460	Wt	RPL23AA (RIBOSOMAL PROTEIN L23AA); RNA binding / nucleotide binding / structural constituent of ribosome	-1.83775
	AT3G16950	Wt	LPD1 (LIPOAMIDE DEHYDROGENASE 1); dihydrolipoyl dehydrogenase	-1.82532
	AT1G72340	Wt	eukaryotic translation initiation factor 2B family protein / eIF-2B family protein	-1.80025
	AT3G55050	Wt	serine/threonine protein phosphatase 2C (PP2C6)	-1.80005
	AT1G04170	Wt	EIF2 GAMMA; translation factor, nucleic acid binding / translation initiation factor	-1.79404
	AT1G10370	Wt	ERD9 (EARLY-RESPONSIVE TO DEHYDRATION 9); glutathione transferase	-1.79156
	AT1G75440	Wt	UBC16 (ubiquitin-conjugating enzyme 16); small conjugating protein ligase/ ubiquitin-protein ligase	-1.78028
	AT1G03230	Wt	extracellular dermal glycoprotein, putative / EDGP, putative	-1.7555
	AT1G68730	Wt	zinc finger (DNL type) family protein	-1.74784
	AT3G59360	Wt	UTR6 (UDP-GALACTOSE TRANSPORTER 6); nucleotide-sugar transmembrane transporter/ sugar:hydrogen symporter	-1.74074
	AT1G07210	Wt	30S ribosomal protein S18 family	-1.7266
	AT1G64230	Wt	ubiquitin-conjugating enzyme, putative	-1.69671
	AT5G35680	Wt	eukaryotic translation initiation factor 1A, putative / eIF-1A, putative / eIF-4C, putative	-1.68865
	AT5G45620	Wt	26S proteasome regulatory subunit, putative (RPN9)	-1.68279
	AT5G45110	Wt	NPR3 (NPR1-LIKE PROTEIN 3); protein binding	-1.66896
	AT3G11940	Wt	ATRPS5A (RIBOSOMAL PROTEIN 5A); structural constituent of ribosome	-1.66663
	AT3G60770	Wt	40S ribosomal protein S13 (RPS13A)	-1.65452
	AT3G08580	Wt	AAC1 (ADP/ATP CARRIER 1); ATP:ADP antiporter/ binding	-1.65188
	AT1G12920	Wt	ERF1-2 (EUKARYOTIC RELEASE FACTOR 1-2); translation release factor	-1.64407
	AT2G27530	Wt	PGY1 (PIGGYBACK1); RNA binding / structural constituent of ribosome	-1.63624
	AT5G44320	Wt	eukaryotic translation initiation factor 3 subunit 7, putative / eIF-3 zeta, putative / eIF3d, putative	-1.63118
	AT2G47490	Wt	mitochondrial substrate carrier family protein	-1.63063
	AT2G16930	Wt	ribosomal protein L27 family protein	-1.62959
	AT5G18190	Wt	protein kinase family protein	-1.60446
	AT5G03630	Wt	ATMDAR2; monodehydroascorbate reductase (NADH)	-1.60187
	AT3G47370	Wt	40S ribosomal protein S20 (RPS20B)	-1.59542
	AT2G44120	Wt	60S ribosomal protein L7 (RPL7C)	-1.58805
	AT2G44065	Wt	ribosomal protein L2 family protein	-1.57964
	AT2G17360	Wt	40S ribosomal protein S4 (RPS4A)	-1.57809
	AT1G30270	Wt	CIPK23 (CBL-INTERACTING PROTEIN KINASE 23); kinase/ protein binding / protein serine/threonine kinase	-1.57345
	AT1G13270	Wt	MAP1C (METHIONINE AMINOPEPTIDASE 1B); aminopeptidase/ metalloexopeptidase	-1.56062
	AT3G09630	Wt	60S ribosomal protein L4/L1 (RPL4A)	-1.55138
	AT5G13780	Wt	GCN5-related N-acetyltransferase, putative	-1.54676
	AT3G25230	Wt	ROF1 (ROTAMASE FKBP 1); FK506 binding / calmodulin binding / peptidyl-prolyl cis-trans isomerase	-1.54484
	AT5G66720	Wt	5-azacytidine resistance protein -related	-1.53977
	AT4G12060	Wt	Clp amino terminal domain-containing protein	-1.53756
	AT5G50430	Wt	UBC33 (ubiquitin-conjugating enzyme 33); ubiquitin-protein ligase	-1.5131
	AT5G04170	Wt	calcium-binding EF hand family protein	-1.50888
	AT2G17420	Wt	NTRA (NADPH-DEPENDENT THIOREDOXIN REDUCTASE A); thioredoxin-disulfide reductase	-1.50833
	AT2G40510	Wt	40S ribosomal protein S26 (RPS26A)	-1.50054
response to stress	AT1G59730	Wt, At	ATH7 (thioredoxin H-type 7)	-21.1282	-9.45829
	AT1G53040	Wt, At	unknown protein	-4.93182	-3.13685
	AT4G38500	Wt, At	unknown protein	-2.43542	-2.67531
	AT3G13970	Wt, At	APG12B (AUTOPHAGY 12 B)	-2.4102	-2.72499
	AT4G11240	Wt, At	TOPP7; protein serine/threonine phosphatase	-1.87307	-1.64482
	AT5G60640	Wt, At	ATPDIL1-4 (PDI-LIKE 1-4); protein disulfide isomerase	-1.69433	-1.52275
	AT1G63460	Wt, At	glutathione peroxidase, putative	-1.68791	-1.7101
	AT2G31610	Wt, At	40S ribosomal protein S3 (RPS3A)	-1.5673	-1.71575
	AT4G30820	Wt	cyclin-dependent kinase-activating kinase assembly factor-related / CDK-activating kinase assembly factor-related	-2.86792
	AT1G52560	Wt	26.5 kDa class I small heat shock protein-like (HSP26.5-P)	-2.57108
	AT1G31020	Wt	ATO2 (Arabidopsis thioredoxin o2)	-2.56854
	AT3G09440	Wt	heat shock cognate 70 kDa protein 3 (HSC70-3) (HSP70-3)	-2.22111
	AT4G16360	Wt	AMP-activated protein kinase	-1.82355
	AT3G07370	Wt	CHIP (CARBOXYL TERMINUS OF HSC70-INTERACTING PROTEIN); ubiquitin-protein ligase	-1.81778
	AT5G56030	Wt	HSP81-2 (HEAT SHOCK PROTEIN 81-2); ATP binding	-1.79491
	AT3G53870	Wt	40S ribosomal protein S3 (RPS3B)	-1.75896
	AT2G04030	Wt	CR88; ATP binding	-1.6629
	AT1G07960	Wt	ATPDIL5-1 (PDI-like 5-1)	-1.65796
	AT4G21830	Wt	methionine sulfoxide reductase domain-containing protein / SeIR domain-containing protein	-1.63281
	AT4G23570	Wt	SGT1A; protein binding	-1.59948
	AT1G64750	Wt	ATDSS1(I) (ARABIDOPSIS THALIANA DELETION OF SUV3 SUPRESSOR 1(I))	-1.5475
	AT4G12400	Wt	stress-inducible protein, putative	-1.54472
	AT2G36060	Wt	ubiquitin-conjugating enzyme family protein	-1.54253
	AT5G60340	Wt	maoC-like dehydratase domain-containing protein	-1.52462
					no significant change
					down-regulated by 1.5 to 2 fold
					down-regulated by 2 to 4 fold
					down-regulated by over 4 fold
